# Supplementary material for: Screening and identification of endometrial proteins as novel potential biomarkers for repeated implantation failure
Source: PeerJ. 2021 Mar 12;9:e11009. doi: 10.7717/peerj.11009 (PMC7958897; doi:10.7717/peerj.11009)
Supplement: Supplemental Information 1 [file peerj-09-11009-s001.xls]

Protein_ID	Group_ID	Protein_Mass	PeptideSeqs	PepIsUniqe	Unique_Peptide_Num	Unique_Spectra_Num	Peptide_Query	Sameset	Description	FDR	ratio_113/116	n.spectra_113/116	pvalue_113/116	qvalue_113/116	ratio_113/117	n.spectra_113/117	pvalue_113/117	qvalue_113/117	ratio_114/113	n.spectra_114/113	pvalue_114/113	qvalue_114/113	ratio_114/116	n.spectra_114/116	pvalue_114/116	qvalue_114/116	ratio_114/117	n.spectra_114/117	pvalue_114/117	qvalue_114/117	ratio_115/113	n.spectra_115/113	pvalue_115/113	qvalue_115/113	ratio_115/114	n.spectra_115/114	pvalue_115/114	qvalue_115/114	ratio_115/116	n.spectra_115/116	pvalue_115/116	qvalue_115/116	ratio_115/117	n.spectra_115/117	pvalue_115/117	qvalue_115/117	ratio_117/116	n.spectra_117/116	pvalue_117/116
sp|P02768|ALBU_HUMAN	785	71299.2363780001	LVTDLTK;RHPDYSVVLLLR;KVPQVSTPTLVEVSR;YLYELAR;FKDLGEENFK;KQTALVELVK;SLHTLFGDK;LVNEVTEFAK;VPQVSTPTLVEVSR;LDELRDEGK;TYETTLEK;AVMDDFAAFVEK;QTALVELVK;FQNALLVR;LVAASQAALGL;KYLYELAR;AEFAEVSK;VFDEFKPLVEEPQNLLK;HPDYSVVLLLR;DVFLGMFLYEYAR;LSQRFPK;ATKEQLK;DLGEENFK;VPQVSTPTLVEVSRNLGK;DAHKSEVAHR;KLVAASQAALGL;FPKAEFAEVSK;AFKAWAVAR;DDNPNLPR;AEFAEVSKLVTDLTK;YLYELARR;TPVSDRVTK	1;1;1;1;1;1;1;1;1;1;1;1;1;1;1;1;1;1;1;1;1;1;1;1;1;1;1;1;1;1;1;1	32	1484	21601:1:5.mgf;21362:1:5.mgf;19688:1:3.mgf;20026:1:4.mgf;21705:1:4.mgf;20373:1:4.mgf;21595:1:4.mgf;17123:1:3.mgf;19455:1:3.mgf;20460:1:4.mgf;21188:1:4.mgf;16864:1:3.mgf;23106:1:15.mgf;21720:1:5.mgf;21323:1:5.mgf;18832:1:4.mgf;18171:1:4.mgf;21486:1:4.mgf;21471:1:4.mgf;19587:1:5.mgf;21367:1:4.mgf;21703:1:4.mgf;20999:1:4.mgf;18740:1:4.mgf;18854:1:3.mgf;19053:1:3.mgf;17858:1:3.mgf;22416:1:4.mgf;22206:…	-	Serum albumin OS=Homo sapiens OX=9606 GN=ALB PE=1 SV=2	0	2.67092057892933	1432	9.99900009999e-05	0.00103588961986654	1.6988998043632	1372	9.99900009999e-05	0.000987279912785421	0.440913452972434	1463	9.99900009999e-05	0.00133802409232761	1.23458863212324	1321	9.99900009999e-05	0.00100351806924571	0.763196182984788	1416	9.99900009999e-05	0.0013292788368222	0.861951917874951	1325	9.99900009999e-05	0.00129266734343515	2.01475258921696	1423	9.99900009999e-05	0.00123760443428274	2.3388487490309	1470	9.99900009999e-05	0.000905250721218679	1.5079023704499	1422	9.99900009999e-05	0.000912016421676218	1.50052779027178	1449	9.99900009999e-05
sp|P08670|VIME_HUMAN	1116	53658.089574	LQDELQNMKEEMAR;SKFADLSEAANR;LGDLYEEEMR;ETNLDSLPLVDTHSKR;RQVDQLTNDK;LLLAELEQLK;SLYASSPGGVYATR;LLQDSVDFSLADALNTEFK;FANYLDK;QQYESVAAK;VEVERDNLAEDLMR;EYQDLLNVK;FLEQQNK;NLQEAEEWYK;FANYLDKVR;QVDQLTNDK;EKLQEEMLQREEAENTLQSFR;MALDLELATYR;TYSLGSALRPSTSR;DNLAEDLMR;EEAENTLQSFR;MFGGPGTASRPSSSR;QDVDNASLAR;SSVPGVR;VELQELNDR;SYVTTSTR;EMEENFAVEAANYQDTLGR;LQEEMLQREEAENTLQSFR;EKLQEEMLQR;TNEKVELQELNDR;LQEEMLQR;FADLS…	1;1;1;1;1;1;1;1;1;1;1;0;0;0;1;1;1;0;1;1;1;1;1;1;0;1;1;1;1;0;1;1;1;1;1;1;1;0;1;1;1;1;1;0;1;1;0;1;1;1;1;1;1;1;1;1	47	1353	21845:1:12.mgf;24066:1:10.mgf;23577:1:10.mgf;13021:1:11.mgf;20820:1:10.mgf;14265:1:10.mgf;23768:1:10.mgf;23887:1:10.mgf;24185:1:10.mgf;13910:1:10.mgf;13626:1:10.mgf;20729:1:10.mgf;34386:1:2.mgf;13554:1:10.mgf;23436:1:11.mgf;21688:1:12.mgf;23658:1:10.mgf;27136:1:7.mgf;21933:1:12.mgf;14075:1:10.mgf;14188:1:10.mgf;10483:1:12.mgf;10397:1:12.mgf;13673:1:10.mgf;20711:1:10.mgf;21307:1:11.mgf;30630:1:10.…	-	Vimentin OS=Homo sapiens OX=9606 GN=VIM PE=1 SV=4	0	0.933432674613927	1271	9.99900009999e-05	0.00103588961986654	0.981079721283425	1292	0.0012998700129987	0.00925531717540031	1.26678684861345	1309	9.99900009999e-05	0.00133802409232761	1.18160757749254	1270	9.99900009999e-05	0.00100351806924571	1.25898602387416	1283	9.99900009999e-05	0.0013292788368222	1.12247498688358	1295	9.99900009999e-05	0.00129266734343515	0.860883221763957	1271	9.99900009999e-05	0.00123760443428274	1.01110027989499	1252	0.157984201579842	0.388091625620047	1.09470328327775	1310	9.99900009999e-05	0.000912016421676218	0.931125828352543	1274	9.99900009999e-05
sp|Q09666|AHNK_HUMAN	350	629194.568417987	EVDVNLPK;ADVVVSGPK;VSGPDLDLNLK;LSLPDVDLDLK;FSMPGFK;MPEMNLK;ADLDVSGPK;VDLDAPDVSLEGPDAK;GPGVDLPSVNLSMPK;VKGDVDVSVPK;GPDVKLEGPDVSLK;MPEMHFK;ADLELSGPK;GDMDVSLPK;LGLPGVK;VPDVDLKGPK;GDVVVSLPK;VKGDVDVSLPK;LSMPDVGLNLK;AVEVQGPSLESGDHGK;APDVDVNLAGPDAALK;VDLDAPDVDVHGPDWHLK;FKLPEMHLK;VKGDMDVSVPKVEGEMK;MKGDVDVSLPK;VDVNAPDVQAPDWHLK;GKKPDLDLTGPK;VEGDLKGPEVDLRDPK;FKMPEMHFK;LEGDLKGPEVDLKGPK;LKGDVDVTGPK;EMGVDVHFPK…	1;1;1;1;1;1;1;1;1;1;1;1;1;1;1;1;1;1;1;1;1;1;1;1;1;1;1;1;1;1;1;1;1;1;1;1;1;1;1;1;1;1;1;1;1;1;1;1;1;1;1;1;1;1;1;1;1;1;1;1;1;1;1;1;1;1;1;1;1;1;1;1;1;1;1;1;1;1;1;1;1;1;1;1;1;1;1;1;1;1;1;1;1;1;1;1;1;1;1;1;1;1;1;1;1;1;1;1;1;1;1;1;1;1;1;1;1;1;1;1;1;1;1;1;1;1;1;1;1;1;1;1;1;1;1;1;1;1;1;1;1;1;1;1;1;1;1;1;1;1;1;1;1;1;1;1;1;1;1;1;1;1;1;1;1;1;1;1;1;1;1;1;1;1;1;1;1;1;1;1;1;1;1;1;1;1;1;1;1;1;1;1;1;1;1;1;1;1;1;1…	246	816	13983:1:12.mgf;13938:1:12.mgf;16264:1:6.mgf;16361:1:6.mgf;16228:1:6.mgf;16115:1:6.mgf;14068:1:12.mgf;16097:1:6.mgf;11168:1:1.mgf;8151:1:10.mgf;11628:1:1.mgf;11391:1:1.mgf;7935:1:11.mgf;8115:1:10.mgf;11283:1:1.mgf;8709:1:11.mgf;11508:1:1.mgf;11416:1:1.mgf;11530:1:1.mgf;11267:1:1.mgf;28806:1:2.mgf;27688:1:3.mgf;28930:1:2.mgf;28863:1:2.mgf;27664:1:3.mgf;27798:1:3.mgf;28695:1:2.mgf;34801:1:2.mgf;3476…	-	Neuroblast differentiation-associated protein AHNAK OS=Homo sapiens OX=9606 GN=AHNAK PE=1 SV=2	0	1.08632640240015	786	9.99900009999e-05	0.00103588961986654	1.0186225731907	783	0.0003999600039996	0.00326714316520155	0.988003606706074	804	0.105589441055894	0.317080103013321	1.0666387276601	792	9.99900009999e-05	0.00100351806924571	1.0074689490593	808	0.82041795820418	0.934620439803379	1.27139126719348	794	9.99900009999e-05	0.00129266734343515	1.26375465042513	794	9.99900009999e-05	0.00123760443428274	1.36006416545398	785	9.99900009999e-05	0.000905250721218679	1.28218689833511	805	9.99900009999e-05	0.000912016421676218	1.05512071323521	797	9.99900009999e-05
sp|P62805|H4_HUMAN	254	11342.371177	TVTAMDVVYALK;LSGLLYEETR;VFLENVLR;DAVTYTEHAKR;KTVTAMDVVYALK;TLYGFGG;DNLQGLTKPALR;RLSGLLYEETR;TVTAMDVVYALKR;DAVTYTEHAK;KTVTAMDVVYALKR;DNLQGLTK;DNLQGLTKPALRR;RKTVTAMDVVYALK;VFLENVLRDAVTYTEHAK;LSGLLYEETRGVLK	1;1;1;1;1;1;1;1;1;1;1;1;1;1;1;1	16	751	32286:1:12.mgf;33329:1:16.mgf;31878:1:13.mgf;33903:1:6.mgf;30530:1:7.mgf;32691:1:14.mgf;32000:1:13.mgf;32287:1:12.mgf;34462:1:7.mgf;31391:1:13.mgf;32001:1:13.mgf;31434:1:14.mgf;30218:1:7.mgf;33811:1:15.mgf;33456:1:16.mgf;33678:1:9.mgf;34167:1:7.mgf;30652:1:7.mgf;33457:1:16.mgf;33873:1:6.mgf;31520:1:13.mgf;33802:1:12.mgf;32178:1:12.mgf;33150:1:13.mgf;31553:1:13.mgf;34751:1:8.mgf;33284:1:3.mgf;3028…	-	Histone H4 OS=Homo sapiens OX=9606 GN=HIST1H4A PE=1 SV=2	0	0.426952652979848	731	9.99900009999e-05	0.00103588961986654	0.493851393755225	742	9.99900009999e-05	0.000987279912785421	1.31784906078488	732	9.99900009999e-05	0.00133802409232761	0.585038386881673	704	9.99900009999e-05	0.00100351806924571	0.696324338358808	720	9.99900009999e-05	0.0013292788368222	0.668681516955775	720	9.99900009999e-05	0.00129266734343515	0.507225436962423	727	9.99900009999e-05	0.00123760443428274	0.26737061880942	741	9.99900009999e-05	0.000905250721218679	0.330149006724429	740	9.99900009999e-05	0.000912016421676218	0.834648815198253	685	9.99900009999e-05
sp|P21333|FLNA_HUMAN	2010	283282.893183997	VDVGKDQEFTVK;YGGQPVPNFPSK;SPFSVAVSPSLDLSK;VANPSGNLTETYVQDR;VTAQGPGLEPSGNLANK;GAGTGGLGLAVEGPSEAK;DKGEYTLVVK;ALTQTGGPHVK;AGNNMLLVGVHGPR;AYGPGLEPTGNMVK;LSPFMADLR;KLQQNTFTR;YAPSEAGLHEMDLR;ANLPQSFQVDTSK;GLVEPVDVVDNADGTQTVNYVPSR;VTVLFAGQHLAK;AFGPGLQGGSAGSPAR;LKPGAPLRPK;RLTVSSLQESGLK;EGPYSLSVLYGDEEVPR;ETGEHLVHVKK;VEPGLGADNSVVR;LYSVSYLLK;VAQPTLTDNKDGTVTVR;LVSLDSK;YGGDELPFSPYR;SPFEVYVDK;DAGYGGLSLSLEGPSK;W…	1;1;1;1;1;1;1;1;1;1;1;0;1;1;1;1;1;1;1;1;1;1;1;1;0;1;1;1;1;1;1;1;0;1;1;1;1;1;1;1;1;1;1;0;1;1;0;1;1;1;1;1;1;1;1;1;1;1;1;1;1;1;1;1;1;1;1;1;1;1;0;1;1;0;0;1;1;0;1;1;1;1;0;1;1;1;1;1;1;1;1;1;1;1;0;1;1;0;1;0	87	669	15697:1:6.mgf;15648:1:6.mgf;17682:1:7.mgf;17601:1:7.mgf;15571:1:6.mgf;15780:1:6.mgf;17565:1:7.mgf;15781:1:6.mgf;15650:1:6.mgf;18972:1:13.mgf;21011:1:8.mgf;21152:1:8.mgf;19081:1:13.mgf;20900:1:8.mgf;21027:1:8.mgf;18953:1:13.mgf;20897:1:8.mgf;18951:1:8.mgf;19062:1:13.mgf;20729:1:7.mgf;17122:1:12.mgf;18845:1:13.mgf;32709:1:12.mgf;32601:1:12.mgf;19432:1:1.mgf;19907:1:2.mgf;17466:1:11.mgf;18988:1:4.mg…	-	Filamin-A OS=Homo sapiens OX=9606 GN=FLNA PE=1 SV=4	0	0.903570266464493	646	9.99900009999e-05	0.00103588961986654	0.796450819685882	662	9.99900009999e-05	0.000987279912785421	1.0110199561183	661	0.240775922407759	0.540947967058964	0.896226709272353	646	9.99900009999e-05	0.00100351806924571	0.822390909674774	649	9.99900009999e-05	0.0013292788368222	0.933251242372986	646	9.99900009999e-05	0.00129266734343515	0.930316451173452	645	9.99900009999e-05	0.00123760443428274	0.832249983726507	655	9.99900009999e-05	0.000905250721218679	0.74344181489381	663	9.99900009999e-05	0.000912016421676218	1.10352701529544	639	9.99900009999e-05
sp|P35579|MYH9_HUMAN	736	227628.053062999	LAEFTTNLTEEEEK;ELEDATETADAMNR;LEVNLQAMK;ALEQQVEEMK;KANLQLDQLNTDLNLER;SMAVAAR;MQQNLQELEEQLEEEESAR;LMGLPEEEQMGLLR;LVWVPSDK;RGDLPFVVPR;QLATLHAQVADMK;REQEVNLLK;VVFQEFR;VEEEAAQK;KFDQLLAEEK;KKLEMDLK;AGVLAHLEEER;KLKDVLLQVDDER;NLPLYSEELVEMYK;ASLTALEAK;DVLLQVDDERR;LAEFTTNLTEEEEKSK;LKQVEDEKNSFR;ASREELLAQAK;EQEVNLLK;THEAQLQEMR;KEEELQAALAR;NTDQASMPDNTAAQK;VNKDDLQK;KLEMDLK;TDLLLEPYNK;KVEAQLQELQVK;KLQAQMK;VDYK…	1;1;1;1;1;1;1;1;1;1;1;1;1;1;0;1;0;1;1;1;1;1;1;1;1;1;0;0;1;1;1;1;0;0;0;1;0;1;1;1;0;1;1;1;1;1;1;1;1;1;1;1;1;1;1;1;0;1;1;1;0;1;1;0;1;1;1;1;1;1;1;0;1;0;1;0;1;0;1;0;1;1;1;1;1;1;1;1;1;1;1;1;1;1;0;1;1;1;1;1;0;1;1;1;0;0;0;1;1;1;0;1;1;1;1;0;1;1	94	658	32872:1:12.mgf;32354:1:13.mgf;10549:1:13.mgf;10785:1:13.mgf;13581:1:16.mgf;13463:1:16.mgf;19543:1:13.mgf;11603:1:14.mgf;19471:1:13.mgf;11841:1:14.mgf;10993:1:13.mgf;12990:1:16.mgf;19664:1:13.mgf;13404:1:16.mgf;11725:1:14.mgf;10418:1:13.mgf;10536:1:13.mgf;13102:1:16.mgf;10879:1:13.mgf;10655:1:13.mgf;13214:1:16.mgf;10900:1:13.mgf;13129:1:16.mgf;10768:1:13.mgf;19714:1:13.mgf;11488:1:14.mgf;10433:1:1…	-	Myosin-9 OS=Homo sapiens OX=9606 GN=MYH9 PE=1 SV=4	0	0.862374433849545	630	9.99900009999e-05	0.00103588961986654	0.839695078047627	631	9.99900009999e-05	0.000987279912785421	0.883523675953705	641	9.99900009999e-05	0.00133802409232761	0.754708393918566	640	9.99900009999e-05	0.00100351806924571	0.755632799835116	641	9.99900009999e-05	0.0013292788368222	0.935916531991626	637	9.99900009999e-05	0.00129266734343515	1.06349992086716	630	9.99900009999e-05	0.00123760443428274	0.797928617051347	637	9.99900009999e-05	0.000905250721218679	0.786800712974753	650	9.99900009999e-05	0.000912016421676218	1.00714713656276	640	0.753924607539246
sp|Q15149|PLEC_HUMAN	2063	533443.727597984	FRELAEEAAR;SLSALYLEK;LAAEQELLR;LLEAQLATGGVLDPVHSHR;DALDGPAAEAEPEHSFDGLR;SQVMDEATALQLR;KQEELQQLEQQRR;SELELTLGK;AGVAAPATQVAQVTLQSVQR;VAQLLER;LDLQYAK;QLAEEDLAQQR;VQSGSESVLQEYVDLR;VLADPSDDTK;APVPASELLASGVLSR;VSLYEAMR;SLLAWQSLR;LAQGHTTVDELAR;ALQALEELR;QYDLDDALAK;AVVQLKPR;GFFDPNTHENLTYR;LAEVEAALEK;LSVYQAMK;LKAEATEAAR;ELYQQLQR;SLQEEHVAVAQLR;AYSDPSTGEPATYGELQQR;GANVLAGVWLEEAGQK;DLSELGSVR;AQVEQELTTLR;QVEE…	1;1;1;0;1;1;1;1;1;1;1;1;1;0;1;1;1;1;1;1;1;1;1;1;1;1;1;1;1;1;1;1;1;1;1;1;1;1;1;1;1;1;1;1;1;1;1;1;1;1;1;1;1;1;1;1;1;1;0;1;1;1;1;1;1;1;1;1;1;1;1;1;1;1;1;1;1;1;1;1;1;1;1;1;1;1;1;1;1;1;1;1;1;1;1;1;1;0;1;1;1;1;1;1;1;1;1;1;1;1;1;0;1;1;1;1;1;1;1;1;1;1;1;1;1;0;1;1;1;1;1;1;1;1;1;1;1;1;1;1;0;1;1;1;1;1;1;1;1;1;1;1;1;1;1;1;1;1;1;1;1;1;1;1;1;1;1;1;1;1	163	635	22086:1:9.mgf;22084:1:9.mgf;19718:1:10.mgf;21965:1:9.mgf;21846:1:9.mgf;21963:1:9.mgf;21857:1:9.mgf;27668:1:15.mgf;27793:1:15.mgf;27839:1:15.mgf;27713:1:15.mgf;24351:1:8.mgf;24138:1:8.mgf;24378:1:7.mgf;24503:1:7.mgf;24587:1:8.mgf;24245:1:8.mgf;24467:1:8.mgf;30402:1:13.mgf;30412:1:13.mgf;30489:1:13.mgf;29145:1:14.mgf;19842:1:12.mgf;22331:1:13.mgf;22438:1:13.mgf;20459:1:8.mgf;30132:1:4.mgf;29008:1:3…	-	Plectin OS=Homo sapiens OX=9606 GN=PLEC PE=1 SV=3	0	0.90483601331639	619	9.99900009999e-05	0.00103588961986654	0.857314155597555	624	9.99900009999e-05	0.000987279912785421	1.19558902484439	628	9.99900009999e-05	0.00133802409232761	1.07154712678452	609	9.99900009999e-05	0.00100351806924571	1.02927453099982	620	0.007999200079992	0.0478071683527044	1.04496762102996	609	9.99900009999e-05	0.00129266734343515	0.882007942193254	617	9.99900009999e-05	0.00123760443428274	0.952267403399444	606	9.99900009999e-05	0.000905250721218679	0.892738860503382	617	9.99900009999e-05	0.000912016421676218	1.05139230403437	619	9.99900009999e-05
sp|P02545|LMNA_HUMAN	792	74361.804976	VAVEEVDEEGKFVR;TLEGELHDLR;LLEGEEERLR;LADALQELR;KTLDSVAK;KLESTESR;NLYSEELR;TALLNSTGEEVAMR;MQQQLDEYQELLDLK;DLEALLNSK;EAALSTALSEK;LALDMELHAYR;TLDSVAK;VAVEEVDEEGK;SGAQASSTPLSPTR;LQEKEDLQELNDR;LKDLEALLNSK;RTLEGELHDLR;EAALSTALSEKR;LQTMKEELDFQK;LTESEEVVSR;NLYSEELRETK;RVDAENR;LLAEKER;SNEDQSMGNWQLK;KQLQDEMLR;LEAALGEAKK;LEAALGEAK;TLEGELHDLRGQVAK;LSPSPTSQR;LAVYLDR;LRDLEDSLAR;SLETENAGLR;LQLELSK;LDSLSAQLSQLQK…	1;1;1;1;1;1;1;1;1;1;1;1;1;1;1;1;1;1;1;1;1;1;1;1;1;1;1;1;1;1;1;1;1;1;1;1;1;1;1;1;1;1;1;1;1;1;1;1;1;1;1;0;1;1;1;1	55	530	18339:1:12.mgf;18582:1:12.mgf;18459:1:12.mgf;18498:1:12.mgf;21166:1:13.mgf;18714:1:12.mgf;18603:1:12.mgf;21409:1:13.mgf;21528:1:13.mgf;21423:1:13.mgf;21306:1:13.mgf;18455:1:12.mgf;14769:1:12.mgf;17290:1:13.mgf;14782:1:12.mgf;14670:1:12.mgf;17518:1:13.mgf;17616:1:6.mgf;15012:1:12.mgf;14562:1:12.mgf;17453:1:13.mgf;19561:1:7.mgf;14898:1:12.mgf;17445:1:6.mgf;17500:1:6.mgf;17186:1:13.mgf;15141:1:12.mg…	-	Prelamin-A/C OS=Homo sapiens OX=9606 GN=LMNA PE=1 SV=1	0	0.983206384729951	505	0.0996900309969003	0.321346312278439	0.914285109069872	508	9.99900009999e-05	0.000987279912785421	1.14399686065524	504	9.99900009999e-05	0.00133802409232761	1.1155919380821	502	9.99900009999e-05	0.00100351806924571	1.05706902202449	512	0.0001999800019998	0.00231992009924483	1.15778333010758	511	9.99900009999e-05	0.00129266734343515	1.00576473610398	504	0.592340765923408	0.826113686620369	1.12325781204686	511	9.99900009999e-05	0.000905250721218679	1.05279173745154	504	9.99900009999e-05	0.000912016421676218	1.06150770546651	498	9.99900009999e-05
sp|P12111|CO6A3_HUMAN	401	345149.405368993	SSGLVSLGVGDR;VVESLDVGQDR;KVAVFFSNTPTR;VGLEHLR;NNLFTSSAGYR;VAVVTYNNEVTTELR;LMHLEFGR;VDALLNR;LLDELNVKPEGTR;DGLALPSAELK;NLDRTELQTLTNDPR;QDVVNAVR;SQHPYVLTEDTLK;VNHFVPEAGSR;LLTPLTTLTSEQLQK;VAVVQYSDR;SGDDVRNPSVVVK;ELPNLEER;VGVVQFSDEPR;SVEDAQDVSLALTQR;EVLTAVR;SLDELSQPAQELKR;SQAPVLDALR;EFLYDVVK;GFMYDRPLR;DQNVFVAQK;GLPGEDGYR;LLPYLVGVAQR;VVLHFTDGADGDLADLHR;QLLDALNK;DSFQEVLR;SDLLGHLR;LSDAGLTPLFLTR;ALNLGYALD…	1;1;1;1;1;1;1;1;1;1;1;1;1;1;1;1;1;1;1;1;1;1;1;1;1;1;1;1;1;1;1;1;1;1;1;1;1;1;1;1;1;1;1;1;1;1;1;1;1;1;1;1;1;1;1;1;1;1;1;1;1;1;1;1;1;1;1;1;1;1;1;1;1;1;1;1;1;1;1;1;1;1;1;1;1;1;1;1;1;1;1;1;1;1;1;1	96	523	17135:1:14.mgf;17494:1:16.mgf;17759:1:16.mgf;17970:1:16.mgf;17839:1:16.mgf;17888:1:16.mgf;17346:1:14.mgf;17241:1:14.mgf;17308:1:14.mgf;17459:1:14.mgf;15582:1:16.mgf;17198:1:14.mgf;16952:1:12.mgf;16839:1:12.mgf;16740:1:12.mgf;17113:1:12.mgf;17082:1:12.mgf;26823:1:9.mgf;24270:1:10.mgf;26714:1:9.mgf;26475:1:9.mgf;26681:1:9.mgf;26594:1:9.mgf;26565:1:9.mgf;26933:1:9.mgf;26342:1:9.mgf;26444:1:9.mgf;261…	-	Collagen alpha-3(VI) chain OS=Homo sapiens OX=9606 GN=COL6A3 PE=1 SV=5	0	0.960143185752382	505	9.99900009999e-05	0.00103588961986654	0.779468528690209	516	9.99900009999e-05	0.000987279912785421	1.73381117263654	518	9.99900009999e-05	0.00133802409232761	1.63843881673442	513	9.99900009999e-05	0.00100351806924571	1.35109546352777	520	9.99900009999e-05	0.0013292788368222	0.925991106065678	494	9.99900009999e-05	0.00129266734343515	0.536623521512049	515	9.99900009999e-05	0.00123760443428274	0.884852182485308	510	9.99900009999e-05	0.000905250721218679	0.718389846881139	507	9.99900009999e-05	0.000912016421676218	1.21271475186013	505	9.99900009999e-05
sp|P14625|ENPL_HUMAN	430	92678.4409070001	GVVDSDDLPLNVSR;NLGTLAK;ELLSNASDALDK;LADDKYNDTFWK;EVEEDEYKAFYK;LYFMAGSSR;SGYLLPDTK;LGVLEDHSNR;NLLHVTDTGVGMTR;SGTSEFLNK;GLFDEYGSK;GLFDEYGSKK;ETLQQHK;EVEEDEYK;KTLDMLK;TFELNPR;VFLTDDFHDMMPK;NLLHVTDTGVGMTREELVK;LSLNLDPDAK;DLSTNYYASQK;EEEALQLDGLNASQLR;FAFQAEVNR;EEASDYLELDTLK;EFGTNLK;KTFELNPR;GTTLTLVLK;SLLFVPTSAPR;LLLNSLYK;DLSTNYYASQKK;RVFLTDDFHDMMPK;ELLSNASDALDKLR;EFEPLLNWMK;KTLDMLKK;AQAYQTGK;TLDMLKK;A…	1;1;0;1;1;1;1;1;1;1;1;1;1;1;1;1;1;1;1;1;1;1;1;1;1;1;1;1;1;1;0;1;1;1;1;1;1;1;1;1;1;1;1;1	42	449	26179:1:7.mgf;27597:1:7.mgf;22071:1:12.mgf;24900:1:6.mgf;24704:1:6.mgf;26503:1:8.mgf;26649:1:7.mgf;24545:1:6.mgf;26359:1:8.mgf;27471:1:7.mgf;26063:1:7.mgf;24587:1:6.mgf;26289:1:7.mgf;24664:1:6.mgf;26218:1:8.mgf;25800:1:6.mgf;24476:1:6.mgf;26226:1:7.mgf;26524:1:7.mgf;24822:1:6.mgf;26408:1:7.mgf;24430:1:6.mgf;19063:1:12.mgf;24782:1:6.mgf;23310:1:6.mgf;24656:1:13.mgf;11556:1:16.mgf;11195:1:16.mgf;11…	-	Endoplasmin OS=Homo sapiens OX=9606 GN=HSP90B1 PE=1 SV=1	0	1.12178926508864	419	9.99900009999e-05	0.00103588961986654	0.979885889536166	431	0.0096990300969903	0.0496922599931443	0.991730154810572	432	0.387861213878612	0.695357928995833	1.08090899285915	423	9.99900009999e-05	0.00100351806924571	0.985330380186702	427	0.450554944505549	0.729834422981912	0.971489577876078	439	0.0002999700029997	0.00322256506743692	0.973664731124462	434	0.0142985701429857	0.0689177527744856	1.07003395366338	425	9.99900009999e-05	0.000905250721218679	0.956368336681215	430	9.99900009999e-05	0.000912016421676218	1.11264750306466	426	9.99900009999e-05
sp|P02647|APOA1_HUMAN	6288	30740.9219559999	DSGRDYVSQFEGSALGK;LAEYHAK;KWQEEMELYR;WQEEMELYR;DYVSQFEGSALGK;LSPLGEEMRDR;ATEHLSTLSEK;THLAPYSDELR;QKLHELQEK;LLDNWDSVTSTFSK;VQPYLDDFQK;AKPALEDLR;QKVEPLRAELQEGAR;AKVQPYLDDFQK;AELQEGAR;LSPLGEEMR;VSFLSALEEYTK;AHVDALR;QGLLPVLESFK;VQPYLDDFQKK;VEPLRAELQEGAR;LREQLGPVTQEFWDNLEK;VKDLATVYVDVLK;EQLGPVTQEFWDNLEK;DLATVYVDVLK;LHELQEK;VSFLSALEEYTKK	1;1;1;1;1;1;1;1;1;1;1;1;1;1;1;1;1;1;1;1;1;1;1;1;1;1;1	27	435	26156:1:4.mgf;26175:1:2.mgf;26265:1:4.mgf;25452:1:1.mgf;26119:1:2.mgf;19920:1:4.mgf;18781:1:11.mgf;25574:1:1.mgf;26273:1:4.mgf;18862:1:11.mgf;26174:1:4.mgf;18895:1:11.mgf;26055:1:2.mgf;22362:1:4.mgf;25568:1:1.mgf;22479:1:4.mgf;23366:1:4.mgf;26104:1:4.mgf;25507:1:1.mgf;24807:1:3.mgf;7913:1:4.mgf;7868:1:15.mgf;6416:1:5.mgf;7011:1:9.mgf;7916:1:4.mgf;6078:1:5.mgf;6256:1:11.mgf;6416:1:11.mgf;7921:1:2.…	-	Apolipoprotein A-I OS=Homo sapiens OX=9606 GN=APOA1 PE=1 SV=1	0	2.11506986150619	430	9.99900009999e-05	0.00103588961986654	1.57000186893945	425	9.99900009999e-05	0.000987279912785421	0.621798593617925	432	9.99900009999e-05	0.00133802409232761	1.32226665677699	412	9.99900009999e-05	0.00100351806924571	0.960748266469987	429	0.0177982201779822	0.0900536811990443	0.853306255496646	411	9.99900009999e-05	0.00129266734343515	1.41621423939913	431	9.99900009999e-05	0.00123760443428274	1.8445561875426	435	9.99900009999e-05	0.000905250721218679	1.36269484120934	417	9.99900009999e-05	0.000912016421676218	1.35897893735677	427	9.99900009999e-05
sp|P11021|BIP_HUMAN	634	72384.4687390001	VLEDSDLK;TWNDPSVQQDLK;STMKPVQK;TFAPEELSAMVLTK;NELESYAYSLK;VELLANDQGNR;LTPSYVAFTPEGER;LLGDAAK;AKFEELNMDLFR;MKETAEAYLGK;LLNEPTAAALAYGLDKR;LYGSAGPPPTGEEDTAEKDEL;VTHAVVTVPAYFNDAQR;VMEHFLK;VTAEDKGTGNKNK;NTVVPTK;VYEGERPLTK;KSDLDELVLVGGSTR;NQLTSNPENTVFDAK;SDLDELVLVGGSTR;DAGTLAGLNVMR;ELEELVQPLLSK;KVTHAVVTVPAYFNDAQR;TKPYLQVDLGGGQTK;LLNEPTAAALAYGLDK;KTKPYLQVDLGGGQTK;LELESFYEGEDFSETLTR;SQLFSTASDNQPTVTLK;ETA…	1;1;1;1;1;0;1;0;1;1;1;1;1;1;1;1;1;1;1;1;1;1;1;1;0;1;1;1;1;1;1;1;1;1;1;1;1;1;1;1;1;1;1;1;1;1;1;1;1	46	434	16408:1:13.mgf;14499:1:12.mgf;14752:1:12.mgf;16345:1:13.mgf;14629:1:12.mgf;16471:1:13.mgf;16237:1:13.mgf;16284:1:13.mgf;14376:1:12.mgf;16589:1:13.mgf;14538:1:12.mgf;16996:1:6.mgf;16925:1:6.mgf;17057:1:6.mgf;18587:1:7.mgf;13460:1:12.mgf;16804:1:6.mgf;14880:1:12.mgf;16883:1:6.mgf;14992:1:12.mgf;15016:1:12.mgf;13313:1:12.mgf;17123:1:6.mgf;18621:1:7.mgf;16755:1:6.mgf;14885:1:12.mgf;6036:1:16.mgf;5897…	-	Endoplasmic reticulum chaperone BiP OS=Homo sapiens OX=9606 GN=HSPA5 PE=1 SV=2	0	1.08991442393854	417	9.99900009999e-05	0.00103588961986654	0.90991698661273	407	9.99900009999e-05	0.000987279912785421	1.0060660386692	409	0.548845115488451	0.820732457086972	1.06980659048919	400	9.99900009999e-05	0.00100351806924571	0.932614544184686	411	9.99900009999e-05	0.0013292788368222	0.936393732655478	414	9.99900009999e-05	0.00129266734343515	0.936692382087142	421	9.99900009999e-05	0.00123760443428274	1.00707755478279	404	0.396660333966603	0.675906550646248	0.846892182097393	422	9.99900009999e-05	0.000912016421676218	1.17013964791057	403	9.99900009999e-05
sp|P78527|PRKDC_HUMAN	5542	473730.767823987	LGLPGDEVDNKVK;MYAALGDPK;YPEETLSLMTK;NLSSNEALSLEELR;ALRPQLDLK;YNFPVEVEVPMER;LGELFSK;VLAGLYQR;LPSNTLDR;SVGPDFGK;EFPPGTPR;TFPVLLR;ATQQQHDFTLTQTADGR;SLGPPQGEEDSVPR;GKPLPEYHVR;NLLTVTSSDEMMK;TYSVVPMTSR;RYNFPVEVEVPMER;ALRPQLDLKR;FYGELALKK;YFEGVSPK;DLPSWMK;LLDVMYSR;LQETLSAADR;TSALSDETKNNWEVSALSR;FLQTFGK;SYVAWDR;NVDSNNKELSLALR;TWEGWEPWM;ELFNFVLK;SVGPDFGKK;APGLGAFR;RLLELSGSSSEDSEK;STVLTPMFVETQASQGTLQTR;MST…	1;1;1;1;1;1;1;1;1;1;1;1;1;1;1;1;1;1;1;1;1;1;1;1;1;1;1;1;1;1;1;1;1;1;1;1;1;1;1;1;1;1;1;1;1;1;1;1;1;1;1;1;1;1;1;1;1;1;1;1;1;1;1;1;1;1;1;1;1;1;1;1;1;1;1;1;1;1;1;1;1;1;1;1;1;1;1;1;1;1;1;1;1;1;1;1;1;1;1;1;1;1;1;1;1;1	106	395	18191:1:6.mgf;18178:1:6.mgf;20385:1:3.mgf;12286:1:10.mgf;20612:1:3.mgf;12177:1:10.mgf;20242:1:3.mgf;20163:1:3.mgf;20272:1:3.mgf;18529:1:15.mgf;20352:1:3.mgf;20481:1:3.mgf;12410:1:10.mgf;33003:1:2.mgf;33162:1:2.mgf;33036:1:2.mgf;23347:1:2.mgf;32594:1:5.mgf;32451:1:5.mgf;33129:1:2.mgf;22952:1:8.mgf;23601:1:12.mgf;23364:1:12.mgf;25662:1:6.mgf;23483:1:12.mgf;25791:1:6.mgf;23451:1:12.mgf;25711:1:6.mgf…	-	DNA-dependent protein kinase catalytic subunit OS=Homo sapiens OX=9606 GN=PRKDC PE=1 SV=3	0	0.887960734020033	378	9.99900009999e-05	0.00103588961986654	0.997268182380842	380	0.76962303769623	0.913547268377013	1.07843783820258	388	9.99900009999e-05	0.00133802409232761	0.941685317651363	381	9.99900009999e-05	0.00100351806924571	1.07697206021624	386	9.99900009999e-05	0.0013292788368222	1.03905414107807	379	9.99900009999e-05	0.00129266734343515	0.95230661528651	384	9.99900009999e-05	0.00123760443428274	0.911180663401164	383	9.99900009999e-05	0.000905250721218679	1.02209477442115	383	0.0280971902809719	0.102848863284038	0.885252581118978	385	9.99900009999e-05
sp|Q99879|H2B1M_HUMAN	1351	13962.620437	ESYSVYVYK;QVHPDTGLSSK;AMGLMNSFVNDLFER;LLLPGELAK;KESYSVYVYK;AQKKDGK;LAHYNKR;LAGEASR;HAVSEGTK;AVTKYTSSK;ELQTAVR;SRKESYSVYVYK;STLTSRELQTAVR	1;0;0;0;1;0;0;1;0;0;1;1;1	6	388	19353:1:3.mgf;21480:1:15.mgf;17062:1:14.mgf;14404:1:14.mgf;19820:1:3.mgf;14290:1:14.mgf;14555:1:14.mgf;14437:1:14.mgf;16656:1:5.mgf;14746:1:14.mgf;19333:1:2.mgf;14640:1:14.mgf;15682:1:5.mgf;18532:1:6.mgf;17925:1:3.mgf;15546:1:5.mgf;14730:1:16.mgf;16877:1:5.mgf;19709:1:3.mgf;15725:1:5.mgf;15802:1:5.mgf;20264:1:4.mgf;20990:1:9.mgf;19591:1:3.mgf;18054:1:15.mgf;14405:1:14.mgf;14719:1:16.mgf;15601:1:5…	sp|P62807|H2B1C_HUMAN;sp|Q99877|H2B1N_HUMAN;sp|P58876|H2B1D_HUMAN;sp|Q93079|H2B1H_HUMAN	Histone H2B type 1-M OS=Homo sapiens OX=9606 GN=HIST1H2BM PE=1 SV=3	0	0.733149617026992	357	9.99900009999e-05	0.00103588961986654	0.824768181883461	370	9.99900009999e-05	0.000987279912785421	1.19189759694686	364	9.99900009999e-05	0.00133802409232761	0.875324078277347	353	9.99900009999e-05	0.00100351806924571	0.994546276141347	369	0.768123187681232	0.914196936069997	1.23056130982088	368	9.99900009999e-05	0.00129266734343515	1.01468908344686	372	0.222277772222778	0.495543224670968	0.864492212741314	367	9.99900009999e-05	0.000905250721218679	1.01875167109383	383	0.0736926307369263	0.217023374882589	0.86623337855115	354	9.99900009999e-05
sp|Q14204|DYHC1_HUMAN	4013	534790.859562985	QLTAYMK;KLEHLLTELVHQR;TLLNELVK;DYLPVDQEELRDYVK;ALGEYLER;VLLTTQGVDMLSK;VPQLEVETHK;SELEEQQMHLNVGLR;FTQDTQPHYLYSPR;RVEDVLGK;VQVALEELQDLK;VPLALVNK;TVENLKDPLFR;EYQTQLLQR;EALELTDTGLLSGSEER;HLLPVETQR;TAEVLANK;AATSPALFNR;VAAPDVVVPTLDTVR;LKNVVHELR;TDSTSDGRPAWMR;SNLPDNLK;VPVNLLR;LAETVFNFQEK;SLPLDEGEDEAQR;GNELVLSAGSTPR;RSELEEQQMHLNVGLR;NVAQYNANHPDFPMQLEQLER;KDSALQQQVANLQMK;TSDQTWVK;DHLYGTLDPNTR;ETVDQVEELRR;…	1;1;1;1;1;1;1;1;1;1;1;1;1;1;1;1;1;1;1;1;1;1;1;1;1;1;1;1;1;1;1;1;1;1;1;1;1;1;1;1;1;1;1;1;1;1;1;1;1;1;1;1;1;1;1;1;1;1;1;1;1;1;1;1;1;1;1;1;1;1;1;1;1;1;1;1;1;1;1;1;1;1;1;1;1;1;1;1;1;1;1;1;1;1;1;1;1;1;1;1;1;1;1;1;1;1;1;1;1;1;1;1;1;1;1;1;1;1;1;1;1;1;1;1;1;1;1;1;1	129	382	19568:1:8.mgf;33648:1:1.mgf;33573:1:1.mgf;33523:1:1.mgf;30179:1:5.mgf;30413:1:5.mgf;30293:1:5.mgf;30882:1:15.mgf;30996:1:15.mgf;30904:1:15.mgf;30280:1:5.mgf;30171:1:5.mgf;31117:1:15.mgf;28341:1:10.mgf;27475:1:10.mgf;27841:1:12.mgf;27342:1:10.mgf;21375:1:11.mgf;21808:1:11.mgf;21707:1:11.mgf;21593:1:11.mgf;21482:1:11.mgf;28272:1:13.mgf;28201:1:13.mgf;32408:1:12.mgf;28571:1:16.mgf;28159:1:13.mgf;285…	-	Cytoplasmic dynein 1 heavy chain 1 OS=Homo sapiens OX=9606 GN=DYNC1H1 PE=1 SV=5	0	0.881045071820113	377	9.99900009999e-05	0.00103588961986654	0.97797018111508	372	0.0067993200679932	0.0371436446328509	0.928300089038336	377	9.99900009999e-05	0.00133802409232761	0.80545404674661	379	9.99900009999e-05	0.00100351806924571	0.903282733766341	379	9.99900009999e-05	0.0013292788368222	0.947861616316113	361	9.99900009999e-05	0.00129266734343515	1.0160527469647	368	0.0706929307069293	0.229451203815789	0.835331876930355	376	9.99900009999e-05	0.000905250721218679	0.925920317007421	371	9.99900009999e-05	0.000912016421676218	0.897287819760924	367	9.99900009999e-05
sp|P02671|FIBA_HUMAN	1726	95637.6834860001	AQLVDMK;LEVDLDLK;EVDLKDYEDQQK;GSESGLFTNTK;HRHPDEAAFFDTASTGK;MELERPGGNELTR;ALTDMPQMR;VQHLQLLQK;GLLDEVNQDFTNR;TVLGPDGHKEVTK;HPDEAAFFDTASTGK;MKPVPDLVPGNFK;QLEQVLAK;NSLFEYQK;GDSTFESK;RLEVDLDLK;NNKDSHSLTTNLMELLR;QFTSSTSYNR;LVTSKGDKELR;PGSTGTWNPGSSER;GGSTSYGTGSETESPR;GDFSSANNR;DSHSLTTNLMELLR;QHLPLLK;TVLGPDGHK;MKGLLDEVNQDFTNR;EVDLKDYEDQQKQLEQVLAK;SRLEVLKR;NPSSAGSWNSGSSGPGSTGNR;LKNSLFEYQK;VTSGSTTTTR	1;1;1;1;1;1;1;1;1;1;1;1;1;1;1;1;1;1;1;1;1;1;1;1;1;1;1;1;1;1;1	31	376	15026:1:1.mgf;18618:1:2.mgf;16692:1:3.mgf;18938:1:2.mgf;12583:1:8.mgf;16653:1:3.mgf;19293:1:2.mgf;16660:1:2.mgf;16452:1:3.mgf;19060:1:2.mgf;12072:1:8.mgf;15197:1:1.mgf;12191:1:8.mgf;16532:1:3.mgf;18968:1:2.mgf;18861:1:2.mgf;12304:1:8.mgf;12423:1:8.mgf;11950:1:7.mgf;18507:1:2.mgf;18822:1:2.mgf;10427:1:3.mgf;16894:1:3.mgf;10665:1:3.mgf;10546:1:3.mgf;16768:1:3.mgf;11413:1:2.mgf;10464:1:3.mgf;18738:1…	-	Fibrinogen alpha chain OS=Homo sapiens OX=9606 GN=FGA PE=1 SV=2	0	2.29804563972553	362	9.99900009999e-05	0.00103588961986654	1.10674274941136	364	9.99900009999e-05	0.000987279912785421	0.687892153108938	363	9.99900009999e-05	0.00133802409232761	1.59042935426466	358	9.99900009999e-05	0.00100351806924571	0.770653017619642	365	9.99900009999e-05	0.0013292788368222	0.456459625990487	370	9.99900009999e-05	0.00129266734343515	0.677987921790227	368	9.99900009999e-05	0.00123760443428274	1.03246947348285	371	0.0738926107389261	0.225446355364464	0.507875130294631	374	9.99900009999e-05	0.000912016421676218	2.01678278871729	360	9.99900009999e-05
sp|P05787|K2C8_HUMAN	1115	53653.122467	TKTELSEMNR;YEELQSLAGK;LVSESSDVLPK;SLDMDSLLAEVK;EYQELMNVK;FLEQQNK;WSLLQQQK;AKQDMAR;AEAESMYQLK;QLETLGQEK;SRAEAESMYQLK;LQAELEGLKGQR;KDVDEAYMNKVELESR;FASFLDK;TEMENEFVLLKK;NKYEDELNKR;ASLEAALADAEQR;RTEMENEFVLLK;AQYEDLANR;GELALKDANAK;LSSSSFSR;KLLEGEESR;ELQSQLSDTSVVLSMDNSR;DVDEAYMNKVELESR;TEMENEFVLLK;LQAELEGLK;RQLETLGQEK;LLEGEESR;LEGLTDELNFLR;SYTSGPGSR;QLREYQELMNVK;LESGMQNMSLHTK;AEAESMYQLKYEELQSLAGK;LALD…	1;1;1;1;0;0;1;0;1;1;1;1;1;0;1;0;1;1;1;1;1;0;1;1;1;1;1;0;1;1;1;1;1;0;1;0;1;1;1;1;1;1;1	34	367	7171:1:8.mgf;7084:1:7.mgf;7040:1:8.mgf;6814:1:7.mgf;6841:1:7.mgf;7060:1:8.mgf;7247:1:8.mgf;7070:1:7.mgf;6963:1:7.mgf;5463:1:7.mgf;6905:1:7.mgf;7325:1:8.mgf;7292:1:8.mgf;6942:1:7.mgf;7198:1:8.mgf;31607:1:2.mgf;31316:1:1.mgf;32305:1:2.mgf;31072:1:1.mgf;27276:1:4.mgf;31277:1:5.mgf;32071:1:2.mgf;31189:1:1.mgf;26893:1:4.mgf;31503:1:2.mgf;31838:1:2.mgf;32091:1:2.mgf;27155:1:4.mgf;32422:1:2.mgf;29566:1:…	-	Keratin, type II cytoskeletal 8 OS=Homo sapiens OX=9606 GN=KRT8 PE=1 SV=7	0	1.00385717376151	345	0.732526747325267	0.921814438477786	0.800599950464949	355	9.99900009999e-05	0.000987279912785421	1.04990651152951	363	9.99900009999e-05	0.00133802409232761	1.04911202676638	345	9.99900009999e-05	0.00100351806924571	0.850636641393447	355	9.99900009999e-05	0.0013292788368222	0.934731416140671	347	9.99900009999e-05	0.00129266734343515	0.893353966383579	348	9.99900009999e-05	0.00123760443428274	0.924760869331451	356	9.99900009999e-05	0.000905250721218679	0.754577156892167	356	9.99900009999e-05	0.000912016421676218	1.2238988872248	348	9.99900009999e-05
sp|P30101|PDIA3_HUMAN	4985	57127.8871740001	RLAPEYEAAATR;MDATANDVPSPYEVR;SEPLPESNDGPVK;LNFAVASR;DPNLVLAK;ELSDFLSYLQR;FVMQEEFSR;DLLLAYYDVDYEK;TADGLVSHLK;LSKDPNLVLAK;LAPEYEAAATR;DGEEAGAYDGPR;KQAGPASVPLR;TADGLVSHLKK;LFRDGEEAGAYDGPR;YGVSGYPTLK;KQAGPASVPLRTEEEFK;LKGLVPLAK;FLQDYFDGNLK;QAGPASVPLRTEEEFKK;GFPTLYFSPANK;FLDAGHK;FLQDYFDGNLKR;QAGPASVPLR;TVAYTEQK;GFPTLYFSPANKK;YKELGEK;KFLDAGHK;EATNPPVLQEEKPK;QAGPASVPLRTEEEFK;GLVPLAK	1;1;1;1;1;1;1;1;1;1;1;1;1;1;1;1;1;1;1;1;1;1;1;1;1;1;1;1;1;1;1	31	367	7836:1:16.mgf;7714:1:3.mgf;7962:1:16.mgf;7839:1:16.mgf;8336:1:4.mgf;7944:1:16.mgf;7782:1:3.mgf;7945:1:16.mgf;7905:1:3.mgf;8461:1:4.mgf;7659:1:3.mgf;22320:1:1.mgf;20797:1:2.mgf;22047:1:1.mgf;22268:1:1.mgf;20571:1:1.mgf;21027:1:2.mgf;11888:1:12.mgf;18657:1:12.mgf;12122:1:12.mgf;12240:1:12.mgf;15205:1:7.mgf;15900:1:7.mgf;18549:1:12.mgf;22676:1:2.mgf;20714:1:1.mgf;20485:1:1.mgf;18530:1:12.mgf;20463:1…	-	Protein disulfide-isomerase A3 OS=Homo sapiens OX=9606 GN=PDIA3 PE=1 SV=4	0	1.13869376997905	357	9.99900009999e-05	0.00103588961986654	0.945621311079014	358	9.99900009999e-05	0.000987279912785421	0.987222635552008	360	0.312868713128687	0.623285957398384	1.12113219648261	356	9.99900009999e-05	0.00100351806924571	0.951039715617548	358	0.0026997300269973	0.0201390618884322	0.924798646440757	349	9.99900009999e-05	0.00129266734343515	0.94061803186909	358	9.99900009999e-05	0.00123760443428274	1.05053883988455	359	9.99900009999e-05	0.000905250721218679	0.882129772779453	364	9.99900009999e-05	0.000912016421676218	1.18304446276003	356	9.99900009999e-05
sp|P69905|HBA_HUMAN	2523	15286.936493	VDPVNFK;VLSPADK;VGAHAGEYGAEALER;MFLSFPTTK;VLSPADKTNVK;TYFPHFDLSHGSAQVK;LRVDPVNFK;FLASVSTVLTSK;VADALTNAVAHVDDMPNALSALSDLHAHK	1;1;1;1;1;1;1;1;1	9	351	18091:1:4.mgf;18209:1:4.mgf;17341:1:3.mgf;14782:1:3.mgf;16914:1:3.mgf;17138:1:3.mgf;13476:1:3.mgf;15414:1:2.mgf;17911:1:5.mgf;17463:1:3.mgf;16792:1:3.mgf;15543:1:2.mgf;15287:1:2.mgf;18249:1:4.mgf;17483:1:3.mgf;18445:1:4.mgf;17603:1:3.mgf;17794:1:5.mgf;15042:1:3.mgf;13348:1:3.mgf;13487:1:3.mgf;17461:1:2.mgf;18366:1:4.mgf;17583:1:3.mgf;17231:1:3.mgf;15365:1:2.mgf;17409:1:10.mgf;17251:1:3.mgf;16997:…	-	Hemoglobin subunit alpha OS=Homo sapiens OX=9606 GN=HBA1 PE=1 SV=2	0	0.818277711628555	322	9.99900009999e-05	0.00103588961986654	0.219037527719313	349	9.99900009999e-05	0.000987279912785421	3.1171145116742	345	9.99900009999e-05	0.00133802409232761	2.70846505504246	333	9.99900009999e-05	0.00100351806924571	0.814223436605217	312	9.99900009999e-05	0.0013292788368222	1.09163798498343	315	9.99900009999e-05	0.00129266734343515	0.336395685013656	349	9.99900009999e-05	0.00123760443428274	0.830133566813609	335	9.99900009999e-05	0.000905250721218679	0.242573931644158	350	9.99900009999e-05	0.000912016421676218	3.26807113560251	351	9.99900009999e-05
sp|P06576|ATPB_HUMAN	1572	56506.595342	FTQAGSEVSALLGR;VALVYGQMNEPPGAR;VALTGLTVAEYFR;LGLFGGAGVGK;VLDSGAPLK;VLDSGAPLKLPVGPETLGR;VVDLLAPYAK;LPSAVGYQPTLATDMGTMQER;LMDPNLVGSEHYDVAR;TLAMDGTEGLVR;LMNVLGEPLDER;AHGGYSVFAGVGER;TREGNDLYHEMLESGVLNLK;LVPLKETLK;ALAELGLYPAVDPLDSTSR;LVLEVAQHLGESTVR;AGAATGR;DQEGQDVLLFLDNLFR;LPVGPETLGR	1;1;1;1;1;1;1;1;1;1;1;1;1;1;1;1;1;1;1	19	347	33292:1:9.mgf;33032:1:9.mgf;30390:1:10.mgf;33650:1:8.mgf;31264:1:10.mgf;35145:1:2.mgf;31268:1:10.mgf;33470:1:9.mgf;33671:1:8.mgf;31008:1:10.mgf;33473:1:9.mgf;34412:1:7.mgf;31642:1:11.mgf;31650:1:11.mgf;20468:1:13.mgf;30686:1:7.mgf;22587:1:7.mgf;23149:1:7.mgf;30439:1:1.mgf;31265:1:7.mgf;22506:1:7.mgf;31084:1:8.mgf;30853:1:8.mgf;30562:1:7.mgf;21899:1:7.mgf;30783:1:7.mgf;30664:1:7.mgf;31229:1:8.mgf;…	-	ATP synthase subunit beta, mitochondrial OS=Homo sapiens OX=9606 GN=ATP5F1B PE=1 SV=3	0	1.00925733418171	330	0.432856714328567	0.759167186729603	0.976673666631925	335	0.0337966203379662	0.133566695143957	1.06306475571235	340	9.99900009999e-05	0.00133802409232761	1.06576235528965	333	9.99900009999e-05	0.00100351806924571	1.07510938256777	322	9.99900009999e-05	0.0013292788368222	0.991210210659967	332	0.401859814018598	0.713456091108957	0.929148341988353	337	9.99900009999e-05	0.00123760443428274	0.984871438617327	325	0.165183481651835	0.399662809294011	0.963706003822782	341	0.0044995500449955	0.0227663800784101	1.00787884010062	328	0.653634636536346
sp|P01024|CO3_HUMAN	1122	188551.444420999	HQQTVTLPPK;LKGPLLNK;FYHPEKEDGKLNK;LVLSSEK;LLLQGTPVAQMTEDAVDAER;VVLVAVDK;AAVYHHFLSDGVR;GVFVLNK;AVLYNYR;QPSSAFAAFVK;LHWESASLLR;VTLKPAPETEK;LFTVNHK;RLPLEDGSGEVVLSR;VLLDGVQNPR;TFLSPLK;LSLPESLK;KVLLDGVQNPR;ASHLGLAR;GQGTLSVVTMYHAK;SGQSEDRQPVPGQQMTLK;GYTQQLAFR;TVMVNLENPEGLPVK;QKPDGVFQEDAPVLHQEMLGGLR;DFDFVPPVVR;LWDVVEK;AGDFLEANYMNLQR;LPYSVVR;SNLDEDLLAEENLVSR;KGYTQQLAFR;VEGTAFVLFGLQDGEQR;NTLLLYLDK;GVFVLNK…	1;1;1;1;1;1;1;1;1;1;1;1;1;1;1;1;1;1;1;1;1;1;1;1;1;1;1;1;1;1;1;1;1;1;1;1;1;1;1;1;1;1;1;1;1;1;1;1;1;1;1;1;1;1;1;1;1;1;1;0;1	60	337	7032:1:16.mgf;7257:1:16.mgf;7344:1:15.mgf;7235:1:15.mgf;7515:1:16.mgf;7370:1:16.mgf;7150:1:16.mgf;18312:1:9.mgf;18257:1:9.mgf;18377:1:9.mgf;18193:1:9.mgf;16541:1:10.mgf;18256:1:9.mgf;16425:1:10.mgf;18145:1:9.mgf;18373:1:9.mgf;9286:1:11.mgf;10823:1:2.mgf;9407:1:11.mgf;9374:1:11.mgf;9171:1:11.mgf;14184:1:4.mgf;13304:1:3.mgf;13530:1:3.mgf;13419:1:3.mgf;13506:1:3.mgf;13379:1:3.mgf;32952:1:1.mgf;33486…	-	Complement C3 OS=Homo sapiens OX=9606 GN=C3 PE=1 SV=2	0	1.93709494053105	336	9.99900009999e-05	0.00103588961986654	1.58755785524413	326	9.99900009999e-05	0.000987279912785421	0.59550580122226	337	9.99900009999e-05	0.00133802409232761	1.15009129420311	327	9.99900009999e-05	0.00100351806924571	0.926843401400781	331	9.99900009999e-05	0.0013292788368222	0.7371724976087	331	9.99900009999e-05	0.00129266734343515	1.25323312563168	334	9.99900009999e-05	0.00123760443428274	1.42258342002464	327	9.99900009999e-05	0.000905250721218679	1.13507205484034	324	9.99900009999e-05	0.000912016421676218	1.23361946740917	330	9.99900009999e-05
sp|P68104|EF1A1_HUMAN	2330	50433.2265290001	YYVTLLDAPGHR;QTVAVGVLK;YEELVKEVSTYLK;LGGLGTVPVGR;LPLQDVYK;TLEKFEK;THLNLVVLGHVDSGK;EHALLAYTLGVK;EVSTYLK;EAAEMGK;QLLVGVNK;RYEELVK;EVSTYLKK;YYVTLLDAPGHRDFLK;YAWVLDK;STTTGHLLYK;SGDAALVDMVPGK;KLEDGPK;RGNVAGDSK;TLEKFEKEAAEMGK	1;1;1;1;1;1;1;1;1;1;1;1;1;1;1;1;1;1;1;1	20	336	20703:1:1.mgf;21341:1:9.mgf;24589:1:7.mgf;24582:1:9.mgf;21470:1:9.mgf;24495:1:8.mgf;19311:1:12.mgf;20561:1:9.mgf;24870:1:8.mgf;22344:1:6.mgf;16572:1:6.mgf;20310:1:15.mgf;20678:1:9.mgf;22235:1:6.mgf;24389:1:9.mgf;24509:1:8.mgf;19430:1:12.mgf;20023:1:9.mgf;24682:1:9.mgf;24732:1:8.mgf;22357:1:6.mgf;24720:1:9.mgf;24616:1:9.mgf;20770:1:9.mgf;17933:1:2.mgf;21504:1:9.mgf;22758:1:10.mgf;21233:1:9.mgf;208…	sp|Q5VTE0|EF1A3_HUMAN	Elongation factor 1-alpha 1 OS=Homo sapiens OX=9606 GN=EEF1A1 PE=1 SV=1	0	0.866336167427279	315	9.99900009999e-05	0.00103588961986654	1.01921933508931	324	0.144185581441856	0.372805261846697	0.864000214277971	332	9.99900009999e-05	0.00133802409232761	0.748887715111113	305	9.99900009999e-05	0.00100351806924571	0.914341110728444	311	9.99900009999e-05	0.0013292788368222	0.898430742420871	313	9.99900009999e-05	0.00129266734343515	1.06052779302777	318	0.0002999700029997	0.00295228541661963	0.756711203269829	326	9.99900009999e-05	0.000905250721218679	0.932958956929749	330	9.99900009999e-05	0.000912016421676218	0.80898407661334	318	9.99900009999e-05
sp|Q13813|SPTN1_HUMAN	4954	285144.499896998	MQHNLEQQLQAR;QKLDLLDQER;TKQDEVNAAWQR;LLDVNHYAK;QGFVPAAYVK;REELLTNWEQLR;DVDETLSWLK;LLVGSEDYGR;LTVLSEER;NQALNTDNYGHDLASVQALQR;VNEVNQFAAK;SKLGESQTLQQFSR;LDGLTLQAR;VLETAEDLQER;DLASVQALLR;HQAFEAELSANQSR;DLAALEDK;SSEELESAFR;GKDLLGVQNLLK;DLSSVQTLLTK;DLAALEDKVK;LFGAAEVQR;DLTSWVTEMK;QWELLLEK;YEALKEPMVAR;KFDDFQK;LLEATELK;DLTNVQNLQK;LLQEQHPEEELLK;SSLSSAQADFNQLAELDR;GVLDMGNSLLER;KHEAFETDFTVHKDR;AALLELWELR;EK…	1;1;1;1;1;1;1;1;1;1;1;1;1;1;1;1;1;1;1;1;1;1;1;1;1;1;1;1;1;1;1;1;1;1;1;1;1;1;1;1;1;1;1;1;1;1;1;1;1;1;1;1;1;1;1;1;1;1;1;1;1;1;1;1;1;1;1;1;1;1;1;1;1;1;1;1;1;1;1;1;1;1;1;1;1;1;1;1;1;1;1;1;1;1;1	95	319	10449:1:5.mgf;12402:1:15.mgf;10541:1:5.mgf;12278:1:15.mgf;10656:1:5.mgf;10433:1:5.mgf;12502:1:15.mgf;12382:1:15.mgf;12270:1:15.mgf;18380:1:7.mgf;18320:1:7.mgf;18261:1:7.mgf;10602:1:1.mgf;10848:1:1.mgf;10725:1:1.mgf;10794:1:1.mgf;16944:1:5.mgf;16820:1:5.mgf;14908:1:14.mgf;16712:1:14.mgf;23298:1:9.mgf;18577:1:12.mgf;18591:1:12.mgf;23192:1:9.mgf;18720:1:12.mgf;18701:1:12.mgf;26044:1:3.mgf;27398:1:4.…	-	Spectrin alpha chain, non-erythrocytic 1 OS=Homo sapiens OX=9606 GN=SPTAN1 PE=1 SV=3	0	0.98006348594873	310	0.0544945505449455	0.206537731320036	0.973630271408348	306	0.0010998900109989	0.00803775909834166	1.15252334455589	313	9.99900009999e-05	0.00133802409232761	1.10326578035308	309	9.99900009999e-05	0.00100351806924571	1.12832707665431	314	9.99900009999e-05	0.0013292788368222	1.13340310634642	310	9.99900009999e-05	0.00129266734343515	0.986325807818538	314	0.23027697230277	0.506364897490833	1.0960755140076	314	9.99900009999e-05	0.000905250721218679	1.10503070551164	312	9.99900009999e-05	0.000912016421676218	0.990162430996752	315	0.535146485351465
sp|P63261|ACTG_HUMAN	2251	42089.910993	SYELPDGQVLTLGNER;AVFPSLVGRPR;ELTALAPSTMK;KDLYANTVLSGGTTMYPGLADR;DLTDYLMK;HQGVMVGMGQK;LLAPPERK;VAPEEHPVLLTEAPLNPK;AVFPSLVGR;QEYDESGPSLVHR;TTGLVMDSGDGVTHTVPLYEGYALPHALLR;MQKELTALAPSTMK;LWHHTFYNELR;DLYANTVLSGGTTMYPGLADR;GYSFTTTAER;LKLLAPPER;DSYVGDEAQSKR;AGFAGDDAPR;DSYVGDEAQSK;LLAPPER;RGLLTLK;YPLEHGLVTNWDDMEK;LDLAGRDLTDYLMK;LKLLAPPERK;HQGVMVGMGQKDSYVGDEAQSK;GYSFTTTAERELVR;ELVRDLK	0;0;0;1;0;0;0;1;0;0;1;0;0;1;1;0;0;0;0;0;0;1;0;0;0;1;0	7	312	26159:1:11.mgf;30419:1:11.mgf;29730:1:4.mgf;28937:1:1.mgf;29777:1:4.mgf;26825:1:11.mgf;29397:1:11.mgf;29685:1:4.mgf;30004:1:11.mgf;29628:1:2.mgf;26205:1:10.mgf;33297:1:8.mgf;29636:1:11.mgf;29114:1:1.mgf;30028:1:4.mgf;27690:1:3.mgf;27012:1:11.mgf;27500:1:3.mgf;32689:1:1.mgf;27189:1:11.mgf;30006:1:4.mgf;27370:1:3.mgf;29797:1:4.mgf;33806:1:4.mgf;29614:1:4.mgf;27069:1:10.mgf;27235:1:10.mgf;28968:1:5.…	sp|P60709|ACTB_HUMAN	Actin, cytoplasmic 2 OS=Homo sapiens OX=9606 GN=ACTG1 PE=1 SV=1	0	0.851642801377689	294	9.99900009999e-05	0.00103588961986654	0.887093715469212	303	9.99900009999e-05	0.000987279912785421	1.13588258308847	305	9.99900009999e-05	0.00133802409232761	0.96771113916472	295	0.0051994800519948	0.0307136759702539	1.01560977672177	301	0.385861413858614	0.678654449556484	1.10477774336111	300	9.99900009999e-05	0.00129266734343515	0.951114817728682	299	0.0003999600039996	0.00374893386237413	0.912894715746087	297	9.99900009999e-05	0.000905250721218679	0.971302145208532	297	0.0095990400959904	0.0429108737477901	0.945840807682331	294	0.0002999700029997
sp|P25705|ATPA_HUMAN	3980	59809.625895	EAYPGDVFYLHSR;GYLDKLEPSK;EPMQTGLK;ELLLGDR;STVAQLVK;VLSLGDGLAR;LELAQYR;LLGADTSVDLEETGR;NVQAEEMVEFSSGLK;AVDSLVPLGR;APGLLPR;TSLALDTLLNQK;RTGALVDVPVGEELLGR;HALLLYDDLSK;RLTDADAMK;VGLKAPGLLPR;RSTVAQLVK;TGALVDVPVGEELLGR;LSEQSDAK;VVDALGNALDGK;QMSLLLR;GLRPALNVGLSVSR;QGQYSPMALEEQVAVLYAGVR;QVAGTMKLELAQYR;TSLALDTLLNQKR;PALNVGLSVSR;TGTAEMSSLLEER;VGSAAQTR;EVAAFAQFGSDLDAATQQLLSR;VVDALGNALDGKGPLGSK;LSVREPMQTGLK;…	1;1;1;1;1;1;1;1;1;1;1;1;1;1;1;1;1;1;1;1;1;1;1;1;1;1;1;1;1;1;1;1	32	310	19118:1:16.mgf;15148:1:13.mgf;23332:1:5.mgf;22700:1:13.mgf;24760:1:15.mgf;18993:1:5.mgf;24224:1:4.mgf;24191:1:4.mgf;24413:1:4.mgf;23767:1:16.mgf;23136:1:3.mgf;23892:1:16.mgf;19331:1:16.mgf;23099:1:5.mgf;17606:1:13.mgf;21104:1:15.mgf;24639:1:15.mgf;24341:1:4.mgf;21040:1:16.mgf;20860:1:15.mgf;17488:1:13.mgf;19294:1:16.mgf;21876:1:15.mgf;20903:1:16.mgf;19380:1:16.mgf;23212:1:5.mgf;20929:1:16.mgf;243…	-	ATP synthase subunit alpha, mitochondrial OS=Homo sapiens OX=9606 GN=ATP5F1A PE=1 SV=1	0	0.947179842217188	285	9.99900009999e-05	0.00103588961986654	0.921931383148535	293	9.99900009999e-05	0.000987279912785421	1.09495032369541	294	9.99900009999e-05	0.00133802409232761	1.03442629165219	296	0.0011998800119988	0.00892886321123985	1.02486368489481	295	0.178382161783822	0.445986113919321	1.02290145871401	293	0.0187981201879812	0.0956681646264064	0.935059594126362	298	9.99900009999e-05	0.00123760443428274	0.955178512100448	290	9.99900009999e-05	0.000905250721218679	0.947572176244027	299	9.99900009999e-05	0.000912016421676218	1.02060631362831	297	0.142685731426857
sp|Q9Y490|TLN1_HUMAN	180	271747.854408999	TMLESAGGLLQTAR;TSTPEDFLR;DPPSWSVLAGHSR;TLAESALQLLYTAK;LAQAAQSSVATLTR;NLGTALAELR;TTNPTAK;ALSTDPAAPNLK;EVANSTANLVK;SLAAATSALVK;RALADMLR;KGLWLEAGK;VSHVLAALQAGNR;ELVAQGK;ALEATTEHLR;STVLQQQYNR;LREAAEGLR;LLAALLEDEGGSGRPLLQAAK;MLDGTVK;ALGDLLSATK;TVSDSLKK;VLGEAMTGLSQNAK;AQVVSNLK;ALAVNPR;KLLSAAK;LNEAAAGLNQAATELVQASR;LQAAGNAVK;FLPSELRDEH;ALAVTVQEMVTK;VLVQNAAGSQEK;VMVTNVTSLLK;LGLTNHDEYSLVR;KSTVLQQQYNR;GLWLE…	1;1;1;1;1;1;1;1;0;0;1;1;1;0;1;1;0;1;1;1;1;1;1;1;1;1;0;1;1;1;0;1;1;1;1;1;0;1;1;1;1;0;1;1;1;1;1;1;1;1;1;1;1;1;1;0;1;1;1;1;1;1;1;1;1;1;0;1;1;1;0;1;1;1;1;1;1	66	303	29086:1:10.mgf;22761:1:8.mgf;31914:1:8.mgf;31794:1:8.mgf;31191:1:9.mgf;22650:1:9.mgf;29056:1:10.mgf;31329:1:9.mgf;31795:1:8.mgf;31133:1:9.mgf;31098:1:9.mgf;31681:1:8.mgf;31230:1:9.mgf;31287:1:9.mgf;22334:1:9.mgf;28976:1:10.mgf;31916:1:8.mgf;21037:1:14.mgf;31437:1:9.mgf;31496:1:9.mgf;22451:1:9.mgf;31387:1:9.mgf;15601:1:6.mgf;15377:1:6.mgf;15489:1:6.mgf;17191:1:7.mgf;17320:1:7.mgf;18954:1:7.mgf;200…	-	Talin-1 OS=Homo sapiens OX=9606 GN=TLN1 PE=1 SV=3	0	0.974836230046576	294	0.0223977602239776	0.104970148146476	1.00281015209617	292	0.792420757924208	0.926312541159677	0.901165836043969	299	9.99900009999e-05	0.00133802409232761	0.861406494302598	295	9.99900009999e-05	0.00100351806924571	0.905569367847488	300	9.99900009999e-05	0.0013292788368222	0.974084380769055	292	0.0014998500149985	0.0122027797220278	1.08594253230389	295	9.99900009999e-05	0.00123760443428274	0.939511353178835	295	9.99900009999e-05	0.000905250721218679	0.969388236237753	296	0.0061993800619938	0.0298097849789489	0.958169677057561	298	0.0001999800019998
sp|P04406|G3P_HUMAN	71	36183.451722	VVDLMAHMASKE;GALQNLLPASTGAAK;TVDGPSGK;VVDLMAHMASK;LVLNGNPLTLFQER;VLLSAPSADAPMFVMGVNHEK;AGAHLQGGAK;LTGMAFR;LEKPAKYDDLK;WGDAGAEYVVESTGVFTTMEK;LLSWYDNEFGYSNR;QASEGPLK;AAFNSGK;LEKPAKYDDLKK;VLLSAPSADAPMFVMGVNHEKYDNSLK	1;1;1;1;1;1;1;1;1;1;1;1;1;1;1	15	302	23833:1:3.mgf;11459:1:2.mgf;15883:1:12.mgf;21421:1:2.mgf;16327:1:12.mgf;34135:1:16.mgf;20690:1:16.mgf;23935:1:3.mgf;25281:1:15.mgf;23414:1:3.mgf;19964:1:3.mgf;22124:1:15.mgf;23717:1:3.mgf;21364:1:15.mgf;23964:1:16.mgf;34786:1:15.mgf;34057:1:16.mgf;19416:1:3.mgf;22013:1:15.mgf;21945:1:15.mgf;21332:1:15.mgf;16289:1:12.mgf;34906:1:15.mgf;21247:1:15.mgf;12174:1:8.mgf;21201:1:2.mgf;23558:1:3.mgf;19265…	-	Glyceraldehyde-3-phosphate dehydrogenase OS=Homo sapiens OX=9606 GN=GAPDH PE=1 SV=3	0	1.03351039278695	274	0.010998900109989	0.059817547656999	1.05203794273272	278	9.99900009999e-05	0.000987279912785421	0.890200092082047	294	9.99900009999e-05	0.00133802409232761	0.894069271892781	282	9.99900009999e-05	0.00100351806924571	0.927048693793521	287	9.99900009999e-05	0.0013292788368222	1.06708033711464	278	9.99900009999e-05	0.00129266734343515	1.2230976477982	285	9.99900009999e-05	0.00123760443428274	1.08138899914746	281	9.99900009999e-05	0.000905250721218679	1.13671391280122	282	9.99900009999e-05	0.000912016421676218	0.957489036479823	274	0.0042995700429957
sp|P07355|ANXA2_HUMAN	1613	38789.89006	KLMVALAK;LSLEGDHSTPPSAYGSVK;TDLEKDLLSDTSGDFR;DLYDAGVK;KGTDVPK;TPAQYDASELK;RAEDGSVLDYELLDQDAR;LMVALAK;SLYYYLQQDTK;QDLAFAYQR;AEDGSVLDYELLDQDAR;ELASALK;SVPHLQK;VYKEMYK;KELASALK;GVDEVTLVNLLTNR;SEVDMLK;DLYDAGVKR;DALNLETALK;WLSLMTER;DLLSDTSGDFRK;SYSPYDMLESLR;TDLEKDLLSDTSGDFRK;AYTNFDAERDALNLETALK;AYTNFDAER;SYSPYDMLESLRK;TKGVDEVTLVNLLTNR;TNQELQELNR;DLLSDTSGDFR	1;1;1;1;1;1;1;1;1;1;1;1;1;1;1;1;1;1;1;1;1;1;1;1;1;1;1;1;1	29	296	23649:1:2.mgf;23542:1:2.mgf;17430:1:8.mgf;22311:1:2.mgf;21812:1:3.mgf;17542:1:8.mgf;23769:1:2.mgf;22542:1:2.mgf;23655:1:2.mgf;21927:1:3.mgf;23876:1:2.mgf;22002:1:3.mgf;17657:1:8.mgf;23871:1:2.mgf;23767:1:2.mgf;22049:1:3.mgf;21709:1:3.mgf;23794:1:2.mgf;23680:1:2.mgf;17509:1:8.mgf;21875:1:3.mgf;23537:1:2.mgf;15076:1:4.mgf;15238:1:4.mgf;15672:1:4.mgf;18549:1:4.mgf;14346:1:3.mgf;15871:1:4.mgf;15368:1…	-	Annexin A2 OS=Homo sapiens OX=9606 GN=ANXA2 PE=1 SV=2	0	0.93509383637218	279	9.99900009999e-05	0.00103588961986654	0.671708118459623	289	9.99900009999e-05	0.000987279912785421	0.999964445558133	293	0.997500249975003	0.999629910551398	0.921828756003881	281	9.99900009999e-05	0.00100351806924571	0.685151732977092	294	9.99900009999e-05	0.0013292788368222	1.00146315625153	278	0.873012698730127	0.965058602835369	1.00613331154692	290	0.657734226577342	0.867372528405907	0.919753548453853	290	9.99900009999e-05	0.000905250721218679	0.679819376931787	289	9.99900009999e-05	0.000912016421676218	1.3326042743002	289	9.99900009999e-05
sp|Q07065|CKAP4_HUMAN	3527	66078.7641450001	TAVDSLVAYSVK;ASVSQVEADLK;LSEVLQK;SLNDNLALFTEVQKR;GLLDDLRNDLDR;SREWDMEALR;LQHVEDGVLSMQVASAR;DLSDGLHVVK;LQNELLK;LALQALTEK;LPPQDFLDR;HSEAFEALQQK;LAALQGR;QEQQAFKEAADTER;VQEQVHTLLSQDQAQAAR;ELVSLKQEQQAFK;VASLEESEGNKQDLK;LEGLGSSEADQDGLASTVR;LETNENNLESAK;EWDMEALR;STLQTMESDLYTEVR;SVGELPSTVESLQK;LSSLDNLK;ERDFTSLENTVEER;SLGETQLVLYGDVEELKR;LPEELRR;SEESVSRLPEELR;GLLDDLR;LFVKVEK;DFTSLENTVEER;QTESLESLLSK;VQSLQA…	1;1;1;1;1;1;1;1;1;1;1;1;0;1;1;1;1;1;1;1;1;1;1;1;1;1;1;1;1;1;1;1;1;1;1;1	35	289	26397:1:12.mgf;30525:1:15.mgf;29894:1:16.mgf;28967:1:13.mgf;30922:1:15.mgf;30651:1:15.mgf;30883:1:15.mgf;26932:1:13.mgf;29668:1:16.mgf;30773:1:15.mgf;30693:1:15.mgf;22472:1:12.mgf;30808:1:15.mgf;29788:1:16.mgf;29880:1:16.mgf;30008:1:16.mgf;30579:1:15.mgf;29989:1:16.mgf;24400:1:13.mgf;29773:1:16.mgf;18799:1:12.mgf;23065:1:8.mgf;22946:1:9.mgf;23048:1:8.mgf;18671:1:12.mgf;18784:1:12.mgf;18673:1:12.m…	-	Cytoskeleton-associated protein 4 OS=Homo sapiens OX=9606 GN=CKAP4 PE=1 SV=2	0	1.0016778088243	275	0.882811718828117	0.9697224267136	0.924191329937178	279	9.99900009999e-05	0.000987279912785421	1.10174423433718	281	9.99900009999e-05	0.00133802409232761	1.08616092204136	274	9.99900009999e-05	0.00100351806924571	1.02265658526879	274	0.134786521347865	0.37317030547399	1.00880351270561	276	0.298470152984702	0.613010228388926	0.911613834526667	268	9.99900009999e-05	0.00123760443428274	0.99498584895109	270	0.646435356464354	0.842293875606037	0.933764837636578	283	9.99900009999e-05	0.000912016421676218	1.06522920321488	272	9.99900009999e-05
sp|P50454|SERPH_HUMAN	5571	46507.209588	LQLVEMPLAHK;LYGPSSVSFADDFVR;AVLSAEQLRDEEVHAGLGELLR;KAVALSLPK;HLAGLGLTEALDKNK;DTQSGSLLFLGR;AVALSLPK;GVVEVTHDLQK;SYTVGVMMMHR;KPAAAAAPGTAEK;TGLYNYYDDEKEK;AATLAER;SALQSLNEWAAQTTDGK;HLAGLGLTEALDK;LLTKEQLK;LSSLLLLMPHHVEPLER;NKADLSR;SAGLAFSLYQAMAK;DEEVHAGLGELLR;HLAGLGLTEALDKNKADLSR;AVLSAEQLR;ATTASQAK;TGLYNYYDDEKEKLQLVEMPLAHK;LPEVTKDVER	1;1;1;1;1;1;1;1;1;1;1;1;1;1;1;1;1;1;1;1;1;1;1;1	24	276	21622:1:12.mgf;26080:1:16.mgf;29637:1:12.mgf;26839:1:15.mgf;26592:1:2.mgf;31273:1:13.mgf;29368:1:12.mgf;26308:1:16.mgf;29256:1:12.mgf;31385:1:13.mgf;29151:1:12.mgf;21551:1:12.mgf;26189:1:16.mgf;26471:1:15.mgf;29390:1:12.mgf;21429:1:12.mgf;21790:1:12.mgf;26228:1:13.mgf;29123:1:12.mgf;26280:1:13.mgf;26252:1:16.mgf;21668:1:12.mgf;26484:1:2.mgf;28897:1:12.mgf;29012:1:12.mgf;26706:1:2.mgf;29711:1:12.m…	-	Serpin H1 OS=Homo sapiens OX=9606 GN=SERPINH1 PE=1 SV=2	0	0.903419556455189	262	9.99900009999e-05	0.00103588961986654	0.758210434928497	272	9.99900009999e-05	0.000987279912785421	0.92153387893626	266	9.99900009999e-05	0.00133802409232761	0.807841386369726	261	9.99900009999e-05	0.00100351806924571	0.714612759276238	272	9.99900009999e-05	0.0013292788368222	0.849296093860531	268	9.99900009999e-05	0.00129266734343515	0.943299702515905	269	0.0005999400059994	0.00527497682508406	0.747326399604806	272	9.99900009999e-05	0.000905250721218679	0.654103684719189	275	9.99900009999e-05	0.000912016421676218	1.11804377835782	268	9.99900009999e-05
sp|Q00610|CLH1_HUMAN	2580	193242.179042999	AVNYFSK;GQFSTDELVAEVEK;QLPLVKPYLR;EHLELFWSR;ESYVETELLFALAK;HDVVFLLTK;VMEYLNR;LEKHELLEFR;NLQNLLLLTALK;LHLLEVGTPPTGNQPFPK;ENPYYDSR;VVGAMQLYSVDR;GQFSTDELVAEVEKR;TLQLFNLEMK;TSLDAYDNFDNLSLAQR;AFMTADLPNELLELLEK;NNLAGAEELFAR;AYEFAER;LVLDNSVFSEHR;ALEHFTDLYDLKR;NLLLVVR;KVSQPLEGHAASFAQFK;LASTLVHLGEYQAAVDGAR;HELLEFR;VVGAMQLYSVDRK;AHTMTDDVTFWK;EKVGEQAQVVLLDMNDPSNPLR;LSGETLFVTAPHEATAGLLGVNR;RKDPELWGSVLLESNPYR…	1;1;1;1;1;1;1;1;1;1;1;1;1;1;1;1;1;1;1;1;1;1;1;1;1;1;1;1;1;1;1;1;1;1;1;1;1;1;1;1;1;1;1;1;1;1	46	275	14498:1:8.mgf;17144:1:8.mgf;14635:1:13.mgf;18299:1:8.mgf;14756:1:13.mgf;14569:1:8.mgf;14559:1:13.mgf;17029:1:8.mgf;17041:1:8.mgf;17148:1:8.mgf;14797:1:13.mgf;14679:1:13.mgf;17158:1:8.mgf;14510:1:13.mgf;18181:1:8.mgf;14320:1:13.mgf;16340:1:14.mgf;14385:1:13.mgf;18189:1:8.mgf;14440:1:13.mgf;30392:1:12.mgf;30328:1:12.mgf;25109:1:6.mgf;25083:1:6.mgf;24964:1:6.mgf;27590:1:7.mgf;24977:1:6.mgf;27225:1:9…	-	Clathrin heavy chain 1 OS=Homo sapiens OX=9606 GN=CLTC PE=1 SV=5	0	0.860936496192838	271	9.99900009999e-05	0.00103588961986654	0.927832964994873	260	9.99900009999e-05	0.000987279912785421	1.01858932181385	270	0.17038296170383	0.437022628128108	0.871772104876854	268	9.99900009999e-05	0.00100351806924571	0.946946149745068	269	0.0008999100089991	0.00823275993240256	0.936827375642432	267	9.99900009999e-05	0.00129266734343515	0.909933743973588	271	9.99900009999e-05	0.00123760443428274	0.795634608301857	275	9.99900009999e-05	0.000905250721218679	0.867644246766747	271	9.99900009999e-05	0.000912016421676218	0.922536070101437	270	9.99900009999e-05
sp|Q00839|HNRPU_HUMAN	118	91251.273267	MMVAGFK;LLEQYKEESKK;NFLLDQTNVSAAAQR;VSELKEELKK;ALPPEKK;KALPPEK;VSELKEELK;GYFEYLEENKYSR;VTEKLPVR;MMVAGFKK;GYFEYLEENK;KAEGGGGGGRPGAPAAGDGK;FLELAAR;LLEQYKEESK;EKPYFPLPEEYTFLQNVPLEDR;KALPPEKK;SSGPTSLFAVTVAPPGAR;YNLLGTNTLMDK;DLPEHAVLK;KAEVEGK;GLKAELMER;LNTLLQR;KQMADTGK;LKVSELKEELK;KAEVEGKDLPEHAVLK;RNFLLDQTNVSAAAQR;KAEGGGGGGRPGAPAAGDGKTEQK;KKAEGGGGGGRPGAPAAGDGK	1;1;1;1;1;1;1;1;1;1;1;1;1;1;1;1;1;1;1;1;1;1;1;1;1;1;1;1	28	271	18443:1:8.mgf;24106:1:8.mgf;23983:1:8.mgf;24289:1:8.mgf;16940:1:8.mgf;16839:1:8.mgf;23918:1:8.mgf;17611:1:4.mgf;16939:1:8.mgf;23950:1:9.mgf;18551:1:8.mgf;17066:1:8.mgf;24217:1:8.mgf;16845:1:8.mgf;18656:1:8.mgf;14432:1:3.mgf;24162:1:8.mgf;24036:1:8.mgf;17268:1:11.mgf;17664:1:11.mgf;17393:1:11.mgf;17085:1:11.mgf;17548:1:11.mgf;17253:1:11.mgf;17484:1:11.mgf;16893:1:11.mgf;17029:1:11.mgf;17430:1:11.m…	-	Heterogeneous nuclear ribonucleoprotein U OS=Homo sapiens OX=9606 GN=HNRNPU PE=1 SV=6	0	1.0272260489754	251	0.0170982901709829	0.0851704217333369	1.09391537666477	266	9.99900009999e-05	0.000987279912785421	0.858537780467432	260	9.99900009999e-05	0.00133802409232761	0.858459056195078	261	9.99900009999e-05	0.00100351806924571	0.92446299630908	267	0.0016998300169983	0.0139601113912835	1.03421307762836	266	0.0004999500049995	0.00491255222303856	1.20118439037108	256	9.99900009999e-05	0.00123760443428274	1.04880587037739	258	9.99900009999e-05	0.000905250721218679	1.13769840048796	270	9.99900009999e-05	0.000912016421676218	0.908097255766025	268	9.99900009999e-05
sp|P11142|HSP7C_HUMAN	633	71064.2988340001	NQVAMNPTNTVFDAK;NSLESYAFNMK;TTPSYVAFTDTER;VELLANDQGNR;DAGTLAGLNVLR;SQLHDLVLVGGSTR;LLGDAAK;ELAEAYLGK;RFDDAVVQSDMK;FDDAVVQSDMK;LLNEPTAAALAYGLDKK;STAGDTHLGGEDFDNR;KDLSENKR;FELTGLPPAPR;ARFEELNADLFR;MVNHFLAEFK;VQVEYKGETK;SFYPEEVSSMVLTK;FEELNADLFR;TVTNAVVTVPAYFNDSQR;MKELAEAYLGK;NTTLPTK;LLNEPTAAALAYGLDK;DNNLLGK;GTLDPVEK;MVQEAEK;LDKSQLHDLVLVGGSTR;LTLTNDK;LTLTNDKGR;QTQTFTTYSDNQPGVLLQVYEGER;HWPFMVVNDAGRPK;…	1;1;0;0;1;1;0;1;1;1;0;0;1;1;0;1;0;1;0;1;1;0;0;0;1;0;1;0;0;1;1;1;0;1;1;1;1	22	266	28078:1:15.mgf;23424:1:5.mgf;22922:1:5.mgf;18307:1:7.mgf;17468:1:3.mgf;21502:1:5.mgf;17376:1:3.mgf;18172:1:7.mgf;23151:1:5.mgf;21375:1:5.mgf;18471:1:11.mgf;23524:1:5.mgf;17347:1:3.mgf;23273:1:5.mgf;27924:1:15.mgf;18255:1:7.mgf;23170:1:5.mgf;21789:1:11.mgf;22803:1:5.mgf;28817:1:15.mgf;30332:1:15.mgf;29500:1:5.mgf;29808:1:5.mgf;30209:1:15.mgf;29688:1:5.mgf;30451:1:15.mgf;25188:1:14.mgf;29574:1:5.mg…	-	Heat shock cognate 71 kDa protein OS=Homo sapiens OX=9606 GN=HSPA8 PE=1 SV=1	0	1.13163828867073	258	9.99900009999e-05	0.00103588961986654	1.03923677057944	253	0.0001999800019998	0.00177883086326936	0.892255035453607	261	9.99900009999e-05	0.00133802409232761	0.992865793807919	256	0.509349065093491	0.784464410701787	0.927252346701282	259	9.99900009999e-05	0.0013292788368222	0.986888610804676	259	0.235876412358764	0.54706114337255	1.1098819642696	255	9.99900009999e-05	0.00123760443428274	1.11537554610031	261	9.99900009999e-05	0.000905250721218679	1.03026372157923	262	0.0725927407259274	0.214612841041477	1.08407520278778	258	9.99900009999e-05
sp|P52272|HNRPM_HUMAN	36	77731.4105269999	AAEVLNK;MGAGMGFGLER;FEPYANPTKR;MGPLGLDHMASSLER;MGLVMDR;MGLAMGGGGGASFDR;GNFGGSFAGSFGGAGGHAPGVAR;NLPFDFTWK;MGPAMGPALGAGLER;FESPEVAER;LGSTVFVANLDYK;KAAEVLNK;GGNRFEPYANPTKR;MGLSMER;EVFSMAGVVVR;MGPGLDR;ADLLEDKDGK;MVPAGMGAGLER;FGSGMNMGR;WQSLKDLVK;AFLTNLPFDVK;VGSELER;MGGMEGPFGGGMENMGR;MGAGLGHGMDR;GGNRFEPYANPTK;MGANSLER;QGGGGGGGSVPGLER;VGEVTYVELLMDAEGK;VKEDPDGEHAR;FEPYANPTK;MAAPLDR;LKEVFSMAGVVVR;LNELLSNA…	1;1;1;1;1;1;1;1;1;1;1;1;1;1;1;1;1;1;1;1;1;1;1;1;1;1;1;1;1;1;1;1;1;1	34	266	12596:1:11.mgf;12123:1:11.mgf;12118:1:11.mgf;12236:1:11.mgf;12238:1:11.mgf;12356:1:11.mgf;12362:1:11.mgf;12476:1:11.mgf;12483:1:11.mgf;24673:1:6.mgf;21648:1:12.mgf;21773:1:12.mgf;18647:1:8.mgf;24557:1:6.mgf;18766:1:8.mgf;18895:1:9.mgf;18667:1:9.mgf;18781:1:8.mgf;24749:1:6.mgf;19113:1:9.mgf;18777:1:9.mgf;18886:1:9.mgf;21524:1:12.mgf;17468:1:16.mgf;17587:1:16.mgf;18658:1:8.mgf;17784:1:16.mgf;21717:…	-	Heterogeneous nuclear ribonucleoprotein M OS=Homo sapiens OX=9606 GN=HNRNPM PE=1 SV=3	0	0.930430322751292	260	9.99900009999e-05	0.00103588961986654	0.973727519050476	262	0.0258974102589741	0.109058659351456	1.08526500074018	259	9.99900009999e-05	0.00133802409232761	0.998424852315524	260	0.906909309069093	0.971619574884617	1.07051793947292	260	9.99900009999e-05	0.0013292788368222	1.0605093913172	259	9.99900009999e-05	0.00129266734343515	0.964941818719082	261	0.0137986201379862	0.0671980687007117	0.983565851917162	262	0.142185781421858	0.362868104657539	1.02387255314178	264	0.142385761423858	0.346426601359003	0.9464489880095	260	0.0002999700029997
sp|Q14697|GANAB_HUMAN	3299	107244.808723999	VSQGSKDPAEGDGAQPEETPR;NLGLYVK;MMDYLQGSGETPQTDVR;SGGMERPFVLAR;YRVPDVLVADPPLAR;VPDVLVADPPLAR;FRLDELEPR;SLLLSVNAR;LSFQHDPETSVLVLR;REPWLLPSQHNDLLR;LDLLEDR;LDELEPR;SLRPGLSPYR;LVALVDPHLK;GLLEFEHQR;KLVALVDPHLK;LKVTEGGEPYR;LSVSGRDENSVELTMAEGPYK;VVLLGAGK;DENSVELTMAEGPYK;GGTLVPR;VVLLGAGKPAAVVLQTK;AEKDEPGAWEETFK;VTEGGEPYR;AHAHLDTGR;YFTWDPSR;NPEPELLVR;VDSGYRVHEELR;FGAVWTGDNTAEWDHLK;AFFAGSQR;DGDKPEETQGKAEKDEP…	1;1;1;1;1;1;1;1;1;1;1;1;1;1;1;1;1;1;1;1;1;1;1;1;1;1;1;1;1;1;1	31	263	5202:1:14.mgf;4784:1:14.mgf;4880:1:14.mgf;5326:1:14.mgf;5423:1:14.mgf;5233:1:14.mgf;18073:1:9.mgf;18116:1:9.mgf;15510:1:12.mgf;21172:1:9.mgf;21421:1:9.mgf;21192:1:9.mgf;15879:1:12.mgf;18200:1:6.mgf;21305:1:9.mgf;15743:1:12.mgf;16420:1:10.mgf;18218:1:6.mgf;15521:1:12.mgf;15640:1:12.mgf;18229:1:9.mgf;21285:1:9.mgf;15760:1:12.mgf;18086:1:6.mgf;15637:1:12.mgf;18194:1:9.mgf;19209:1:9.mgf;27884:1:10.mg…	-	Neutral alpha-glucosidase AB OS=Homo sapiens OX=9606 GN=GANAB PE=1 SV=3	0	0.943822968777798	250	9.99900009999e-05	0.00103588961986654	0.979518582464042	258	0.141185881411859	0.369432353505644	1.0719683089514	257	9.99900009999e-05	0.00133802409232761	1.00881897246329	247	0.422757724227577	0.719110591030616	1.03741872272171	256	0.0415958404159584	0.166985406722486	1.0526027526798	253	9.99900009999e-05	0.00129266734343515	1.00148594793491	256	0.927607239276072	0.979111732794919	0.987828131153952	250	0.357064293570643	0.640072361741499	1.01705599215244	248	0.218278172182782	0.460717193586764	0.973935620256578	254	0.132786721327867
sp|P13639|EF2_HUMAN	2392	96228.3034679997	KVEDMMK;VFSGLVSTGLK;YLAEKYEWDVAEAR;VNFTVDQLR;NPADLPK;TGTLTTFEHAHNMR;SDPVVSYR;FSVSPVVR;LKPVLMMNK;GHVFEESQVAGTPMFVVK;ARPFPDGLAEDLDKGEVSAR;GPLMMYLSK;QFAEMYVAK;NMSVLAHVDHGK;KEDLYLKPLQR;AGLLASAR;KSDPVVSYR;SATSPEGK;GGGQLLPTAR;YEWDVAEAR;TLLMMGR;LMGPNYTPGK;VFDALMNFK;LMGPNYTPGKK;EDLYLKPLQR;EGKPLLK;MVPTSDK;EGLPALDNFLDKL;GEGQLGPAER;LLEKLDLK;DSVVAGFQWATK;GVQYLNELK;LDSEDKDKEGKPLLK	1;1;1;1;1;1;1;1;1;1;1;1;1;1;1;1;1;1;0;1;1;1;1;1;1;1;1;1;1;1;1;1;1	32	261	13276:1:7.mgf;6756:1:7.mgf;13070:1:7.mgf;6754:1:7.mgf;13918:1:8.mgf;13696:1:8.mgf;13809:1:8.mgf;7075:1:8.mgf;5612:1:7.mgf;13252:1:7.mgf;6687:1:7.mgf;13386:1:7.mgf;5506:1:7.mgf;5739:1:7.mgf;6825:1:7.mgf;13124:1:7.mgf;13149:1:7.mgf;12903:1:7.mgf;13010:1:7.mgf;13554:1:8.mgf;13792:1:8.mgf;13673:1:8.mgf;13440:1:8.mgf;13179:1:7.mgf;12948:1:7.mgf;12888:1:7.mgf;34526:1:4.mgf;34662:1:4.mgf;34254:1:5.mgf;3…	-	Elongation factor 2 OS=Homo sapiens OX=9606 GN=EEF2 PE=1 SV=4	0	0.993054135892547	253	0.589141085891411	0.856228377162284	1.02404516622731	256	0.0112988701129887	0.0561447112617728	0.787685649597012	260	9.99900009999e-05	0.00133802409232761	0.762161811550355	261	9.99900009999e-05	0.00100351806924571	0.808377211121816	261	9.99900009999e-05	0.0013292788368222	0.925852317541399	249	9.99900009999e-05	0.00129266734343515	1.16849906168566	259	9.99900009999e-05	0.00123760443428274	0.909353506298301	252	9.99900009999e-05	0.000905250721218679	0.942423506636701	256	9.99900009999e-05	0.000912016421676218	0.956690696501548	257	0.0037996200379962
sp|P19338|NUCL_HUMAN	4097	76607.3695880002	VFGNELK;SLSLYYTGEK;KGAALPAK;GLAYLEFK;GFGFVDFNSEEDAK;TGLSDVFAK;ALELTGLK;GLSEDTTEETLKESFDGSVR;TEADAEKTFEEK;VFGNELKLEKPK;AAVTPGKK;GAALPAK;NDLAVVDVR;GYAFLEFASFEDAK;KFGYVDFESAEDLEK;ALVATPGK;VVVSPTK;EAMEDGELDGNKVTLDWAKPK;LVTDRETGSSK;SKGLAYLEFK;LELQGPR;EVFEDAAELR;KAAVTPGK;VTLDWAKPK;KVAVATPAK;KVVVSPTKK;FGYVDFESAEDLEK;AVTTPGKK;EAMEDGELDGNK;QGTELDGR;AAATPAK;TEADAEK;GLSEDTTEETLK;VAVATPAK;KVVVSPTK;KMAPPPK;AA…	1;1;1;1;1;1;1;1;1;1;1;1;1;1;1;1;1;1;1;1;1;1;1;1;1;1;1;1;1;1;1;1;1;1;1;1;1;1;1;1;1	41	259	17584:1:3.mgf;17409:1:3.mgf;17766:1:3.mgf;17645:1:3.mgf;17464:1:3.mgf;17524:1:3.mgf;17703:1:3.mgf;17345:1:3.mgf;17825:1:3.mgf;17949:1:3.mgf;17891:1:3.mgf;16683:1:13.mgf;18349:1:14.mgf;21604:1:5.mgf;18025:1:16.mgf;22468:1:16.mgf;18763:1:16.mgf;21444:1:14.mgf;18065:1:15.mgf;18000:1:14.mgf;22366:1:16.mgf;23119:1:15.mgf;21657:1:5.mgf;21315:1:14.mgf;18124:1:14.mgf;6687:1:16.mgf;6662:1:16.mgf;6792:1:16…	-	Nucleolin OS=Homo sapiens OX=9606 GN=NCL PE=1 SV=3	0	1.0015176867133	241	0.906209379062094	0.975684336328272	1.10800761213783	243	9.99900009999e-05	0.000987279912785421	0.879033910144906	237	9.99900009999e-05	0.00133802409232761	0.839355248846702	240	9.99900009999e-05	0.00100351806924571	0.911368027048127	252	9.99900009999e-05	0.0013292788368222	0.897279468660964	250	9.99900009999e-05	0.00129266734343515	1.07717709646123	247	9.99900009999e-05	0.00123760443428274	0.880453252585277	252	9.99900009999e-05	0.000905250721218679	0.995611682048843	253	0.766023397660234	0.902892557953013	0.882436388280898	250	9.99900009999e-05
sp|P08727|K1C19_HUMAN	977	44061.111598	EVAGHTEQLQMSR;QSSATSSFGGLGGGSVR;LEQELATYR;SRLEQELATYR;FGPGVAFR;LLGATLENSR;SQYEVMAEQNR;SQYEVMAEQNRK;DAEAWFTSR;LVLQLDNAR;LTMQNLNDR;RVLDELTLAR;TKFETEQALR;AALEDTLAETEAR;KDAEAWFTSR;LASYLDK;DYSHYYTTLQDLR;LASYLDKVR;GQVGGQVSVEVDSAPGTDLAK;LRDWYQK;TDLEMQLEGLK;VLDELTLAR;LAADDFR;DYSHYYTTLQDLRDK;TEELNREVAGHTEQLQMSR;SEVTDLRR;DKLLGATLENSR;QGPGPSR;SLLEGQEDHYNNLSASK;QNQEYQR;TDLEMQLEGLKEELAYLK;TLQGLELELQSQLSMK;KNH…	1;1;0;1;1;1;1;1;1;0;0;0;1;1;1;0;1;0;1;1;1;0;0;1;1;0;1;1;1;1;1;0;1	23	258	8674:1:9.mgf;7988:1:8.mgf;8652:1:9.mgf;7748:1:8.mgf;5741:1:12.mgf;8553:1:9.mgf;9082:1:9.mgf;8119:1:8.mgf;8531:1:9.mgf;7768:1:8.mgf;7989:1:8.mgf;7860:1:8.mgf;7079:1:3.mgf;7875:1:8.mgf;9095:1:9.mgf;6900:1:7.mgf;8108:1:8.mgf;7070:1:3.mgf;14011:1:11.mgf;13318:1:11.mgf;13197:1:11.mgf;14201:1:10.mgf;13370:1:11.mgf;14280:1:10.mgf;13669:1:11.mgf;13785:1:10.mgf;15776:1:1.mgf;13595:1:10.mgf;14394:1:10.mgf;…	-	Keratin, type I cytoskeletal 19 OS=Homo sapiens OX=9606 GN=KRT19 PE=1 SV=4	0	0.900439502631962	248	9.99900009999e-05	0.00103588961986654	0.724494251922867	247	9.99900009999e-05	0.000987279912785421	1.02778224623779	253	0.0441955804419558	0.169079267621827	0.913146633992455	246	9.99900009999e-05	0.00100351806924571	0.751927711236745	256	9.99900009999e-05	0.0013292788368222	0.951166476754358	244	9.99900009999e-05	0.00129266734343515	0.941008660095245	245	9.99900009999e-05	0.00123760443428274	0.852737010107055	251	9.99900009999e-05	0.000905250721218679	0.696997312502548	255	9.99900009999e-05	0.000912016421676218	1.21987332073241	249	9.99900009999e-05
sp|P18206|VINC_HUMAN	6234	124274.01663	MLGQMTDQVADLR;ELTPQVVSAAR;MSAELNELLR;GLLSGTSDLLLTFDEAEVR;VDQLTAQLADLAAR;AGEVLNQPMMMAAR;ALASLDSK;MTGLVDEALDTK;ALASQLQDSLK;WLDNPTVDDR;LLGAVAK;STVEGLQASVK;VMLVNSMNTVK;TDAGFTLR;SLGELSALTSK;DMPPAFLK;LPTLSTQLK;GQGSSPVAMQK;TLSPMVMDAK;GLVAEGHR;EAFQPQEPDFPPPPPDLEQLR;KLEAMTNSK;GNDLLAAAK;QVATALQNLQTK;MALLMAEMSR;AQQVSQGLDVLTAK;ETVQTTEDQLLKR;DPSASPGDAGEQALR;VGKETVQTTEDQLLKR;AVAGNLSDPGLQK;NPGNQAAYEHFETMK;NQWLD…	1;1;1;1;1;1;1;1;1;1;1;1;1;1;1;1;1;1;1;1;1;1;1;1;1;1;1;1;1;1;1;1;1;1;1;1;1;1;1;1;1;1;1;1;1	45	257	23508:1:2.mgf;34560:1:15.mgf;34191:1:5.mgf;27095:1:3.mgf;27376:1:3.mgf;34305:1:5.mgf;27075:1:6.mgf;23624:1:2.mgf;16121:1:15.mgf;16236:1:15.mgf;15913:1:15.mgf;16014:1:15.mgf;15810:1:15.mgf;14631:1:15.mgf;15797:1:15.mgf;15900:1:15.mgf;16138:1:15.mgf;16028:1:15.mgf;32997:1:3.mgf;19334:1:3.mgf;19884:1:7.mgf;20004:1:7.mgf;32880:1:3.mgf;35692:1:3.mgf;36486:1:4.mgf;36491:1:4.mgf;35237:1:6.mgf;34269:1:12…	-	Vinculin OS=Homo sapiens OX=9606 GN=VCL PE=1 SV=4	0	1.00249108267854	250	0.839216078392161	0.955732635691655	0.999240974015135	243	0.933906609339066	0.981857017606303	0.877027270782703	252	9.99900009999e-05	0.00133802409232761	0.873577843201024	256	9.99900009999e-05	0.00100351806924571	0.893935941802107	250	9.99900009999e-05	0.0013292788368222	1.04991824905362	246	9.99900009999e-05	0.00129266734343515	1.16201265740318	251	9.99900009999e-05	0.00123760443428274	1.03211447333965	250	0.0042995700429957	0.0230950496499646	1.03839358119655	253	9.99900009999e-05	0.000912016421676218	0.992048848382377	252	0.593840615938406
sp|Q14980|NUMA1_HUMAN	3136	239180.621175998	TQPDGTSVPGEPASPLSQR;ASYAEQLSMLK;TTQLLNLTMTK;QAQLAQTLQQQEQASQGLR;ASMQPLQLAEGTGLTTR;LALLNEK;ATQEWLEK;RASMQPLQLAEGTGLTTR;QQNELAELHANLAR;LQQLGEAHQAETEVLRR;LQQLGEAHQAETEVLR;EAEQMGNELER;SLEQLQK;DAQLAMMQQR;HQVEQLSSSLK;LATTTASAATAAALGATPR;SLEAQVAHADQQLR;FQVATDALK;LQAQLNELQAQLSQK;YVQELAAVR;ALQQVQEK;VSLEPHQGPGTPESK;LGHELQQAGLK;LAELQQR;SSALREEVQSLREEAEK;VAGLESHSELQLSR;AQELGHSQSALASAQR;VLEGSELELAK;ELEVMTAK;A…	1;1;1;1;1;1;1;1;1;1;1;1;1;1;1;1;1;1;1;1;1;1;1;0;1;1;1;1;1;1;1;1;1;1;1;1;1;1;1;1;1;1;1;1;1;1;1;1;1;1;1;1;1;1;1;1;1;1;1;1;1;1;1;1	63	256	14357:1:8.mgf;14337:1:7.mgf;14521:1:8.mgf;14124:1:7.mgf;14584:1:8.mgf;14409:1:8.mgf;14237:1:7.mgf;14468:1:8.mgf;14218:1:7.mgf;31743:1:15.mgf;31968:1:15.mgf;31969:1:15.mgf;32085:1:15.mgf;32088:1:15.mgf;31852:1:15.mgf;28164:1:8.mgf;29066:1:9.mgf;27005:1:10.mgf;21257:1:10.mgf;26871:1:10.mgf;26906:1:10.mgf;26986:1:10.mgf;27134:1:10.mgf;27107:1:10.mgf;26957:1:16.mgf;25808:1:14.mgf;26853:1:16.mgf;26855…	-	Nuclear mitotic apparatus protein 1 OS=Homo sapiens OX=9606 GN=NUMA1 PE=1 SV=2	0	0.947468093122988	248	9.99900009999e-05	0.00103588961986654	1.00602566682609	240	0.615438456154385	0.846277480834931	1.0587938972362	245	9.99900009999e-05	0.00133802409232761	0.999358747831284	249	0.952004799520048	0.986109271346208	1.07735614570047	254	9.99900009999e-05	0.0013292788368222	1.09997533092966	244	9.99900009999e-05	0.00129266734343515	1.023260542228	249	0.050994900509949	0.17986756237671	1.03606820116533	251	0.0004999500049995	0.00359328024794694	1.09628835755325	244	9.99900009999e-05	0.000912016421676218	0.939661871528516	250	9.99900009999e-05
sp|P13667|PDIA4_HUMAN	5749	73211.09169	RFDVSGYPTLK;DKDPPLPVAK;LAPEYEK;KGQAVDYEGSR;RSPPLPLAK;YALPLVGHR;KLAPEYEK;FDVSGYPTLK;TFDSLVMDPK;VDATAETDLAKR;AATQFWR;FHHTFSTELAK;VDATAETDLAK;MDATANDVPSDR;FEGGDRDLEHLSK;QVQEFLKDGDDVLLLGVFK;LANLLKDKDPPLPVAK;SKVLEVAK;EFVTAFK;VSQGQLVVMQPEK;EFVTAFKK;FAMEPEEFDSDTLR;FLEEHATK;LDATSASVLASR;QLEPVYNSLAK;GESDPAYQQYQDAANNLREDYK;VEGFPTLYFAPSGDK;KFAMEPEEFDSDTLR;SPPLPLAK;YGLVDYMLEQSGPPSK;DGDDVLLLGVFK;DLGLSESGEDVNA…	1;1;1;1;1;1;1;1;1;1;1;1;1;1;1;1;1;1;1;1;1;1;1;1;1;1;1;1;1;1;1;1;1;1	34	254	17775:1:11.mgf;20814:1:7.mgf;18733:1:6.mgf;17705:1:11.mgf;17593:1:11.mgf;18913:1:6.mgf;18662:1:6.mgf;17868:1:10.mgf;17812:1:11.mgf;19434:1:10.mgf;19212:1:11.mgf;18861:1:6.mgf;19325:1:11.mgf;18787:1:6.mgf;11503:1:11.mgf;11383:1:11.mgf;11496:1:11.mgf;11385:1:11.mgf;12025:1:10.mgf;11798:1:10.mgf;12106:1:10.mgf;12574:1:9.mgf;12225:1:10.mgf;12768:1:9.mgf;11999:1:10.mgf;12108:1:10.mgf;12146:1:10.mgf;11…	-	Protein disulfide-isomerase A4 OS=Homo sapiens OX=9606 GN=PDIA4 PE=1 SV=2	0	1.14132634133321	245	9.99900009999e-05	0.00103588961986654	0.930936075090625	243	9.99900009999e-05	0.000987279912785421	0.949182083844858	241	9.99900009999e-05	0.00133802409232761	1.06880719618288	244	9.99900009999e-05	0.00100351806924571	0.908271483536156	246	9.99900009999e-05	0.0013292788368222	0.904680206187232	243	9.99900009999e-05	0.00129266734343515	0.95061578623202	245	0.0001999800019998	0.00206476814247509	1.02568044001696	250	0.0534946505349465	0.175875192653148	0.849041338534798	250	9.99900009999e-05	0.000912016421676218	1.18487198571808	250	9.99900009999e-05
sp|P07237|PDIA1_HUMAN	3509	57461.812985	QLAPLWDK;SNFAEALAAHK;NFEDVAFDEKK;MDSTANEVEAVK;ALAPEYAK;TLDGFKK;LLTLEEEMTK;THLLLFLPK;NFEDVAFDEK;YKPESEELTAER;VHSFPTLK;ENLLDFLK;EADDLVNWLK;KSNFAEALAAHK;FFPASADR;LFGGELK;LGETYKDHENLVLAK;VDATEESDLAQQYGVR;YQLDKDGVVLFK;LLEFFGLK;LKAEGSELR;DGVVLFK;DVESDSAK;LKPHLMSQELPEDWDKQPVK;NNFEGEVTKENLLDFLK;HNQLPLVLEFTEQTAPK;SVSDYDGKLSNFK;FDEGRNNFEGEVTKENLLDFLK	1;1;1;1;1;1;1;1;1;1;1;1;1;1;1;1;1;1;1;1;1;1;1;1;1;1;1;1	28	253	27292:1:15.mgf;27169:1:15.mgf;27409:1:15.mgf;26967:1:16.mgf;27107:1:15.mgf;27529:1:15.mgf;26937:1:16.mgf;26870:1:16.mgf;27351:1:15.mgf;27229:1:15.mgf;27051:1:15.mgf;27469:1:15.mgf;20530:1:5.mgf;21982:1:15.mgf;20652:1:5.mgf;22100:1:15.mgf;20531:1:5.mgf;20405:1:5.mgf;20290:1:5.mgf;20169:1:5.mgf;22070:1:15.mgf;22350:1:15.mgf;22192:1:15.mgf;22227:1:15.mgf;20411:1:5.mgf;15844:1:12.mgf;15964:1:12.mgf;1…	-	Protein disulfide-isomerase OS=Homo sapiens OX=9606 GN=P4HB PE=1 SV=3	0	1.10836482637136	236	9.99900009999e-05	0.00103588961986654	0.89409448829771	251	9.99900009999e-05	0.000987279912785421	0.9774269376379	246	0.0153984601539846	0.0768286213079428	1.08145106969204	237	9.99900009999e-05	0.00100351806924571	0.871427117196411	249	9.99900009999e-05	0.0013292788368222	0.990860655419605	241	0.243875612438756	0.556517945812001	1.01314396667093	244	0.233676632336766	0.51015914508728	1.07372574522147	243	9.99900009999e-05	0.000905250721218679	0.883624336828375	244	9.99900009999e-05	0.000912016421676218	1.21801485267125	238	9.99900009999e-05
sp|Q01082|SPTB2_HUMAN	204	275218.974671998	VAVVNQLAR;ELGQSVDEVEK;HTLVEADLGLQAER;YKEVAELTR;TQLLAASYELHK;HRPDLLDFDK;VLVLSQDYGK;LQALDTGWNELHK;AKDEQSAVSMLK;DGMAFNALLHK;TQETPSAQMEGFLNR;LLLEVHQFSR;SQNLVTDSSSLSAEALR;KLTGMER;VLESTQDLGNDLAGVMALQR;KKELEELQSQAQALSQEGK;LTDLYTDLRDGR;ENEVLEAWK;DASVAEAWLLGQEPYLSSR;FMELLEPLNER;TALPAQSAATLPAR;KQQMLENQMEVR;MLTAQDMSYDEAR;NRETASELLMR;LEMNLGLQK;DLDDFQSWLSR;LLSSDDYGKDLTSVMR;EVVAGSHELGQDYEHVTMLQER;LQAAYAGDK;WVN…	1;1;1;1;1;0;1;1;1;1;1;1;1;1;1;1;1;1;1;1;1;1;1;1;1;1;1;1;1;0;1;1;0;0;1;1;1;1;1;1;1;1;1;1;1;1;1;1;1;1;1;1;1;1;1;1;1;0;1;1;1;1;1;1;1;1;1;1;1;1;1;1;1;1;1;1;1;0;1;1;1	75	252	22122:1:15.mgf;22240:1:15.mgf;22472:1:15.mgf;22593:1:15.mgf;22359:1:15.mgf;22383:1:15.mgf;22259:1:15.mgf;13254:1:13.mgf;13372:1:13.mgf;13487:1:13.mgf;13488:1:13.mgf;13237:1:13.mgf;13371:1:13.mgf;16286:1:6.mgf;16139:1:6.mgf;16268:1:6.mgf;17070:1:3.mgf;16990:1:3.mgf;16825:1:3.mgf;16860:1:3.mgf;18146:1:4.mgf;19682:1:2.mgf;16953:1:3.mgf;17194:1:3.mgf;25750:1:16.mgf;25665:1:16.mgf;19456:1:13.mgf;26057…	-	Spectrin beta chain, non-erythrocytic 1 OS=Homo sapiens OX=9606 GN=SPTBN1 PE=1 SV=2	0	0.950117963960018	247	0.0003999600039996	0.00361563843615638	0.992194234893487	241	0.479152084791521	0.752206814784983	1.15686124601666	244	9.99900009999e-05	0.00133802409232761	1.07856138220391	247	9.99900009999e-05	0.00100351806924571	1.1510425050202	245	9.99900009999e-05	0.0013292788368222	1.14531560478108	240	9.99900009999e-05	0.00129266734343515	0.978002055967337	241	0.0347965203479652	0.137163027883258	1.06741704782339	248	9.99900009999e-05	0.000905250721218679	1.11371685399318	243	9.99900009999e-05	0.000912016421676218	0.944092288845115	246	9.99900009999e-05
sp|P20700|LMNB1_HUMAN	791	66634.7193550001	LSPSPSSR;LREYEAALNSK;KLGDTSVSYK;LYKEELEQTYHAK;ALYETELADAR;LESLSSQLSNLQK;GRELTGLK;LAVYLDK;LALDMELSAYR;LAVYLDKVR;AEHDQLLLNYAK;SLETENSALQLQVTER;SLETENSALQLQVTEREEVR;LQLELGK;SMYEEELNETR;AGGPTTPLSPTR;LAQALHEMR;MLTDKER;KQLADETLLK;LGDTSVSYK;RALDDTAR;DAALATALGDKK;QLEYEYK;LSSEMNTSTVNSAR;KLLEGEEERLK;ALYETELADARR;DAALATALGDK;EQHDAQVR;LQELEDLLAKEK;AKLQLELGK;LQEKEELRELNDR;LQELEDLLAK;LSSEMNTSTVNSAREELMESR;LKNT…	0;1;1;1;1;1;1;1;1;1;1;1;1;0;1;1;1;1;1;1;1;1;1;1;0;1;1;1;1;1;0;1;1;1;1;1;1;0;1;1;0	35	248	2859:1:10.mgf;4054:1:12.mgf;4199:1:12.mgf;4120:1:12.mgf;2800:1:10.mgf;22571:1:4.mgf;22741:1:4.mgf;22868:1:4.mgf;22804:1:4.mgf;22940:1:4.mgf;22815:1:4.mgf;22695:1:4.mgf;10002:1:4.mgf;10811:1:15.mgf;10052:1:4.mgf;9107:1:5.mgf;9839:1:4.mgf;9873:1:4.mgf;9929:1:4.mgf;9800:1:4.mgf;8516:1:3.mgf;20911:1:8.mgf;19189:1:3.mgf;21230:1:2.mgf;20088:1:4.mgf;20075:1:2.mgf;20825:1:8.mgf;21007:1:8.mgf;19277:1:2.mg…	-	Lamin-B1 OS=Homo sapiens OX=9606 GN=LMNB1 PE=1 SV=2	0	0.935541610525974	237	9.99900009999e-05	0.00103588961986654	0.90615172018105	242	9.99900009999e-05	0.000987279912785421	1.04734201893875	241	0.0004999500049995	0.00492047569436605	0.978094874109968	240	0.0491950804919508	0.18326518996452	0.955719257627365	243	0.0261973802619738	0.118499936514873	1.16365518193656	240	9.99900009999e-05	0.00129266734343515	1.09508452457089	241	9.99900009999e-05	0.00123760443428274	1.0564006723469	230	9.99900009999e-05	0.000905250721218679	1.04227945820562	236	0.0001999800019998	0.00160351901734925	1.01728810341173	242	0.356064393560644
sp|P08238|HS90B_HUMAN	428	83536.220307	SLTNDWEDHLAVK;SLYYLTGESK;SLVSVTK;GVVDSEDLPLNLSR;YESLTDPSKLDSGK;ELLSNASDALDK;LDLLPNPQER;LGLHEDSTNR;LMKELLDK;TKPLWTR;YESLTDPSK;VLLHLKEDQTEYLEER;TLTLVDTGLGMTK;YLDQEELNK;NPDDLTQEEYGEFYK;KFYEAFSK;EMLQQSK;FYEAFSK;YESLTDPSKLDSGKELK;EKYLDQEELNK;KHLELNPDHPLVETLR;ELKLDLLPNPQER;SLYYLTGESKEQVANSAFVER;RAPFDLFENK;EQVANSAFVER;YHTSQSGDEMTSLSEYVSR;LRYESLTDPSKLDSGK;HLELNPDHPLVETLR;ALLFLPR;DNSTMGYMMAK;RAPFDLFENKK;E…	0;1;1;0;0;0;1;1;1;0;0;0;0;0;1;1;0;1;1;0;1;1;1;1;1;1;0;1;1;1;1;0;0;0;0;1;1;0;0;0;0;0;1;1	23	247	27439:1:8.mgf;27267:1:7.mgf;27131:1:8.mgf;27250:1:8.mgf;27131:1:7.mgf;27303:1:8.mgf;26570:1:2.mgf;27367:1:7.mgf;27226:1:7.mgf;27365:1:8.mgf;25808:1:7.mgf;27035:1:7.mgf;25920:1:1.mgf;27249:1:7.mgf;27721:1:8.mgf;24136:1:11.mgf;27016:1:7.mgf;24397:1:10.mgf;26547:1:2.mgf;27113:1:8.mgf;26487:1:2.mgf;27346:1:7.mgf;27192:1:8.mgf;26458:1:2.mgf;27322:1:8.mgf;27150:1:7.mgf;27213:1:8.mgf;17875:1:16.mgf;2257…	-	Heat shock protein HSP 90-beta OS=Homo sapiens OX=9606 GN=HSP90AB1 PE=1 SV=4	0	1.05186032284605	225	0.0001999800019998	0.00195557367340189	1.13345862890436	237	9.99900009999e-05	0.000987279912785421	0.828795084014729	242	9.99900009999e-05	0.00133802409232761	0.847081760165375	229	9.99900009999e-05	0.00100351806924571	0.937234001946199	236	0.0006999300069993	0.00672594157907044	1.00254318972767	234	0.802519748025197	0.934180752088851	1.20907133294443	237	9.99900009999e-05	0.00123760443428274	1.01771625790573	232	0.14958504149585	0.375624659756247	1.12311748448291	241	9.99900009999e-05	0.000912016421676218	0.894060867662643	223	9.99900009999e-05
sp|P07900|HS90A_HUMAN	429	84987.821055	SLTNDWEDHLAVK;LGLHEDSQNR;GVVDSEDLPLNLSR;DNSTMGYMAAK;ALLFVPR;LMKDLLEK;YESLTDPSKLDSGK;RAPFDLFENRK;RAPFDLFENR;FYEQFSK;TKPLWTR;YESLTDPSK;KFYEQFSK;VLLHLKEDQTEYLEER;TLTLVDTGLGMTK;YLDQEELNK;ELLSNSSDALDKLR;EMLQQSK;YYTSASGDEMVSLK;EKYLDQEELNK;ELLSNSSDALDK;LRYESLTDPSKLDSGK;DQVANSAFVER;ELHLNLLPNK;ELHLNLLPNKQDR;LRYESLTDPSK;HNDDEQYAWESSAGGSFTVR;KHLELNPDHSLLETLR;TLVSVTK;NPDDLTNEEYGEFYK;HLYYLTGETK;KLSELLR;EGLELP…	0;1;0;1;0;1;0;1;1;1;0;0;1;0;0;0;1;0;1;0;1;0;1;1;1;0;0;1;1;1;1;1;0;1;0;0;0;0;1;0;1;1;1;1	24	239	27439:1:8.mgf;27267:1:7.mgf;27131:1:8.mgf;27250:1:8.mgf;27131:1:7.mgf;27303:1:8.mgf;26570:1:2.mgf;27367:1:7.mgf;27226:1:7.mgf;27365:1:8.mgf;25808:1:7.mgf;27035:1:7.mgf;25920:1:1.mgf;27249:1:7.mgf;27721:1:8.mgf;24136:1:11.mgf;27016:1:7.mgf;24397:1:10.mgf;26547:1:2.mgf;27113:1:8.mgf;26487:1:2.mgf;27346:1:7.mgf;27192:1:8.mgf;26458:1:2.mgf;27322:1:8.mgf;27150:1:7.mgf;27213:1:8.mgf;5113:1:12.mgf;5133:…	-	Heat shock protein HSP 90-alpha OS=Homo sapiens OX=9606 GN=HSP90AA1 PE=1 SV=5	0	1.15755609450024	233	9.99900009999e-05	0.00103588961986654	1.16702873968305	226	9.99900009999e-05	0.000987279912785421	0.918062825337556	226	9.99900009999e-05	0.00133802409232761	1.02138159757604	232	0.0864913508649135	0.274308847701508	1.05603938998498	214	0.0005999400059994	0.00594291220228626	1.1022955686016	234	9.99900009999e-05	0.00129266734343515	1.20666735323061	227	9.99900009999e-05	0.00123760443428274	1.26001720118215	238	9.99900009999e-05	0.000905250721218679	1.27272670444087	229	9.99900009999e-05	0.000912016421676218	0.971378410243184	232	0.0865913408659134
sp|P61978|HNRPK_HUMAN	2004	51211.499545	NLPLPPPPPPR;DLAGSLLGK;VVLLGGKPDR;GGDLMAYDR;LLLDLLSESPLK;TDYNASVSVPDSSGPER;LDEPLEGSEDR;LLLDLLSESPLKGR;GSYGDLGGPLLTTQVTLPK;NTDEMVELR;LLTLTGTQDQLQNAQYLLQNSVK;ELRENTQTTLK;GGDLMAYDRR;LLSLSADLETLGELLK;DYDDMSPR;LLLHQSLAGGLLGVK;RPAEDMEEEQAFKR;NAGAVLGK;ENTQTTLK;RPAEDMEEEQAFK	1;1;1;1;1;1;1;1;1;1;1;1;1;1;1;1;1;1;1;1	20	239	20063:1:5.mgf;22081:1:15.mgf;19577:1:5.mgf;19031:1:5.mgf;20647:1:5.mgf;19029:1:5.mgf;20707:1:5.mgf;20182:1:5.mgf;22145:1:5.mgf;21021:1:15.mgf;20328:1:15.mgf;22082:1:15.mgf;20994:1:5.mgf;20945:1:5.mgf;22321:1:15.mgf;19252:1:5.mgf;22322:1:15.mgf;21141:1:15.mgf;19473:1:5.mgf;19158:1:5.mgf;22204:1:15.mgf;20255:1:5.mgf;22205:1:15.mgf;21260:1:15.mgf;19618:1:5.mgf;23068:1:15.mgf;22441:1:15.mgf;21462:1:5…	-	Heterogeneous nuclear ribonucleoprotein K OS=Homo sapiens OX=9606 GN=HNRNPK PE=1 SV=1	0	0.994997125318101	225	0.75042495750425	0.927688033140793	1.09898594314399	230	9.99900009999e-05	0.000987279912785421	0.946214512245484	232	0.0006999300069993	0.0064516206989573	0.94598138308836	228	9.99900009999e-05	0.00100351806924571	1.07913113415278	228	9.99900009999e-05	0.0013292788368222	1.05867688381541	227	9.99900009999e-05	0.00129266734343515	1.09652179974169	231	9.99900009999e-05	0.00123760443428274	1.02454116692869	229	0.0695930406959304	0.215671271877383	1.15876442688121	236	9.99900009999e-05	0.000912016421676218	0.878945949100932	230	9.99900009999e-05
sp|P68871|HBB_HUMAN	715	16084.322555	VNVDEVGGEALGR;SAVTALWGK;EFTPPVQAAYQK;LLVVYPWTQR;VVAGVANALAHK;VVAGVANALAHKYH;FFESFGDLSTPDAVMGNPK;VLGAFSDGLAHLDNLK;VHLTPEEK;LHVDPENFR;KVLGAFSDGLAHLDNLK	1;1;1;0;0;0;1;0;0;0;0	4	239	15342:1:11.mgf;20178:1:7.mgf;19345:1:14.mgf;16985:1:12.mgf;18733:1:11.mgf;16676:1:12.mgf;20069:1:7.mgf;16341:1:12.mgf;17101:1:12.mgf;16763:1:12.mgf;17180:1:12.mgf;15494:1:10.mgf;16455:1:12.mgf;17062:1:12.mgf;18814:1:10.mgf;13218:1:12.mgf;20862:1:1.mgf;16838:1:12.mgf;18711:1:10.mgf;16649:1:12.mgf;20726:1:8.mgf;18445:1:13.mgf;13970:1:12.mgf;18564:1:13.mgf;14993:1:12.mgf;16386:1:12.mgf;18677:1:13.mg…	-	Hemoglobin subunit beta OS=Homo sapiens OX=9606 GN=HBB PE=1 SV=2	0	0.816765661888512	221	9.99900009999e-05	0.00103588961986654	0.207329185779241	239	9.99900009999e-05	0.000987279912785421	2.96885827793286	238	9.99900009999e-05	0.00133802409232761	2.57559806377659	219	9.99900009999e-05	0.00100351806924571	0.688824814549253	219	9.99900009999e-05	0.0013292788368222	1.0752316481914	215	9.99900009999e-05	0.00129266734343515	0.354152184202475	235	9.99900009999e-05	0.00123760443428274	0.815027350679317	231	9.99900009999e-05	0.000905250721218679	0.230637037202486	238	9.99900009999e-05	0.000912016421676218	3.31790237028005	239	9.99900009999e-05
sp|P02751|FINC_HUMAN	1792	266034.443814997	FTNLGPDTMR;HYQLNQQWER;LGDTWSK;DDKESVPLSDTLLPAVPPPTDLR;GDSPASSKPLSLNYR;WSRPQAPLTGYR;STTPDLTGYR;YEVSVYALK;LTVGLTR;DAPLVNK;TYHVGEQWQK;SSPVVLDASTALDAPSNLR;LTGYLLK;DTLTSRPAQGVVTTLENVSPPR;EESPLLLGQQSTVSDVPR;MSESGFK;VDVLPVNLPGEHGQR;RPGGEPSPEGTTGQSYNQYSQR;LGEKWDR;TLKPDVR;LYLYTLNDNAR;SYTLTGLQPGTDYK;ELNLAPDSSSVVVSGLMVATK;LAWESPQGQVSR;WLPSSSPVTGYR;ESKPLTAQQTTK;SDTVPSPR;DLQFVEVTDVK;GLAFTDVDVDSLK;VTDATETTLTLS…	1;1;1;1;1;1;1;1;1;1;1;1;1;1;1;1;1;1;1;1;1;1;1;1;1;1;1;1;1;1;1;1;1;1;1;1;1;1;1;1;1;1;1;1	44	233	15186:1:7.mgf;15306:1:7.mgf;20716:1:14.mgf;20931:1:14.mgf;20851:1:14.mgf;15066:1:15.mgf;20583:1:14.mgf;13871:1:14.mgf;20823:1:14.mgf;20706:1:14.mgf;15155:1:15.mgf;15242:1:15.mgf;13755:1:14.mgf;8527:1:5.mgf;8597:1:5.mgf;16156:1:2.mgf;13933:1:3.mgf;14189:1:3.mgf;14174:1:3.mgf;14070:1:3.mgf;14046:1:3.mgf;16304:1:2.mgf;13915:1:3.mgf;16284:1:2.mgf;30496:1:11.mgf;30515:1:11.mgf;12154:1:14.mgf;13774:1:1…	-	Fibronectin OS=Homo sapiens OX=9606 GN=FN1 PE=1 SV=4	0	0.889529823005578	222	9.99900009999e-05	0.00103588961986654	0.813781755252584	229	9.99900009999e-05	0.000987279912785421	1.17078113692649	230	9.99900009999e-05	0.00133802409232761	1.00947822317379	222	0.364263573642636	0.663503381005183	0.959523653432593	232	0.0135986401359864	0.0731091648544397	0.970625824921909	226	0.0037996200379962	0.0268037936090784	0.824109070078641	227	9.99900009999e-05	0.00123760443428274	0.848181805519561	226	9.99900009999e-05	0.000905250721218679	0.793335278476953	231	9.99900009999e-05	0.000912016421676218	1.07666210250266	221	9.99900009999e-05
sp|P05783|K1C18_HUMAN	976	48010.525286	PVSSAASVYAGAGGSGSR;AQYDELAR;VKYETELAMR;SLGSVQAPSYGAR;KVLDDTNLTR;LVLQLDNAR;AQLFANTVDNAR;RTVQSLELDLDSMR;LASYLDR;VLDDTNLTR;QAQEYEALLNLK;TVQSLELDLDSMR;LEAELATYR;QSVENDLHGLRK;DWSHYFK;ASLENSLR;LAADDFR;GGMGSGGLATGLAGGLAGMGGLQNEK;STFSTNYR;VKLEAELATYR;SLGSVQAPSYGARPVSSAASVYAGAGGSGSR;NHEEEVKGLQAQLASSGLTVEVDAPK;ASLENSLREVEAR;QSVENDLHGLR;GLQAQLASSGLTVEVDAPK;YETELAMR;AQYDELARK;SLETENR	1;1;1;1;1;0;1;1;1;1;1;1;1;1;1;1;0;1;1;1;1;1;1;1;1;1;1;1	26	230	18007:1:1.mgf;17884:1:1.mgf;15461:1:11.mgf;15796:1:11.mgf;15621:1:11.mgf;16071:1:11.mgf;17773:1:1.mgf;18117:1:1.mgf;18219:1:1.mgf;15849:1:11.mgf;16029:1:11.mgf;17655:1:1.mgf;15951:1:11.mgf;17541:1:1.mgf;15907:1:11.mgf;16843:1:15.mgf;15682:1:11.mgf;7814:1:10.mgf;7817:1:10.mgf;7713:1:10.mgf;7602:1:10.mgf;7778:1:10.mgf;7976:1:10.mgf;7873:1:10.mgf;7719:1:10.mgf;7609:1:10.mgf;16204:1:3.mgf;11918:1:11.…	-	Keratin, type I cytoskeletal 18 OS=Homo sapiens OX=9606 GN=KRT18 PE=1 SV=2	0	0.931974022860568	210	9.99900009999e-05	0.00103588961986654	0.802183378365144	224	9.99900009999e-05	0.000987279912785421	1.23580801748709	224	9.99900009999e-05	0.00133802409232761	1.10815684146812	221	9.99900009999e-05	0.00100351806924571	0.99589157179834	228	0.870612938706129	0.952569509052322	0.999252760435101	212	0.940605939406059	0.982088698733263	0.81789401511853	228	9.99900009999e-05	0.00123760443428274	0.923624187500621	217	9.99900009999e-05	0.000905250721218679	0.812757408303594	227	9.99900009999e-05	0.000912016421676218	1.11355706451287	225	9.99900009999e-05
sp|P02452|CO1A1_HUMAN	2913	139864.946254	STGGLSVPGPMGPSGPR;GFSGLDGAK;GSEGPQGVR;GQAGVMGFPGPK;GVVGLPGQR;GFSGLDGAKGDAGPAGPK;GESGPSGPAGPTGAR;GDAGPAGPK;SLSQQLENLR;GSAGPPGATGFPGAAGR;GPPGPMGPPGLAGPPGESGR;GDKGETGEQGDR;ALLLQGSNELELR;DGEAGAQGPPGPAGPAGER;GEAGPQGPR;QGPSGASGER;GVPGPPGAVGPAGK;DRDLEVDTTLK;GPAGPQGPR;NSVAYMDQQTGNLK;GPSGPQGPGGPPGPK;GETGEQGDR;GFPGLPGPSGEPGK	1;1;1;1;1;1;1;1;1;1;1;1;1;1;1;1;1;1;1;1;1;1;1	23	228	13454:1:4.mgf;12798:1:5.mgf;18856:1:3.mgf;15184:1:9.mgf;14985:1:9.mgf;18975:1:3.mgf;14491:1:1.mgf;18623:1:3.mgf;17222:1:2.mgf;12731:1:3.mgf;16251:1:4.mgf;17564:1:1.mgf;17194:1:2.mgf;19795:1:4.mgf;19552:1:4.mgf;13021:1:10.mgf;19220:1:5.mgf;12366:1:3.mgf;17108:1:1.mgf;17683:1:1.mgf;12947:1:10.mgf;19669:1:4.mgf;14886:1:9.mgf;13133:1:10.mgf;19778:1:4.mgf;15085:1:9.mgf;17346:1:1.mgf;18491:1:3.mgf;1317…	-	Collagen alpha-1(I) chain OS=Homo sapiens OX=9606 GN=COL1A1 PE=1 SV=5	0	0.909047158348425	204	9.99900009999e-05	0.00103588961986654	0.646599200419373	228	9.99900009999e-05	0.000987279912785421	1.87559943260914	227	9.99900009999e-05	0.00133802409232761	1.7216016267274	213	9.99900009999e-05	0.00100351806924571	1.27431765960473	218	9.99900009999e-05	0.0013292788368222	1.22750425779834	221	9.99900009999e-05	0.00129266734343515	0.629776345536132	218	9.99900009999e-05	0.00123760443428274	1.03450364169588	213	0.0356964303569643	0.127828414341664	0.808937996694922	224	9.99900009999e-05	0.000912016421676218	1.32604181213384	213	9.99900009999e-05
sp|P02679|FIBG_HUMAN	237	52088.092429	VGPEADKYR;LTLGEGQQHHLGGAK;TSTADYAMFK;DTVQLHDLTGK;YLQELYNSNNQK;KMLEELMK;LHLLSTQSALPYALR;YEASLLTHDSSLR;MLEELMK;RLDGSVDFKK;LDGSVDFKK;QSGLYFLKPLK;RLDGSVDFK;LDGSVDFK;ALQLTYNPDESSKPNMLDAATLK;KNWLQYK;LVNLKEK	1;1;1;1;1;1;1;1;1;1;1;1;1;1;1;1;1	17	226	6541:1:2.mgf;7020:1:12.mgf;6313:1:2.mgf;6415:1:2.mgf;5672:1:8.mgf;5558:1:7.mgf;6007:1:2.mgf;6429:1:2.mgf;6386:1:2.mgf;6300:1:2.mgf;6451:1:2.mgf;5708:1:7.mgf;5900:1:2.mgf;5601:1:7.mgf;6012:1:2.mgf;5796:1:6.mgf;6580:1:2.mgf;5915:1:2.mgf;6944:1:12.mgf;6032:1:2.mgf;6335:1:2.mgf;6546:1:2.mgf;8105:1:5.mgf;7949:1:5.mgf;8906:1:4.mgf;8079:1:5.mgf;20336:1:3.mgf;16367:1:2.mgf;18521:1:3.mgf;18514:1:3.mgf;212…	-	Fibrinogen gamma chain OS=Homo sapiens OX=9606 GN=FGG PE=1 SV=3	0	1.73863338957934	222	9.99900009999e-05	0.00103588961986654	1.04524572671094	215	9.99900009999e-05	0.000987279912785421	0.770930914572179	219	9.99900009999e-05	0.00133802409232761	1.29433419139833	223	9.99900009999e-05	0.00100351806924571	0.803508209599775	219	9.99900009999e-05	0.0013292788368222	0.491757414649586	225	9.99900009999e-05	0.00129266734343515	0.658663256383778	223	9.99900009999e-05	0.00123760443428274	0.853349221752713	223	9.99900009999e-05	0.000905250721218679	0.513451288453328	225	9.99900009999e-05	0.000912016421676218	1.62768775278191	224	9.99900009999e-05
sp|Q9NZM1|MYOF_HUMAN	2145	236082.170972999	DYSLDEFEANK;LLHQHLGAPEER;MLSNKPQDFQLR;VLVESASNLPK;TQGLVPEHVETR;SWVAAEK;DQLRPTQLLQNVAR;LEGALGADTTEDGDEK;LLGTATVALK;LSVYDYDTFTR;LALHLLR;YTLPLTEGK;LQTNLEALK;SLGPPGPPFNLTPR;ANVTVLDTQLR;TQTLFLK;LYPLPDDPSVPAPPR;GFPQPLLSEDGSR;KWLLLNDPEDTSSGSK;LDVGFVYDEPGHAVMR;SLSQLHEAAVR;ELFGGNADKK;VLLWNTK;LLSLLNEK;VSMFVLGTGDEPPPERR;GKSDENEDPSVVGEFK;SLDGEGNFNWR;KKDLTQTASSTAR;FSDVTGK;VGETLLDLENR;KEHFWSLDQTEFR;GPVGTVSEAQL…	1;1;1;1;1;1;1;1;1;1;1;1;1;1;1;1;1;1;1;1;1;1;1;1;1;1;1;1;0;1;1;1;1;1;1;1;1;1;1;1;1;1;1;0;1;1;1;1;1;1;1;1;1;1;1;1;1;1	56	223	21766:1:12.mgf;21777:1:12.mgf;24341:1:13.mgf;24457:1:13.mgf;8551:1:4.mgf;8646:1:4.mgf;8688:1:4.mgf;8674:1:4.mgf;8558:1:4.mgf;22419:1:7.mgf;16158:1:7.mgf;22272:1:7.mgf;22096:1:7.mgf;16266:1:7.mgf;22118:1:7.mgf;13437:1:13.mgf;22346:1:5.mgf;22227:1:5.mgf;22093:1:5.mgf;22451:1:5.mgf;22476:1:5.mgf;22325:1:5.mgf;22081:1:5.mgf;22211:1:5.mgf;9774:1:8.mgf;9546:1:8.mgf;9570:1:7.mgf;9747:1:7.mgf;9807:1:7.mg…	-	Myoferlin OS=Homo sapiens OX=9606 GN=MYOF PE=1 SV=1	0	0.973122622458167	214	0.0100989901009899	0.0560218523602185	0.922097813955502	220	9.99900009999e-05	0.000987279912785421	1.14532432552012	221	9.99900009999e-05	0.00133802409232761	1.10211322631345	215	9.99900009999e-05	0.00100351806924571	1.06987075469235	215	9.99900009999e-05	0.0013292788368222	0.989576897248125	215	0.256874312568743	0.569773556995445	0.852684717024591	220	9.99900009999e-05	0.00123760443428274	0.952963147425752	214	9.99900009999e-05	0.000905250721218679	0.895498800591322	218	9.99900009999e-05	0.000912016421676218	1.03657936039566	213	0.0021997800219978
sp|P06733|ENOA_HUMAN	2622	47463.4375310001	LMLEMDGTENK;LGAEVYHNLK;GNPTVEVDLFTSK;YLSPDQLADLYK;LEEELGSK;SGKYDLDFK;VVLGMDVAASEFFR;AAVPSGASTGLYEALELRDNDK;TLAPALVSK;AAVPSGASTGLYEALELR;EGLELLK;NFRNPLAK;KLNVTEQEK;FTASAGLQVVGDDLTVTNPK;KLNVTEQEKLDK;SGKYDLDFKSPDDPSR;LDKLMLEMDGTENK;AVEHLNK;YDLDFKSPDDPSR;AAVPSGASTGLYEALELRDNDKTR;LNVTEQEKLDK;AGYTDKVVLGMDVAASEFFR;SPDDPSR;DATNVGDEGGFAPNLLENK	1;1;1;1;1;1;1;1;1;0;1;1;1;1;1;1;1;1;1;1;1;1;1;1	23	221	21957:1:12.mgf;16532:1:12.mgf;13255:1:12.mgf;16311:1:12.mgf;22080:1:12.mgf;13219:1:12.mgf;16470:1:12.mgf;13338:1:12.mgf;22203:1:12.mgf;22078:1:12.mgf;13386:1:12.mgf;21842:1:12.mgf;13085:1:12.mgf;21956:1:12.mgf;20242:1:5.mgf;20954:1:16.mgf;20230:1:16.mgf;19679:1:5.mgf;18738:1:5.mgf;16312:1:14.mgf;20007:1:5.mgf;20876:1:16.mgf;20121:1:5.mgf;19966:1:14.mgf;19969:1:16.mgf;19786:1:5.mgf;20347:1:5.mgf;2…	-	Alpha-enolase OS=Homo sapiens OX=9606 GN=ENO1 PE=1 SV=2	0	1.21919533956364	201	9.99900009999e-05	0.00103588961986654	1.08960847363458	217	9.99900009999e-05	0.000987279912785421	0.866116778057199	214	9.99900009999e-05	0.00133802409232761	1.04501587515755	209	9.99900009999e-05	0.00100351806924571	0.935779861944088	213	0.0001999800019998	0.00231992009924483	1.11188961229515	210	9.99900009999e-05	0.00129266734343515	1.32956339785408	217	9.99900009999e-05	0.00123760443428274	1.35098062996536	208	9.99900009999e-05	0.000905250721218679	1.21420213048735	218	9.99900009999e-05	0.000912016421676218	1.09589955327745	206	9.99900009999e-05
sp|P01009|A1AT_HUMAN	2611	46860.0732960001	VVNPTQK;SVLGQLGLTK;LYHSEAFTVNFGDTEEAK;LVDKFLEDVKK;SASLHLPK;QLNDYVEK;KLYHSEAFTVNFGDTEEAK;LSLTGTYDLK;LVDKFLEDVK;AVLTLDEK;KQLNDYVEK;FLEDVKK;SPLFMGK;LYHSEAFTVNFGDTEEAKK;GTEAAGAMFLEALPMSLPPEVK;LSSWVLLMK;WERPFEVKDTEEEDFHVDQVTTVK;FLENEDRR;DTEEEDFHVDQVTTVK;LQHLENELTHDLLTK;GKWERPFEVK	1;1;1;1;1;1;1;1;1;1;1;1;1;1;1;1;1;1;1;1;1	21	215	5454:1:5.mgf;5626:1:5.mgf;7203:1:15.mgf;5567:1:5.mgf;5389:1:5.mgf;5504:1:5.mgf;7088:1:15.mgf;29955:1:1.mgf;30136:1:1.mgf;29057:1:3.mgf;26301:1:11.mgf;29682:1:1.mgf;30350:1:2.mgf;26294:1:11.mgf;30132:1:2.mgf;29249:1:3.mgf;29189:1:3.mgf;30316:1:1.mgf;30016:1:2.mgf;29750:1:1.mgf;29852:1:1.mgf;27979:1:11.mgf;29899:1:1.mgf;29792:1:1.mgf;30113:1:2.mgf;30194:1:1.mgf;30075:1:1.mgf;29126:1:3.mgf;28176:1:1…	-	Alpha-1-antitrypsin OS=Homo sapiens OX=9606 GN=SERPINA1 PE=1 SV=3	0	2.88509048299142	214	9.99900009999e-05	0.00103588961986654	1.66741207483739	212	9.99900009999e-05	0.000987279912785421	0.463924263867166	215	9.99900009999e-05	0.00133802409232761	1.34206009133204	211	9.99900009999e-05	0.00100351806924571	0.770487661749022	215	9.99900009999e-05	0.0013292788368222	0.687969032631576	213	9.99900009999e-05	0.00129266734343515	1.49911152976515	215	9.99900009999e-05	0.00123760443428274	1.97878658248927	215	9.99900009999e-05	0.000905250721218679	1.13838136102733	209	9.99900009999e-05	0.000912016421676218	1.70810246254399	215	9.99900009999e-05
sp|Q9P2E9|RRBP1_HUMAN	208	152745.820570999	SLEALLEAGQAR;ATQKGDPVALLK;TAGPLESSETEEASQLK;LQQENSLLR;LLELLSEK;SLLAETEGMLR;LLATEQEDAAVAK;VEGLTNQGK;KLQEQLEK;GDPVALLK;AGLLQDTWHK;KVEGAPTQGR;AALLETAPK;EVPMVVVPPVGAK;ESEEALQK;KLTSDLGR;LPDHDPAPNVTVLLR;EVQQLQGK;QQLSEMK;EHVKEVQQLQGK;KADSVANQGTK;SVEEEEQVWR;VGAAEEELQK;TAGPLESSETEEASQLKER;TLVSTVGSMVFNEGEAQR;DAQDVQASQAEADQQQTR;KGEPGPPDADGPLYLPYK;KVDTTPNQGKK;LQEELEK;KAEGAQNQGK;KVDTTPNQGK;GNTPATGTTQGK;QLLLES…	1;1;1;1;1;1;1;1;1;1;1;1;1;1;1;1;1;1;1;1;1;1;1;1;1;1;1;1;0;1;1;1;1;1;1;1;1;1;1;1;1;1;1;1;1;1;1;1;1;1	49	214	34586:1:15.mgf;34456:1:15.mgf;34428:1:15.mgf;34546:1:15.mgf;16293:1:5.mgf;16314:1:5.mgf;16262:1:5.mgf;18082:1:13.mgf;18012:1:13.mgf;14746:1:5.mgf;14622:1:5.mgf;16204:1:15.mgf;14504:1:5.mgf;16085:1:15.mgf;15973:1:15.mgf;35636:1:4.mgf;35743:1:4.mgf;35763:1:4.mgf;35626:1:4.mgf;34248:1:5.mgf;25879:1:1.mgf;26218:1:1.mgf;25768:1:1.mgf;34609:1:4.mgf;26324:1:1.mgf;18728:1:12.mgf;18853:1:12.mgf;18854:1:12…	-	Ribosome-binding protein 1 OS=Homo sapiens OX=9606 GN=RRBP1 PE=1 SV=5	0	1.211175161268	205	9.99900009999e-05	0.00103588961986654	1.09511860080189	198	9.99900009999e-05	0.000987279912785421	0.895520097254686	204	9.99900009999e-05	0.00133802409232761	1.04792691967858	201	9.99900009999e-05	0.00100351806924571	0.980645583172683	209	0.293570642935706	0.594349058790206	0.832767259415096	210	9.99900009999e-05	0.00129266734343515	0.946448637728935	210	0.0004999500049995	0.00451286232323513	0.99963541718495	209	0.977702229777022	0.991019768455048	0.918159997022806	206	9.99900009999e-05	0.000912016421676218	1.0778763815971	210	9.99900009999e-05
sp|P14618|KPYM_HUMAN	2737	58452.2274700001	EAEAALYHLQLFEELR;FDELLEASDGLMVAR;LDLDSPPLTAR;MQHLLAR;LTLDNAYMEK;LYVDDGLLSLQVK;KGVNLPGAAVDLPAVSEK;RFDELLEASDGLMVAR;VVEVGSK;FGVEQDVDMVFASFLR;SVETLKEMLK;GVNLPGAAVDLPAVSEK;TATESFASDPLLYR;GDYPLEAVR;DPVQEAWAEDVDLR;VNFAMNVGK;GDLGLELPAEK;APLLAVTR;KASDVHEVR;LNFSHGTHEYHAETLK;EAEAALYHLQLFEELRR;GSGTAEVELKK;LENHEGVR;TATESFASDPLLYRPVAVALDTKGPELR	1;1;1;1;1;1;1;1;1;1;1;1;1;1;1;1;1;1;1;1;1;1;1;1	24	213	35097:1:5.mgf;34778:1:3.mgf;35071:1:1.mgf;35093:1:1.mgf;22896:1:3.mgf;24195:1:2.mgf;22159:1:2.mgf;22680:1:3.mgf;22879:1:3.mgf;22792:1:3.mgf;23126:1:3.mgf;23921:1:4.mgf;22999:1:3.mgf;22281:1:2.mgf;23958:1:2.mgf;23683:1:4.mgf;24371:1:2.mgf;22774:1:3.mgf;24267:1:2.mgf;23016:1:3.mgf;24170:1:2.mgf;24066:1:2.mgf;23801:1:4.mgf;22556:1:3.mgf;22660:1:3.mgf;8014:1:15.mgf;2735:1:15.mgf;2580:1:6.mgf;8103:1:1…	-	Pyruvate kinase PKM OS=Homo sapiens OX=9606 GN=PKM PE=1 SV=4	0	1.03526913719978	196	0.0187981201879812	0.091764903509649	1.02078897700121	205	0.0944905509449055	0.28112205844262	0.935754466763468	208	9.99900009999e-05	0.00133802409232761	0.952201184349102	198	9.99900009999e-05	0.00100351806924571	0.958737513626228	206	0.023997600239976	0.111018466007834	1.01919502886213	197	0.05999400059994	0.225143537306786	1.10798296050914	208	9.99900009999e-05	0.00123760443428274	1.0222658363361	199	0.0944905509449055	0.26980877017586	1.03489117484232	203	0.0033996600339966	0.0179142707490909	0.975750890055382	196	0.140685931406859
sp|P10809|CH60_HUMAN	665	61169.435612	LMQSSSEVGYDAMAGDFVNMVEK;VGEVLVTKDDAMLLK;VTDALNATR;TVLLEQSWGSPK;VGGTSDVEVNEK;DDAMLLK;NAGVEGSLLVEK;VGEVLVTK;GYLSPYFLNTSK;LGLELLKR;TLKLPAMTLAK;SLDLKDK;LPAMTLAK;GLLDPTK;LVQDVANNTNEEAGDGTTTATVLAR;LGLELLK;LSDGVAVLK;VGLQVVAVK;DGVTVAK;TLNDELELLEGMK;ALMLQGVDLLADAVAVTMGPK;DRVTDALNATR;GVMLAVDAVLAELK;KLSSLQSLVPALELANAHR;RLQELLEQLDVTTSEYEKEK;LSSLQSLVPALELANAHR	1;1;1;1;1;1;1;1;1;1;1;1;1;1;1;1;1;1;1;1;1;1;1;1;1;1	26	211	35682:1:2.mgf;30193:1:3.mgf;34049:1:2.mgf;31795:1:2.mgf;30241:1:3.mgf;31757:1:2.mgf;33382:1:3.mgf;31960:1:7.mgf;12299:1:5.mgf;12190:1:5.mgf;13855:1:15.mgf;13831:1:16.mgf;13975:1:15.mgf;9062:1:5.mgf;12060:1:5.mgf;12406:1:5.mgf;28428:1:15.mgf;27137:1:16.mgf;27834:1:15.mgf;27948:1:15.mgf;27763:1:15.mgf;27528:1:16.mgf;27568:1:16.mgf;28180:1:15.mgf;28366:1:15.mgf;27229:1:16.mgf;26903:1:15.mgf;27427:1:…	-	60 kDa heat shock protein, mitochondrial OS=Homo sapiens OX=9606 GN=HSPD1 PE=1 SV=2	0	1.06815670019559	203	9.99900009999e-05	0.00103588961986654	0.937259269926481	201	9.99900009999e-05	0.000987279912785421	0.958259907924364	209	0.0091990800919908	0.0505245605052456	1.00603949411581	208	0.578142185781422	0.831785421174997	0.9039935993941	207	9.99900009999e-05	0.0013292788368222	0.988913777862006	205	0.323667633236676	0.640200939387423	1.02320655657942	208	0.127087291270873	0.348690041067836	1.03590304349868	209	0.0125987401259874	0.0566943305669433	0.925848761014147	199	9.99900009999e-05	0.000912016421676218	1.12412085722808	207	9.99900009999e-05
sp|Q07955|SRSF1_HUMAN	2546	27823.847337	LRVEFPR;DGTGVVEFVR;DGYDYDGYR;LYVGNLPPDLR;KEDMTYAVR;DLEDVFYK;TKDLEDVFYK;VVVSGLPPSGSWQDLKDHMR;YGALRDLDLK;VVVSGLPPSGSWQDLK;GGPPFAFVEFEDPR;GGPPFAFVEFEDPRDAEDAVYGR;RGGPPFAFVEFEDPRDAEDAVYGR;SHEGETAYLR	0;1;1;1;1;1;1;1;1;1;1;1;1;1	13	210	16735:1:16.mgf;16847:1:16.mgf;17231:1:15.mgf;15777:1:14.mgf;17115:1:15.mgf;17074:1:15.mgf;17313:1:15.mgf;17196:1:15.mgf;16613:1:16.mgf;16954:1:15.mgf;16494:1:16.mgf;16647:1:16.mgf;16384:1:16.mgf;17445:1:15.mgf;20328:1:9.mgf;18614:1:10.mgf;18494:1:10.mgf;18377:1:10.mgf;20557:1:9.mgf;21141:1:9.mgf;20443:1:9.mgf;21362:1:9.mgf;19149:1:10.mgf;21246:1:9.mgf;19044:1:10.mgf;19268:1:10.mgf;18397:1:10.mgf;…	-	Serine/arginine-rich splicing factor 1 OS=Homo sapiens OX=9606 GN=SRSF1 PE=1 SV=2	0	0.912279123691934	202	9.99900009999e-05	0.00103588961986654	0.994284717415497	205	0.691830816918308	0.880421526327667	1.11775700089173	207	9.99900009999e-05	0.00133802409232761	1.00636633594166	201	0.527947205279472	0.798397483671707	1.16367540968836	195	9.99900009999e-05	0.0013292788368222	1.08056275606297	199	9.99900009999e-05	0.00129266734343515	0.939549502627116	201	9.99900009999e-05	0.00123760443428274	0.947834190855413	198	9.99900009999e-05	0.000905250721218679	1.04958173125616	200	0.0001999800019998	0.00160351901734925	0.893357656635823	202	9.99900009999e-05
sp|P46940|IQGA1_HUMAN	2806	189743.023462999	LAAVALLNAALQK;LFYPETTDLYDR;TLQALQLPAAK;QLLAPVVK;LLFQMPQNK;SVKEDSNLTLQEK;LTLQDVVSHSK;NLGSLAK;ATFYGEQVDYYK;EEVLTLLR;EELQSSLSGVTAAYNR;SNQQLENDLNLMDLK;YLDELMK;TDPVDLYK;TLLLNTK;ALESGDVNTVWK;NKYQELLNDLAR;LGNFFSPK;TLLNAEDPPMVVVR;YGLQMPAFSK;MVVSFNR;GLQQQNSDWYLK;ELATLQR;RLLVDVLR;EQLWLANEGLLTR;RLPADTFAALK;LQQTYAALNSK;LLVDVLR;LPYDVTPEQALAHEEVK;LTELGTVDPK;FDVPGDENAEMDAR;LPADTFAALK;SWVNQMESQTGEASK;LTAEEMDER;A…	1;1;1;0;0;1;1;1;1;1;1;1;1;1;1;1;1;1;1;1;0;1;1;1;1;1;1;1;1;1;1;1;1;1;1;1;1;1;1;1;1;1;1;1;1;1;1;1;1	46	207	34575:1:12.mgf;33877:1:4.mgf;30120:1:4.mgf;25445:1:10.mgf;25221:1:10.mgf;27682:1:9.mgf;25223:1:10.mgf;27703:1:9.mgf;25559:1:10.mgf;25448:1:10.mgf;27593:1:9.mgf;25336:1:10.mgf;27825:1:9.mgf;25108:1:10.mgf;25338:1:10.mgf;25121:1:10.mgf;27562:1:9.mgf;27804:1:9.mgf;25555:1:10.mgf;22126:1:7.mgf;18596:1:6.mgf;18395:1:6.mgf;20377:1:7.mgf;20277:1:7.mgf;30662:1:1.mgf;30682:1:2.mgf;30720:1:2.mgf;30794:1:2.…	-	Ras GTPase-activating-like protein IQGAP1 OS=Homo sapiens OX=9606 GN=IQGAP1 PE=1 SV=1	0	1.03142434043561	205	0.0056994300569943	0.0350937661027036	1.06269342066252	201	9.99900009999e-05	0.000987279912785421	0.933927052821684	204	9.99900009999e-05	0.00133802409232761	0.954943847339109	206	9.99900009999e-05	0.00100351806924571	0.982468315169055	205	0.350564943505649	0.648619552841562	0.997902796669683	203	0.834616538346165	0.948248701044813	1.05787474073022	206	9.99900009999e-05	0.00123760443428274	1.02089207595449	205	0.0793920607939206	0.237825407444528	1.03738105289772	206	0.000999900009999	0.00630308869939452	0.971336075372083	205	0.0280971902809719
sp|P22626|ROA2_HUMAN	2270	37445.7376930001	NYYEQWGK;NMGGPYGGGNYGPGGSGGSGGYGGR;LDTLELLTDR;LFVGGLKEDTEEHHLR;LFVGGLK;RGFGFVTFDDHDPVDK;EESGKPGAHVTVK;DYFEEYGK;GGGGNFGPGPGSNFR;KLFVGGLKEDTEEHHLR;KLFVGGLK;GFGFVTFDDHDPVDK;TLETVPLER;LFVGGLKEDTEEHHLRDYFEEYGK;KLFLGGLSFETTEESLR;QEMQEVQSSR;GFGFVTFDDHDPVDKLVLQK;GGNFGFGDSR;LFLGGLSFETTEESLR;DYFEEYGKLDTLELLTDR;GGSDGYGSGR;EDTEEHHLR;EESGKPGAHVTVKK	1;1;1;0;0;1;1;1;1;0;0;1;1;1;1;1;1;1;1;1;1;0;1	18	202	13837:1:5.mgf;14004:1:5.mgf;15093:1:16.mgf;16591:1:5.mgf;15053:1:15.mgf;18308:1:2.mgf;18183:1:2.mgf;16584:1:5.mgf;18057:1:2.mgf;16470:1:5.mgf;16458:1:5.mgf;16724:1:5.mgf;16048:1:2.mgf;15871:1:3.mgf;16354:1:5.mgf;18348:1:2.mgf;15137:1:15.mgf;13967:1:5.mgf;18428:1:2.mgf;16041:1:3.mgf;13702:1:5.mgf;17040:1:4.mgf;16335:1:5.mgf;16697:1:5.mgf;13873:1:5.mgf;17929:1:2.mgf;16926:1:4.mgf;18095:1:2.mgf;1518…	-	Heterogeneous nuclear ribonucleoproteins A2/B1 OS=Homo sapiens OX=9606 GN=HNRNPA2B1 PE=1 SV=2	0	0.852335801280664	197	9.99900009999e-05	0.00103588961986654	1.03201162657329	193	0.0246975302469753	0.105167012956764	1.24314257360015	191	9.99900009999e-05	0.00133802409232761	1.0203606973754	194	0.1995800419958	0.47073247133025	1.27419565012598	194	9.99900009999e-05	0.0013292788368222	1.14692208176042	187	9.99900009999e-05	0.00129266734343515	0.962797357907221	199	0.025997400259974	0.110087533925303	0.981966812416338	201	0.312768723127687	0.594182673887032	1.17258487951954	195	9.99900009999e-05	0.000912016421676218	0.813547980888604	193	9.99900009999e-05
sp|P09382|LEG1_HUMAN	3021	15030.317549	LPDGYEFK;SFVLNLGK;LNLEALNYMAADGDFK;DGGAWGTEQR;VRGEVAPDAK;GEVAPDAK;LPDGYEFKFPNR;LNLEALNYMAADGDFKLK	1;1;1;1;1;1;1;1	8	200	24749:1:9.mgf;23236:1:7.mgf;22101:1:10.mgf;24583:1:4.mgf;24930:1:9.mgf;24914:1:4.mgf;22771:1:8.mgf;24006:1:5.mgf;24548:1:9.mgf;24652:1:9.mgf;23191:1:8.mgf;24635:1:9.mgf;23576:1:7.mgf;23490:1:3.mgf;20778:1:3.mgf;20910:1:3.mgf;22640:1:8.mgf;24201:1:9.mgf;24748:1:4.mgf;25034:1:4.mgf;22730:1:10.mgf;21745:1:4.mgf;21604:1:4.mgf;22329:1:10.mgf;22176:1:10.mgf;21728:1:4.mgf;22356:1:3.mgf;22607:1:10.mgf;24…	-	Galectin-1 OS=Homo sapiens OX=9606 GN=LGALS1 PE=1 SV=2	0	0.950631352513664	169	0.0011998800119988	0.00936274658979115	0.893689240525761	174	9.99900009999e-05	0.000987279912785421	0.88357009867609	184	9.99900009999e-05	0.00133802409232761	0.848219712331776	171	9.99900009999e-05	0.00100351806924571	0.800413373811279	179	9.99900009999e-05	0.0013292788368222	0.986521488382456	178	0.410658934106589	0.72172834559862	1.0524579982925	168	0.0080991900809919	0.0437356264373563	0.852302754424478	161	9.99900009999e-05	0.000905250721218679	0.895534220365777	191	9.99900009999e-05	0.000912016421676218	1.02505795333359	167	0.172982701729827
sp|P02675|FIBB_HUMAN	966	56558.507818	YQLSVNK;EEAPSLRPAPPPLSGGGYR;REEAPSLRPAPPPLSGGGYR;QGFGNVATNTDGK;EDGGGWWYNR;KGGETSEMYLLQPDSSVKPYR;AHYGGFTVQNEANK;LRPFFPQQ;SLLENLR;MGPTELLLEMEDWK;DNENVVNEYSSELEK;HQLYLDETVNSNLPTNLR;KREEAPSLRPAPPPLSGGGYR;QDGSVDFGRK;MGPTELLLEMEDWKGDK;GSWYSMR;HGTDDGVVWMNWK;MGPTELLLEMEDWKGDKVK;GHRPLDK;GGETSEMYLLQPDSSVKPYR;QDGSVDFGR;AHYGGFTVQNEANKYQLSVNK	1;1;1;1;1;1;1;1;1;1;1;1;1;1;1;1;1;1;1;1;1;1	22	199	13719:1:15.mgf;11617:1:6.mgf;13741:1:16.mgf;12260:1:6.mgf;11657:1:6.mgf;13695:1:15.mgf;13583:1:15.mgf;13468:1:16.mgf;13601:1:15.mgf;12370:1:6.mgf;13801:1:16.mgf;13556:1:16.mgf;11745:1:6.mgf;13678:1:16.mgf;13580:1:16.mgf;17717:1:15.mgf;17059:1:16.mgf;17954:1:15.mgf;10760:1:12.mgf;15326:1:6.mgf;13151:1:12.mgf;13028:1:12.mgf;10719:1:12.mgf;17577:1:15.mgf;10655:1:12.mgf;13274:1:12.mgf;17586:1:15.mgf;…	-	Fibrinogen beta chain OS=Homo sapiens OX=9606 GN=FGB PE=1 SV=2	0	1.4703325659765	190	9.99900009999e-05	0.00103588961986654	1.07927484890955	187	9.99900009999e-05	0.000987279912785421	0.923491312652016	195	9.99900009999e-05	0.00133802409232761	1.36294870683555	186	9.99900009999e-05	0.00100351806924571	0.97966775393751	194	0.348465153484652	0.646892110302204	0.59206692531846	199	9.99900009999e-05	0.00129266734343515	0.649892425566955	195	9.99900009999e-05	0.00123760443428274	0.880584505022121	193	9.99900009999e-05	0.000905250721218679	0.634940603144308	198	9.99900009999e-05	0.000912016421676218	1.35323734873186	192	9.99900009999e-05
sp|O75369|FLNB_HUMAN	2009	280138.863309998	VLQSFTVDSSK;FNDEHLPESPYLVPVLAPSDDAR;DAGEGLLAVQLTDQEGKPK;TATPELVDNKDGTVTVR;VKVEPAVDTSR;RLTVMSLQESGLK;LFAQDGEGQR;GLEPTGNMVK;KLQQNTFTR;VLPTYDASK;LGNLQTDLSDGLR;LTVMSLQESGLK;TFEMSDFLVDTR;LKPGAPLKPK;GAGLGGLGLTVEGPSESK;GLEELVK;YGGELVPHFPAR;LVSLDSK;LAGPGLGSGVR;VTEAELVPMGK;NTVELLVEDK;EVGEHLVSLK;EAGAGGLSLAVEGPSK;VKESLTR;EAFTNKPNVFTVVTR;SPFEVSVDK;TYSVEYLPK;VKAEGPGLSK;QMQLENVSVALEFLDR;KGELTGEVHMPSGK;AGPGTLSV…	1;1;1;1;1;1;1;1;0;1;1;1;1;1;1;1;1;0;1;1;1;1;0;0;1;1;1;1;0;1;1;0;1;1;1;1;1;1;1;1;1;1;1;1;0;1;1;1;0;1;0;1;1;1;1;0;1;1;1;1;1;1;1;1;0;0;0;0;1	55	195	28548:1:16.mgf;28444:1:16.mgf;28876:1:16.mgf;28771:1:16.mgf;28654:1:16.mgf;28569:1:16.mgf;28346:1:16.mgf;28465:1:16.mgf;28689:1:16.mgf;28235:1:16.mgf;33856:1:8.mgf;32831:1:9.mgf;24532:1:6.mgf;24482:1:6.mgf;24613:1:6.mgf;15949:1:8.mgf;15857:1:8.mgf;16572:1:7.mgf;16696:1:7.mgf;12790:1:3.mgf;13301:1:3.mgf;15612:1:7.mgf;14358:1:7.mgf;14631:1:7.mgf;14454:1:4.mgf;15970:1:8.mgf;16706:1:7.mgf;14425:1:4.m…	-	Filamin-B OS=Homo sapiens OX=9606 GN=FLNB PE=1 SV=2	0	0.997866238934844	180	0.846615338466153	0.960410261260544	0.883844360368894	186	9.99900009999e-05	0.000987279912785421	1.00840028488186	191	0.516048395160484	0.797767148114346	1.00909339544418	187	0.3999600039996	0.698597798212744	0.90662000666516	182	9.99900009999e-05	0.0013292788368222	0.993461608858693	183	0.477552244775522	0.776658794674904	0.985042790583159	186	0.177182281771823	0.434170301381414	0.998578502246156	184	0.906109389061094	0.963768826879068	0.882593273111742	183	9.99900009999e-05	0.000912016421676218	1.13758940365528	186	9.99900009999e-05
sp|Q03252|LMNB2_HUMAN	790	70001.7303690001	LESLSYQLSGLQK;LRELEEAMAGER;LSPSPSSR;LAHYLDR;SVFEEEVR;QVLEGEELAYK;KSVFEEEVR;RVLDETAR;GQSSWGTGESFR;LYKLELEQTYQAK;MAQALEELR;ALELENDRLLLK;MRLESLSYQLSGLQK;LRAELDEVNK;ALYESELADAR;LQLELGK;AAATMATPLPGR;SEVELAAALSDKR;VKDLESLFHR;GLESDVAELR;KLLEGEEERLK;AGGPATPLSPTR;LRELEEAMAGERDK;DLESLFHR;ELEEAMAGER;LQEKEELRELNDR;SEVELAAALSDK;LELEQTYQAK;ALYESELADARR;NNSDKDQSLGNWR;TVLVNADGEEVAMR;LALDMELNAYR;LKLSPSPSSR;SVFEEE…	1;1;0;1;1;1;1;1;1;1;1;1;1;1;1;0;1;1;1;1;0;1;1;1;1;0;1;1;1;1;1;1;0;1;1;1;0;1	32	195	34122:1:7.mgf;34348:1:6.mgf;33660:1:7.mgf;34472:1:6.mgf;34369:1:8.mgf;33401:1:12.mgf;34471:1:6.mgf;33289:1:6.mgf;33997:1:7.mgf;31617:1:12.mgf;33347:1:6.mgf;31355:1:12.mgf;31199:1:12.mgf;33403:1:6.mgf;2859:1:10.mgf;4054:1:12.mgf;4199:1:12.mgf;4120:1:12.mgf;2800:1:10.mgf;13184:1:15.mgf;12972:1:15.mgf;13304:1:15.mgf;10784:1:6.mgf;12283:1:16.mgf;12395:1:16.mgf;11545:1:6.mgf;13081:1:15.mgf;13106:1:7.m…	-	Lamin-B2 OS=Homo sapiens OX=9606 GN=LMNB2 PE=1 SV=4	0	0.953752415494725	187	0.0008999100089991	0.00734124448517715	1.01937597216498	180	0.106889311068893	0.307224953434944	1.13092949188197	189	9.99900009999e-05	0.00133802409232761	1.07107647678162	181	9.99900009999e-05	0.00100351806924571	1.15245041376546	181	9.99900009999e-05	0.0013292788368222	1.16503732486942	187	9.99900009999e-05	0.00129266734343515	1.00177739103857	186	0.901509849015098	0.971738756172078	1.07301638525817	175	9.99900009999e-05	0.000905250721218679	1.18351363465381	189	9.99900009999e-05	0.000912016421676218	0.914609592013553	182	9.99900009999e-05
sp|P02787|TRFE_HUMAN	3030	79276.4780139999	APNHAVVTR;GDVAFVK;EFQLFSSPHGK;NPDPWAK;EDPQTFYYAVAVVK;SASDLTWDNLK;KDSGFQMNQLR;EDPQTFYYAVAVVKK;YLGEEYVK;HQTVPQNTGGKNPDPWAK;KSASDLTWDNLK;DSGFQMNQLR;SETKDLLFR;SKEFQLFSSPHGK;DSAHGFLK;HQTVPQNTGGK;KPVDEYK;MYLGYEYVTALR;HSTLFENLANK;EGYYGYTGAFR;DGAGDVAFVK;LMNGEADAMSLDGGFVYLAGK	1;1;1;1;1;1;1;1;1;1;1;1;1;1;1;1;1;1;1;1;1;1	22	193	2028:1:13.mgf;1999:1:13.mgf;1975:1:13.mgf;1943:1:13.mgf;2053:1:13.mgf;1868:1:3.mgf;2112:1:13.mgf;11599:1:10.mgf;10862:1:11.mgf;15225:1:1.mgf;15101:1:1.mgf;14639:1:1.mgf;10761:1:11.mgf;14801:1:1.mgf;14039:1:2.mgf;14870:1:1.mgf;14674:1:1.mgf;14928:1:1.mgf;15040:1:1.mgf;14992:1:1.mgf;22235:1:16.mgf;21428:1:14.mgf;22124:1:16.mgf;23320:1:15.mgf;23321:1:15.mgf;23211:1:15.mgf;21415:1:14.mgf;23092:1:15.m…	-	Serotransferrin OS=Homo sapiens OX=9606 GN=TF PE=1 SV=3	0	1.98164161423069	190	9.99900009999e-05	0.00103588961986654	1.36383661672942	182	9.99900009999e-05	0.000987279912785421	0.676221241238271	192	9.99900009999e-05	0.00133802409232761	1.36363322855982	179	9.99900009999e-05	0.00100351806924571	0.903224232051881	188	9.99900009999e-05	0.0013292788368222	0.960225874477688	169	0.0003999600039996	0.00408119723144742	1.47288992897182	188	9.99900009999e-05	0.00123760443428274	1.92424964978702	192	9.99900009999e-05	0.000905250721218679	1.31453946403195	187	9.99900009999e-05	0.000912016421676218	1.44303334878369	191	9.99900009999e-05
sp|P07910|HNRPC_HUMAN	248	33688.549817	LKGDDLQALK;KDETNVK;QKVDSLLENLEK;MLAGQVLDLNLAAEPK;SDVEALFSK;KELTQLK;VPPPPPLAR;KSDVEALFSK;MYSYPAR;AAVAGEDGR;GFAFVQYVNER;AVVPSKR;VDSLLENLEK;LKGDDLQALKK;NDKSEEEQSSSSVK;VFLGNLNTLVVK;GDDLQALKK;VFLGNLNTLVVKK;VSGNTSR;VDSLLENLEKLEK;LEKEQSK	1;1;1;1;1;1;1;1;1;1;1;1;1;1;1;1;1;1;1;1;1	21	192	18691:1:1.mgf;17142:1:1.mgf;18712:1:1.mgf;17537:1:1.mgf;18568:1:2.mgf;17257:1:1.mgf;18496:1:1.mgf;17600:1:1.mgf;17218:1:1.mgf;18609:1:1.mgf;18326:1:2.mgf;18358:1:2.mgf;18505:1:1.mgf;18596:1:1.mgf;18448:1:2.mgf;18711:1:1.mgf;18426:1:2.mgf;18492:1:2.mgf;18545:1:2.mgf;18584:1:1.mgf;18816:1:1.mgf;4242:1:12.mgf;3834:1:13.mgf;4180:1:12.mgf;4302:1:12.mgf;32608:1:2.mgf;32536:1:2.mgf;33331:1:2.mgf;33443:1…	-	Heterogeneous nuclear ribonucleoproteins C1/C2 OS=Homo sapiens OX=9606 GN=HNRNPC PE=1 SV=4	0	0.952869231410732	179	0.0050994900509949	0.0320794724651246	0.884107674002953	179	9.99900009999e-05	0.000987279912785421	0.970459321322221	192	0.135886411358864	0.376557167171566	0.937793476761907	168	9.99900009999e-05	0.00100351806924571	0.858633581098096	192	9.99900009999e-05	0.0013292788368222	1.04734510175969	186	0.0003999600039996	0.00408119723144742	1.07122347437088	186	0.0001999800019998	0.00206476814247509	0.975000573582557	180	0.0837916208379162	0.247481350606469	0.937552531915985	188	9.99900009999e-05	0.000912016421676218	1.04644792609175	181	0.0541945805419458
sp|P12109|CO6A1_HUMAN	1893	109584.430030999	TAEYDVAYGESHLFR;VAVVQYSGTGQQRPER;DQLLPPSPNNR;LSLLATDHTYR;LALVLTDGR;VPSYQALLR;GLEQLLVGGSHLK;LKPYGALVDK;VFSVALTPDHLEPR;LLLFSDGNSQGATPAALEK;QVNEPHLR;ENYAELLEDAFLK;GLEQLLVGGSHLKENK;KGLEQLLVGGSHLK;FLDNLRDR;SSVDAVK;DAEEALSQTLDTLVDMLK;AVQEAQR;LSRDELVK;RFLDNLR;RLLLFSDGNSQGATPAALEK;TDPAHDVR;KGLEQLLVGGSHLKENK;LSLLATDHTYRR	1;1;1;1;1;1;1;1;1;1;1;1;1;1;1;1;1;1;1;1;1;1;1;1	24	188	30518:1:7.mgf;23562:1:3.mgf;24301:1:3.mgf;23441:1:3.mgf;29520:1:5.mgf;28807:1:3.mgf;24259:1:3.mgf;29630:1:5.mgf;23713:1:3.mgf;30387:1:7.mgf;24093:1:3.mgf;30552:1:8.mgf;24990:1:5.mgf;23676:1:3.mgf;8420:1:5.mgf;11490:1:9.mgf;11441:1:9.mgf;10184:1:15.mgf;9098:1:5.mgf;8515:1:5.mgf;9730:1:10.mgf;10848:1:9.mgf;9683:1:10.mgf;9652:1:10.mgf;9850:1:10.mgf;9771:1:10.mgf;9407:1:3.mgf;9614:1:10.mgf;9116:1:11.…	-	Collagen alpha-1(VI) chain OS=Homo sapiens OX=9606 GN=COL6A1 PE=1 SV=3	0	0.944581467070794	177	9.99900009999e-05	0.00103588961986654	0.795432311327845	182	9.99900009999e-05	0.000987279912785421	1.70438265530119	186	9.99900009999e-05	0.00133802409232761	1.60395235680786	187	9.99900009999e-05	0.00100351806924571	1.39920006089805	185	9.99900009999e-05	0.0013292788368222	0.969691747562084	182	0.0361963803619638	0.157427165337636	0.567298959324998	186	9.99900009999e-05	0.00123760443428274	0.902848391798131	183	9.99900009999e-05	0.000905250721218679	0.77555392565709	182	9.99900009999e-05	0.000912016421676218	1.1412958802454	175	9.99900009999e-05
sp|P12956|XRCC6_HUMAN	3571	70066.1510610001	DTGLFLDLMHLK;KMPFTEK;QLLLEKEETEELKR;LMATPEQVGK;FTVPMLK;ELVYPPDYNPEGK;LMLFTNEDNPHGNDSAK;NLYVLQELDNPGAK;NLEALALDLMEPEQAVDLTLPK;KQELLEALTK;TFNTSTGGLLLPSDTKR;VEYSEEELKTHLSK;ALKPPPLK;LYRETNEPVK;SDSFENPVLQQHFR;TFNTSTGGLLLPSDTK;RLGSLVDEFK;LLELDQFKGQQGQK;DKNSVNFK;VEYSEEELK;VHFEESSKLEDLLR;LLELDQFK;LGSLVDEFK;QLLLEKEETEELK;QELLEALTK;DSLLFLVDASK;DLLSLAEDEDLR;ETNEPVK;RLLELDQFK	1;1;1;1;1;1;1;1;1;1;1;1;1;1;1;1;1;1;1;1;1;1;1;1;1;1;1;1;1	29	186	34938:1:16.mgf;32958:1:14.mgf;34917:1:16.mgf;34923:1:16.mgf;32980:1:14.mgf;31899:1:14.mgf;34798:1:16.mgf;34477:1:2.mgf;33787:1:16.mgf;11653:1:4.mgf;11604:1:4.mgf;10493:1:5.mgf;10549:1:5.mgf;11681:1:4.mgf;11555:1:4.mgf;10612:1:5.mgf;10388:1:5.mgf;10475:1:5.mgf;10592:1:5.mgf;17349:1:12.mgf;17493:1:12.mgf;17472:1:12.mgf;16432:1:3.mgf;17776:1:4.mgf;17652:1:4.mgf;16673:1:3.mgf;16731:1:3.mgf;16492:1:3.…	-	X-ray repair cross-complementing protein 6 OS=Homo sapiens OX=9606 GN=XRCC6 PE=1 SV=2	0	1.04239340356822	184	0.0214978502149785	0.10176872149868	1.04647980995725	180	9.99900009999e-05	0.000987279912785421	0.876086505716485	185	9.99900009999e-05	0.00133802409232761	0.899121271009385	179	9.99900009999e-05	0.00100351806924571	0.911705384402108	186	9.99900009999e-05	0.0013292788368222	1.11213144139937	176	9.99900009999e-05	0.00129266734343515	1.25797469415537	184	9.99900009999e-05	0.00123760443428274	1.15119416797426	181	9.99900009999e-05	0.000905250721218679	1.15172916127713	184	9.99900009999e-05	0.000912016421676218	0.989921512193697	182	0.645935406459354
sp|P21980|TGM2_HUMAN	4977	78402.087965	LVVNFESDKLK;TVELPDPVEAGEEVK;ALLVEPVLNSYLLAER;MDLLPLHMGLHK;SLLVGLK;SSPVYVGR;NVLLGPA;LVVNFESDK;DLYLENPELK;NEFGELQGDK;SVGRDEREDLTHTYK;LAEKEETGMAMR;EDLTHTYK;QEYVLTQQGFLYQGSAK;NYEASVDSLTFSVVTGPAPSQEAGTK;TVELPDPVEAGEEVKVR;VVTNYNSAHDQNSNLLLEYFR;ALKEGDLSTK;YLLNLNLEPFSEK;SVGRDEREDLTHTYKYPEGSSEER	1;1;1;1;1;1;1;1;1;1;1;1;1;1;1;1;1;1;1;1	20	183	28245:1:4.mgf;28136:1:4.mgf;28389:1:4.mgf;27378:1:4.mgf;27269:1:4.mgf;27252:1:4.mgf;27548:1:5.mgf;27662:1:5.mgf;28365:1:4.mgf;28249:1:4.mgf;27859:1:5.mgf;27745:1:5.mgf;28363:1:4.mgf;27619:1:5.mgf;27278:1:4.mgf;26550:1:4.mgf;27127:1:4.mgf;26407:1:4.mgf;27701:1:5.mgf;26517:1:12.mgf;26476:1:12.mgf;28273:1:13.mgf;28385:1:13.mgf;28171:1:13.mgf;26613:1:12.mgf;28519:1:13.mgf;26123:1:12.mgf;26401:1:12.mg…	-	Protein-glutamine gamma-glutamyltransferase 2 OS=Homo sapiens OX=9606 GN=TGM2 PE=1 SV=2	0	0.863358766772135	174	9.99900009999e-05	0.00103588961986654	0.773059972908673	173	9.99900009999e-05	0.000987279912785421	1.15722399493474	180	9.99900009999e-05	0.00133802409232761	1.01989582444671	169	0.176982301769823	0.438645818602543	0.967947176023177	163	0.115588441155884	0.336507952258209	0.940490390812625	177	0.0001999800019998	0.00231113252311133	0.808861885509586	181	9.99900009999e-05	0.00123760443428274	0.796599236055765	179	9.99900009999e-05	0.000905250721218679	0.72343585420427	180	9.99900009999e-05	0.000912016421676218	1.02994189696046	165	0.0781921807819218
sp|Q05707|COEA1_HUMAN	5993	194459.876031998	TNQLNLQNTATK;LGLLLTDGK;VTVTPLYTDGEGVSVSAPGK;DTLFTAESGTR;VVYYPTR;DKESKPAQGQFR;VVLESLQDR;LGLAQYSGDPR;DEVLEAVR;VLVVLTDGR;GTETTLALPMASDLLLYDVTENSMR;DALVSQPTR;TKETLLDALK;LGTDGTQVAMVQFTDDPR;NLVVGDETTSSLR;VKWDLSDSDVQQFR;GGKPDEVVVDGTVSSTVLK;WDLSDSDVQQFR;LTWDPPSSPVK;LTWDPTSR;DGLDLAGFK;LLVTPTSGGK;VTWHPLSADEGLHK;ASAHALTGPPTELLTSEVTAR;YTALLNQLPSHSSSLR;GDLQSQAMVR;ETLLDALK;ESGVELFALGVK;TLPSSGPQNLR;HFLENLVTAFDV…	1;1;1;1;1;1;1;1;1;1;1;1;1;1;1;1;1;1;1;1;1;1;1;1;1;1;1;1;1;1;1;1;1;1;1;1	36	179	12705:1:16.mgf;12578:1:16.mgf;12669:1:16.mgf;33144:1:16.mgf;31722:1:16.mgf;31763:1:16.mgf;33278:1:16.mgf;28483:1:5.mgf;28621:1:4.mgf;29168:1:4.mgf;28974:1:4.mgf;14724:1:6.mgf;14841:1:6.mgf;14604:1:6.mgf;11678:1:10.mgf;13061:1:9.mgf;9978:1:5.mgf;13454:1:9.mgf;13176:1:9.mgf;13576:1:9.mgf;10790:1:5.mgf;13293:1:9.mgf;10913:1:5.mgf;11030:1:5.mgf;10066:1:5.mgf;3962:1:1.mgf;3907:1:1.mgf;3879:1:1.mgf;335…	-	Collagen alpha-1(XIV) chain OS=Homo sapiens OX=9606 GN=COL14A1 PE=1 SV=3	0	1.0196463802017	172	0.225477452254775	0.545760973287836	1.08819267648339	170	9.99900009999e-05	0.000987279912785421	1.62263623287667	179	9.99900009999e-05	0.00133802409232761	1.66429108079582	175	9.99900009999e-05	0.00100351806924571	1.74310778447836	179	9.99900009999e-05	0.0013292788368222	1.44604825451973	174	9.99900009999e-05	0.00129266734343515	0.873659900898605	178	9.99900009999e-05	0.00123760443428274	1.46045656657094	177	9.99900009999e-05	0.000905250721218679	1.53317447263372	178	9.99900009999e-05	0.000912016421676218	0.960510740703664	176	0.0207979202079792
sp|P01857|IGHG1_HUMAN	1136	36578.349643	EPQVYTLPPSRDELTK;EPQVYTLPPSR;GPSVFPLAPSSK;FNWYVDGVEVHNAK;ALPAPLEK;LTVDKSR;TTPPVLDSDGSFFLYSK;VDKKVEPK;DTLMLSR	1;0;1;1;0;0;1;1;0	5	178	20661:1:4.mgf;21126:1:3.mgf;19643:1:11.mgf;18536:1:3.mgf;21696:1:2.mgf;18107:1:3.mgf;24511:1:1.mgf;21603:1:3.mgf;21138:1:1.mgf;19607:1:3.mgf;23152:1:1.mgf;18931:1:11.mgf;18536:1:11.mgf;20838:1:4.mgf;21028:1:11.mgf;22978:1:2.mgf;20448:1:3.mgf;21608:1:2.mgf;18919:1:3.mgf;23508:1:1.mgf;21696:1:1.mgf;21384:1:11.mgf;21161:1:4.mgf;22822:1:1.mgf;20468:1:11.mgf;18649:1:11.mgf;21493:1:2.mgf;20915:1:2.mgf;…	sp|P0DOX5|IGG1_HUMAN	Immunoglobulin heavy constant gamma 1 OS=Homo sapiens OX=9606 GN=IGHG1 PE=1 SV=1	0	2.23498529325235	170	9.99900009999e-05	0.00103588961986654	1.67979854838371	167	9.99900009999e-05	0.000987279912785421	0.482255079137585	177	9.99900009999e-05	0.00133802409232761	1.066436914324	165	9.99900009999e-05	0.00100351806924571	0.767835371408646	173	9.99900009999e-05	0.0013292788368222	0.554081734270464	172	9.99900009999e-05	0.00129266734343515	1.15330856215675	164	9.99900009999e-05	0.00123760443428274	1.22938653094752	170	9.99900009999e-05	0.000905250721218679	0.912044406978699	166	9.99900009999e-05	0.000912016421676218	1.31985227403208	166	9.99900009999e-05
sp|P08758|ANXA5_HUMAN	762	35953.411878	LYDAYELK;DLLDDLK;WGTDEEKFLTLFGTR;QVYEEEYGSSLEDDVVGDTSGYYQR;VLTELLASR;DLLDDLKSELTGKFEK;GTVTDFPGFDER;LLVALMK;QELSAAFK;GLGTDEESLLTLLTSR;ADAETLR;SELDLFNLRK;SELDLFNLR;LLVALMKPSR;NFATSLYSMLK;ADAETLRK;FLTLFGTR;YMTLSGFQLEETLDR;GAGTDDHTLLR;SELTGKFEK;GTVTDFPGFDERADAETLR;GDTSGDYKK;GTVTDFPGFDERADAETLRK;KNFATSLYSMLK;DLLDDLKSELTGK;SLPAYLAETLYYAMK	1;0;1;1;1;1;1;1;1;1;1;1;1;1;1;1;1;1;1;1;1;1;1;1;1;1	25	178	29795:1:7.mgf;27879:1:3.mgf;29910:1:7.mgf;23637:1:3.mgf;30090:1:8.mgf;28109:1:3.mgf;23597:1:3.mgf;29691:1:7.mgf;29809:1:7.mgf;23049:1:3.mgf;23776:1:3.mgf;29506:1:7.mgf;24244:1:4.mgf;29712:1:7.mgf;27672:1:7.mgf;22922:1:3.mgf;29807:1:8.mgf;24363:1:4.mgf;28269:1:7.mgf;29708:1:8.mgf;23368:1:6.mgf;27999:1:3.mgf;23757:1:3.mgf;23176:1:3.mgf;29626:1:8.mgf;25091:1:4.mgf;29486:1:7.mgf;29604:1:8.mgf;23159:1…	-	Annexin A5 OS=Homo sapiens OX=9606 GN=ANXA5 PE=1 SV=2	0	1.34627461792159	148	9.99900009999e-05	0.00103588961986654	0.93315146582393	160	9.99900009999e-05	0.000987279912785421	0.910860266043485	165	9.99900009999e-05	0.00133802409232761	1.22601300001997	155	9.99900009999e-05	0.00100351806924571	0.862647119441733	166	9.99900009999e-05	0.0013292788368222	1.30296535306422	169	9.99900009999e-05	0.00129266734343515	1.40400632475386	167	9.99900009999e-05	0.00123760443428274	1.57945232647393	171	9.99900009999e-05	0.000905250721218679	1.21510206843229	175	9.99900009999e-05	0.000912016421676218	1.43230847954283	152	9.99900009999e-05
sp|P24821|TENA_HUMAN	6503	246327.264006999	FSVGDAK;RPETSYR;VFALLENKK;EATEYELELYGLSK;SMELPGLR;ETFTTGLDAPR;GHEHSLQFAEMK;VATYLPAPEGLK;AVDLPGLEAATPYR;AVDLPGLK;LDAPSQLEVK;QTGLAPGQEYELSLHLVK;VDLRDHGETAFAVYDKFSVGDAK;TPVLSAEASTAK;ASTEQAPELENLTVTEVGWDGLR;GLEPGQEYNVLLTAEK;APTAQVESFR;AATHYTLTLR;AALDSYR;STDLPGLK;AGTPYTVTLHGEVR;SQTVSALATTAMGSPK;DLTATEVQSETALLTWRPPR;LTAQGQYELR;YAPLSGGDHAEVDVPK;KQSEPLELTLLAPER;LTYVPLTGGTPSMVTVDGTK;VSLYGVLR;FTTDLDSPR;VSQ…	1;1;1;1;1;1;1;1;1;1;1;1;1;1;1;1;1;1;1;1;1;1;1;1;1;1;1;1;1;1;1;1;1;1;1;1;1;1;1;1;1	41	177	10632:1:11.mgf;10706:1:11.mgf;12482:1:1.mgf;10756:1:11.mgf;12615:1:1.mgf;10841:1:11.mgf;10964:1:11.mgf;1355:1:3.mgf;34365:1:7.mgf;33734:1:6.mgf;34388:1:7.mgf;33706:1:6.mgf;33671:1:6.mgf;32017:1:12.mgf;30832:1:9.mgf;30234:1:9.mgf;19955:1:13.mgf;19848:1:13.mgf;20072:1:13.mgf;20186:1:13.mgf;18416:1:8.mgf;18371:1:9.mgf;18504:1:9.mgf;18601:1:9.mgf;18301:1:8.mgf;18487:1:9.mgf;18363:1:8.mgf;5792:1:8.mgf…	-	Tenascin OS=Homo sapiens OX=9606 GN=TNC PE=1 SV=3	0	1.28392586320865	176	9.99900009999e-05	0.00103588961986654	0.713787470866232	175	9.99900009999e-05	0.000987279912785421	1.18961739418832	172	9.99900009999e-05	0.00133802409232761	1.47677697852961	175	9.99900009999e-05	0.00100351806924571	0.844783245027981	174	9.99900009999e-05	0.0013292788368222	1.06315552399377	175	9.99900009999e-05	0.00129266734343515	0.899692602455376	175	9.99900009999e-05	0.00123760443428274	1.34367683371222	174	9.99900009999e-05	0.000905250721218679	0.757514912049361	176	9.99900009999e-05	0.000912016421676218	1.76983835566869	175	9.99900009999e-05
sp|P62258|1433E_HUMAN	521	29308.469841	YLAEFATGNDRK;NLLSVAYK;LLSSLEQKEENKGGEDKLK;LAEQAERYDEMVESMKK;YLAEFATGNDR;AASDLAMTELPPTHPLR;EAAENSLVAYK;HLLPAANTGESK;YDEMVESMK;LAEQAERYDEMVESMK;EALQDVEDENQ;YDEMVESMKK;KEAAENSLVAYK;VAGMDVELTVEER;LLSSLEQK;AAFDDALAELDTLSEESYK;DSTLLMQLLR;LAEQAER;KVAGMDVELTVEER	1;0;1;1;1;1;1;1;1;1;1;1;1;1;1;1;0;0;1	16	176	22726:1:5.mgf;24167:1:15.mgf;22334:1:5.mgf;22473:1:5.mgf;19442:1:14.mgf;19481:1:14.mgf;19363:1:14.mgf;22466:1:5.mgf;22399:1:5.mgf;22687:1:5.mgf;22606:1:5.mgf;24390:1:15.mgf;19556:1:14.mgf;22583:1:5.mgf;22637:1:14.mgf;22229:1:5.mgf;24276:1:15.mgf;22706:1:5.mgf;22789:1:14.mgf;22961:1:5.mgf;22616:1:2.mgf;25086:1:7.mgf;26283:1:7.mgf;22504:1:1.mgf;22718:1:2.mgf;23020:1:7.mgf;24974:1:7.mgf;25204:1:8.mg…	-	14-3-3 protein epsilon OS=Homo sapiens OX=9606 GN=YWHAE PE=1 SV=1	0	1.08314537969267	171	9.99900009999e-05	0.00103588961986654	1.12145082084938	172	9.99900009999e-05	0.000987279912785421	0.971103745923245	171	0.041995800419958	0.162910600230505	1.03029073333669	172	0.0075992400759924	0.0416252809189458	1.09600955754727	169	9.99900009999e-05	0.0013292788368222	1.09774182510308	164	9.99900009999e-05	0.00129266734343515	1.12305482157759	168	9.99900009999e-05	0.00123760443428274	1.18479807880944	172	9.99900009999e-05	0.000905250721218679	1.24603868897015	172	9.99900009999e-05	0.000912016421676218	0.944008547896137	168	9.99900009999e-05
sp|Q08211|DHX9_HUMAN	5699	142162.591908999	MTPSYELR;ELDALDANDELTPLGR;YQLLPLHSQLPR;TPLHELALSLK;QPALLSQLDPVNER;KVFDPVPVGVTK;GLSHVLVDELHER;AAMEALVVEVTK;YGDGPRPPK;GANLKDYYSR;KMTPSYELR;VFDPVPVGVTK;TTQVPQFLLDDFLQNDR;LSAVSVAER;DVVQAYPEVR;LSMSQLNEK;LAQFEPSQR;KLEAGLR;LNQYFQK;YTQVGPDHNR;KVQSDGQLVLVDDWLK;QLYHLGVVEAYSGLTK;DFVNYLVR;ELLPVKK;KLLTTEGR;LGGLGQFLAK;ALEPPPLDAVLEAEHTLR;YPSPFFVFGEK;AENNSEVGASGYGVPGPTWDR;LETHMTPEMFR;VQSDGQLVLVDDWLK;RLSAVSVAER	1;1;1;1;1;1;1;1;1;1;1;1;1;1;1;1;1;1;1;1;1;1;1;1;1;1;1;1;1;1;1;1	32	173	12790:1:4.mgf;12521:1:4.mgf;12650:1:4.mgf;7866:1:1.mgf;7983:1:1.mgf;32477:1:12.mgf;31987:1:13.mgf;23142:1:9.mgf;27265:1:9.mgf;25093:1:6.mgf;25342:1:6.mgf;23234:1:8.mgf;28011:1:8.mgf;27442:1:9.mgf;23031:1:9.mgf;27750:1:9.mgf;25340:1:6.mgf;25105:1:6.mgf;27624:1:9.mgf;27564:1:9.mgf;27891:1:8.mgf;27787:1:8.mgf;27331:1:9.mgf;23017:1:9.mgf;23109:1:8.mgf;27775:1:8.mgf;28022:1:8.mgf;22981:1:8.mgf;25222:1…	-	ATP-dependent RNA helicase A OS=Homo sapiens OX=9606 GN=DHX9 PE=1 SV=4	0	0.866624148899499	167	9.99900009999e-05	0.00103588961986654	0.94899551396335	169	9.99900009999e-05	0.000987279912785421	1.10129958545769	171	9.99900009999e-05	0.00133802409232761	0.95252904740154	169	0.0001999800019998	0.00184610888381661	1.05477163878968	168	0.0003999600039996	0.00420785507656131	1.0211273941917	169	0.0466953304669533	0.18945140060462	0.919169985760563	171	9.99900009999e-05	0.00123760443428274	0.87103727455052	171	9.99900009999e-05	0.000905250721218679	0.961348492409277	171	0.0020997900209979	0.0117874137149303	0.910161631633617	170	9.99900009999e-05
sp|O43707|ACTN4_HUMAN	203	105226.634929	NFLTAEELR;MAPYQGPDAVPGALDYK;KDDPVTNLNNAFEVAEK;VGWEQLLTTLAR;LEDFRDYR;QLEALDQLHLEYAK;RQFASQANVVGPWLQTK;GLSQEQMQEFR;TLPWLEDR;TLNEVENQLLTR;TLQEMQQK;VQQLVPK;LSNRPAFMPSEGK;GYEEWLLNELR;VLAGDKNFLTAEELR;SFSTALYGESDL;ASLHEAWTDGK;FALQDLSVEETSAK;ALDFLASK;HRPELLEYDK;ETTDTDTADQVLASFK;EALLALHK;LASDLLEWLR;ASFNHFDKDHGGALGPEEFK;DGLAFNALLHR;MLDAEDLVNTARPDEK;KAGTQLENLDEDFRDGLK;TLPWLEDRVPQK;LSGSNPYTTVTPQLLNSK;DYETATL…	1;1;1;0;0;1;1;1;1;0;1;1;0;0;1;1;0;0;0;1;1;1;0;1;1;1;1;1;1;1;0;1;0;1;1;1;1;0;1;1;0;1;1	30	171	23191:1:9.mgf;21375:1:10.mgf;21275:1:10.mgf;22947:1:9.mgf;23062:1:9.mgf;21175:1:10.mgf;24015:1:3.mgf;28404:1:3.mgf;23607:1:15.mgf;28565:1:3.mgf;28531:1:3.mgf;28444:1:3.mgf;23803:1:6.mgf;28328:1:3.mgf;25318:1:4.mgf;29180:1:5.mgf;29119:1:5.mgf;25983:1:5.mgf;29240:1:5.mgf;23957:1:6.mgf;24046:1:3.mgf;28326:1:3.mgf;24121:1:3.mgf;24691:1:1.mgf;29659:1:7.mgf;28343:1:6.mgf;28237:1:6.mgf;28145:1:6.mgf;354…	-	Alpha-actinin-4 OS=Homo sapiens OX=9606 GN=ACTN4 PE=1 SV=2	0	0.980281627957148	164	0.167483251674833	0.455632100633004	0.945096411448963	167	9.99900009999e-05	0.000987279912785421	0.95997922145975	167	0.0094990500949905	0.0517528604282429	0.929286701617084	166	9.99900009999e-05	0.00100351806924571	0.907959038112316	169	9.99900009999e-05	0.0013292788368222	1.07052761538375	166	9.99900009999e-05	0.00129266734343515	1.09065639410579	168	9.99900009999e-05	0.00123760443428274	1.02784707835539	170	0.0942905709429057	0.269489959669138	0.9864877475423	163	0.300669933006699	0.557995112897469	1.02915221481979	166	0.0945905409459054
sp|P09525|ANXA4_HUMAN	761	36070.196173	LSQKDLEQSLK;DLLDDLK;VLVSLSAGGR;GLGTDEDALLSVLAYR;LSQTYQQQYGR;DEGNYLDDALVR;AELDMLDLR;AASGFNAMEDAQTLR;NHLLHVFDEYKR;QDAQDLYEAGEKK;SDTSFMFQR;GLGTDDNTLLR;SLYSFLK;SETSGSFEDALLALVK;NRNHLLHVFDEYKR;KWGTDEVK;QDAQDLYEAGEK;SLEDDLRSDTSFMFQR;RLSQTYQQQYGR;AASGFNAMEDAQTLRK;SAYFAEK;TPEELRR	1;0;1;1;1;1;1;1;1;1;1;1;1;1;1;1;1;1;1;1;1;1	21	171	18870:1:1.mgf;18766:1:1.mgf;18668:1:1.mgf;18755:1:1.mgf;25304:1:12.mgf;25418:1:12.mgf;25186:1:12.mgf;22919:1:12.mgf;22674:1:12.mgf;22761:1:12.mgf;22793:1:12.mgf;24915:1:7.mgf;24795:1:7.mgf;25032:1:7.mgf;24681:1:7.mgf;24611:1:9.mgf;24968:1:8.mgf;24563:1:7.mgf;25088:1:8.mgf;24445:1:7.mgf;35907:1:4.mgf;34451:1:16.mgf;35203:1:15.mgf;36005:1:4.mgf;35647:1:5.mgf;36023:1:4.mgf;35650:1:5.mgf;34379:1:16.m…	-	Annexin A4 OS=Homo sapiens OX=9606 GN=ANXA4 PE=1 SV=4	0	1.41249185144794	170	9.99900009999e-05	0.00103588961986654	1.0677094210932	168	9.99900009999e-05	0.000987279912785421	0.734368401560647	167	9.99900009999e-05	0.00133802409232761	1.01661623194039	163	0.22997700229977	0.510298061102981	0.776663330450644	170	9.99900009999e-05	0.0013292788368222	0.801104241188076	166	9.99900009999e-05	0.00129266734343515	1.10894037512966	167	9.99900009999e-05	0.00123760443428274	1.12040862123783	160	9.99900009999e-05	0.000905250721218679	0.852682985148369	167	9.99900009999e-05	0.000912016421676218	1.31389611662288	170	9.99900009999e-05
sp|P22314|UBA1_HUMAN	6225	118839.726537999	LDQPMTELVSR;ALPAVQQNNLDEDLLRK;DEFEGLFK;ATLPSPDKLPGFK;GLGVELAK;YDGQVAVFGSDLQEK;GGLVSQVK;QLYVLGHEAMK;ALPAVQQNNLDEDLLR;LQTSSVLVSGLR;ERLDQPMTELVSR;KPLLESGTLGTK;RLQTSSVLVSGLR;LKSDTAAAAVR;NEEDAAELVALAQAVNAR;ATLPSPDK;QPAENVNQYLTDPK;NLLLGGVK;LYDDDFFQNLDGVANALDNVDAR;QFLDYFK;AENYDLPSADR;LAGTQPLEVLEAVQR;NFPNALEHTLQWAR;AEVSQPR;AAVATFLQSVQVPEFTPK;SLVASLAEPDFVVTDFAK;QMNPHLR;SDTAAAAVR;VGPDTER;LVVADTR;QFLFRPWDVTK	1;1;1;1;1;1;1;1;1;1;1;1;1;1;1;1;1;1;1;1;1;1;1;1;1;1;1;1;1;1;1	31	168	12753:1:3.mgf;24827:1:3.mgf;24978:1:3.mgf;25095:1:3.mgf;26306:1:4.mgf;12988:1:6.mgf;12755:1:6.mgf;24872:1:3.mgf;26408:1:2.mgf;14262:1:2.mgf;24746:1:3.mgf;25047:1:3.mgf;26251:1:2.mgf;25204:1:3.mgf;24933:1:3.mgf;12870:1:6.mgf;26376:1:2.mgf;14387:1:2.mgf;27748:1:4.mgf;26568:1:3.mgf;26459:1:3.mgf;26712:1:3.mgf;28692:1:12.mgf;28581:1:12.mgf;28569:1:12.mgf;28474:1:12.mgf;28818:1:12.mgf;28676:1:12.mgf;2…	-	Ubiquitin-like modifier-activating enzyme 1 OS=Homo sapiens OX=9606 GN=UBA1 PE=1 SV=3	0	1.30718361944545	156	9.99900009999e-05	0.00103588961986654	1.10268133476383	157	9.99900009999e-05	0.000987279912785421	0.943111077578161	161	0.0001999800019998	0.00232433899467196	1.20204293070693	151	9.99900009999e-05	0.00100351806924571	1.0355408607399	162	0.165483451654835	0.425170535578021	1.16144037573749	157	9.99900009999e-05	0.00129266734343515	1.2303266205815	163	9.99900009999e-05	0.00123760443428274	1.49568421438862	163	9.99900009999e-05	0.000905250721218679	1.27102431137065	161	9.99900009999e-05	0.000912016421676218	1.15920423858364	162	9.99900009999e-05
sp|Q7KZF4|SND1_HUMAN	3605	102599.756604	VMQVLNADALVVK;EYGMLYLGK;QLNLSNLR;SSHYDELLAAEAR;LGTLSPAFSTR;PASPATETVPAFSER;ADDADEFGYSR;SLLSAEEAAK;VWAHYEEQPVEEVMPVLEEKER;EGLVMVEVR;GLATVLR;EADGSETPEPFAAEAK;DTPDEPWAFPAR;READGSETPEPFAAEAK;VLTEYLNAQESAK;DKQFVAK;YTLENPR;NDLASHPPVEGSYAPR;EVEVEVESMDK;GDVGLGLVK;SEAVVEYVFSGSR;QFLPFLQR;DYVAPTANLDQK;FVDGEWYR;LHVFYLDYGNR;YRQDDDQR;VEKVESPAK;AAATQPDAKDTPDEPWAFPAR;VNVTVDYLR;DYVAPTANLDQKDK;NLPGLVQEGEPFSEEATLFT…	1;1;1;1;1;1;1;1;1;1;1;1;1;1;1;1;1;1;1;1;1;1;1;1;1;1;1;1;1;1;1;1;1	33	166	30972:1:12.mgf;33587:1:12.mgf;31259:1:12.mgf;33572:1:12.mgf;29068:1:15.mgf;29069:1:15.mgf;28241:1:5.mgf;28259:1:5.mgf;28482:1:5.mgf;29178:1:15.mgf;29185:1:15.mgf;29312:1:15.mgf;15463:1:3.mgf;15337:1:3.mgf;18015:1:2.mgf;17897:1:2.mgf;17781:1:2.mgf;17909:1:2.mgf;18133:1:2.mgf;13815:1:6.mgf;16389:1:9.mgf;11828:1:6.mgf;12611:1:10.mgf;16367:1:9.mgf;13830:1:6.mgf;13937:1:6.mgf;11892:1:6.mgf;14375:1:9.m…	-	Staphylococcal nuclease domain-containing protein 1 OS=Homo sapiens OX=9606 GN=SND1 PE=1 SV=1	0	1.01888923134452	161	0.225077492250775	0.54565866416934	1.03530482796913	161	0.0043995600439956	0.0259382757376436	1.10941012863504	165	9.99900009999e-05	0.00133802409232761	1.11311190412428	165	9.99900009999e-05	0.00100351806924571	1.14367743935257	163	9.99900009999e-05	0.0013292788368222	1.00060293663573	163	0.957704229577042	0.985482497281469	0.896611570674513	165	9.99900009999e-05	0.00123760443428274	1.00292938653325	166	0.841015898410159	0.937954888721654	1.02364744707819	162	0.0812918708129187	0.233212503855397	0.975494993591752	162	0.112688731126887
sp|P08133|ANXA6_HUMAN	1890	76149.694963	MTNYDVEHTLK;TTGKPLEASLR;EALLDLLTSR;GTVRPANDFNPDADAK;DLMTDLK;EFLEKYDK;LMLAVVK;SLYSMLK;ALNEAYKEDYHK;DLLADLK;DAFVALVQSVK;DLMTDLKSELSGDLAR;YELTGKFER;SELDMLDLR;TNEQMHQLVAAYK;ELKDALSGLGTDEK;DLEADLLGDTSGHFQK;SLEDALSSDTSGHFR;SLHQALEGDTSGDFLK;LVFDEYLK;STPEYFAER;RVFQEFLK;MTNYDVEHTLKK;LLLSLATGHREEGGENLDQAR;WGTDEAQFLYLLGNR;GELSGDFEK;SELDLLNLR;NKPLFFADK;DALSGLGTDEK;VFQEFLK;SELDLLNLRR;ALLELLATR;GFGSDKEALLDLLTS…	1;1;1;1;1;1;1;1;1;1;1;1;1;1;1;1;1;1;1;1;1;1;1;1;1;1;1;1;1;1;1;1;1;1;1	35	163	15881:1:7.mgf;13870:1:6.mgf;13992:1:6.mgf;13896:1:6.mgf;8981:1:15.mgf;8223:1:16.mgf;8764:1:15.mgf;8855:1:15.mgf;8894:1:15.mgf;32882:1:14.mgf;33384:1:13.mgf;33355:1:13.mgf;8964:1:12.mgf;20431:1:6.mgf;20744:1:6.mgf;20568:1:6.mgf;20521:1:6.mgf;20636:1:6.mgf;20680:1:6.mgf;20392:1:6.mgf;18462:1:12.mgf;12295:1:12.mgf;14838:1:11.mgf;32582:1:2.mgf;32501:1:2.mgf;32703:1:2.mgf;32844:1:2.mgf;32822:1:2.mgf;3…	-	Annexin A6 OS=Homo sapiens OX=9606 GN=ANXA6 PE=1 SV=3	0	1.0272485626371	160	0.121287871212879	0.367779905226955	0.808731457101459	158	9.99900009999e-05	0.000987279912785421	0.97861679424783	160	0.183881611838816	0.458351958921755	1.00039185625235	156	0.971102889711029	0.991335818846758	0.799517036913867	163	9.99900009999e-05	0.0013292788368222	1.04644023218956	158	0.0007999200079992	0.00723127687231277	1.06258130867632	158	0.0001999800019998	0.00206476814247509	1.05488247643584	155	9.99900009999e-05	0.000905250721218679	0.841041960132456	160	9.99900009999e-05	0.000912016421676218	1.24774715142392	162	9.99900009999e-05
sp|Q8N257|H2B3B_HUMAN	1350	13881.526203	ESYSLYVYK;QVHPDTGLSSK;AMGLMNSFVNDLFER;LLLPGELAK;KESYSLYVYK;AQKKDGK;LAHYNKR;HAVSEGTK;AVTKYTSSK;EVQTAVR	1;0;0;0;1;0;0;0;0;1	3	163	23962:1:4.mgf;24054:1:15.mgf;20095:1:15.mgf;24093:1:15.mgf;23299:1:4.mgf;20793:1:15.mgf;22593:1:3.mgf;22649:1:5.mgf;22529:1:14.mgf;18435:1:5.mgf;18397:1:5.mgf;20526:1:15.mgf;15578:1:14.mgf;21245:1:15.mgf;20257:1:16.mgf;21127:1:15.mgf;20381:1:16.mgf;19472:1:15.mgf;17749:1:14.mgf;23603:1:4.mgf;20909:1:15.mgf;23781:1:4.mgf;22391:1:14.mgf;21064:1:3.mgf;20072:1:15.mgf;23901:1:4.mgf;23367:1:4.mgf;17057…	-	Histone H2B type 3-B OS=Homo sapiens OX=9606 GN=HIST3H2BB PE=1 SV=3	0	0.695260374599201	150	9.99900009999e-05	0.00103588961986654	0.777261176482984	158	9.99900009999e-05	0.000987279912785421	1.31605568834634	158	9.99900009999e-05	0.00133802409232761	0.917892032083122	149	9.99900009999e-05	0.00100351806924571	1.03521266024914	152	0.0020997900209979	0.0164268188565759	1.2979264116775	156	9.99900009999e-05	0.00129266734343515	0.965937940688125	153	0.0153984601539846	0.0734647410943034	0.884970860801011	153	9.99900009999e-05	0.000905250721218679	1.00903236028232	163	0.52994700529947	0.764657513912832	0.88265786516778	150	9.99900009999e-05
sp|P26038|MOES_HUMAN	564	67873.82208	EALLQASR;LKQLEEQTK;NLSFNDK;RKPDTLEVQQMK;TQEQLALEMAELTAR;LDEFESM;SGYLAGDK;LSQLEMAR;KAQQELEEQTRR;LFFLQVK;APDFVFYAPR;KPDTLEVQQMK;KAPDFVFYAPR;GMLREDAVLEYLK;AQMVQEDLEK;GFSTWLK;FVLKPLDK;TTEAEKNER;QLFDQVVK;LQVWHEEHR;VTTMDAELEFALQPNTTGK;LGFPWSELR;ERQEAEEAKEALLQASR;NLSFNDKK;VTAQDVR;KTANDMLHAENMR;ALTSELANAR;KESPLLFK;FYPEDVSEELLQDLTQR;ESPLLFK;ESEAVEWQQK;EDAVLEYLK;KTQEQLALEMAELTAR;KFVLKPLDK;YGDFNKEVHK;FVLKPL…	1;1;0;0;1;1;1;1;1;0;0;0;0;1;1;1;0;1;0;1;0;0;1;0;1;1;1;1;1;1;1;1;1;0;1;0;1;1;1	26	162	15711:1:15.mgf;14873:1:15.mgf;15126:1:15.mgf;14143:1:5.mgf;14012:1:5.mgf;15478:1:15.mgf;14654:1:15.mgf;14957:1:15.mgf;15571:1:15.mgf;14773:1:15.mgf;13766:1:5.mgf;13885:1:5.mgf;15040:1:15.mgf;15298:1:15.mgf;15852:1:15.mgf;13774:1:5.mgf;13650:1:5.mgf;15386:1:15.mgf;15210:1:15.mgf;15231:1:7.mgf;13420:1:6.mgf;13445:1:6.mgf;15311:1:7.mgf;15398:1:7.mgf;15555:1:7.mgf;15439:1:7.mgf;15342:1:7.mgf;15461:1:…	-	Moesin OS=Homo sapiens OX=9606 GN=MSN PE=1 SV=3	0	1.08722010457871	160	9.99900009999e-05	0.00103588961986654	0.949745827605906	158	9.99900009999e-05	0.000987279912785421	0.888837148866318	160	9.99900009999e-05	0.00133802409232761	0.957017714723041	154	0.0006999300069993	0.00552519133597636	0.854049474643657	161	9.99900009999e-05	0.0013292788368222	1.02203019232876	154	0.0526947305269473	0.205458942923599	1.15445524722482	160	9.99900009999e-05	0.00123760443428274	1.10414180759325	158	9.99900009999e-05	0.000905250721218679	0.973714573102781	158	0.0260973902609739	0.0971013874222334	1.12375071257313	161	9.99900009999e-05
sp|P15924|DESP_HUMAN	3282	334002.616797994	NQFETELNLTK;LLEAASVSSK;LVFDGLR;LDKQLDFR;LSLQDAVSQGVLDQDMATR;NFVDPVTK;TVSVSEALK;NLRLEYDDLRR;GLLDRDLYR;FLDQNLQK;AELLVQPELK;MSAAEAVK;LTVDSALAR;LASLEELKR;LQSLTENLTK;VLLQEEGTR;SLSEELKR;LSSEVEALRR;NKYETELNLTK;DVLDGHLR;YLELLTR;MSQLEVK;SLLATMK;LVQLKPR;KQQLEVELR;GLPSPYNMSSAPGSR;LLEAQLATGGLLDPK;LSLTEGLER;GLVGLEFK;TMLQSPSGVLLQEAADVHAR;QVQNLVNK;QLQNLLQATSR;YKQSLDDAAK;AFLGFEGVK;GFFDPNTEENLTYLQLK;WLPYEAGQR;LQS…	1;1;1;1;1;1;1;1;1;1;1;1;1;1;1;1;1;1;1;1;1;1;1;1;1;1;1;1;1;1;1;1;1;1;1;1;1;1;1;1;1;1;1;1;1;1;1;1;1;1;1;1;1;1;1;1;1;1;1;1;1;1;1;1	64	160	22319:1:10.mgf;22300:1:10.mgf;22407:1:10.mgf;22424:1:10.mgf;22813:1:5.mgf;23074:1:5.mgf;22945:1:5.mgf;22815:1:5.mgf;22939:1:5.mgf;29296:1:7.mgf;26537:1:6.mgf;26662:1:6.mgf;26919:1:6.mgf;26784:1:6.mgf;16290:1:4.mgf;33629:1:3.mgf;17709:1:2.mgf;17582:1:2.mgf;17575:1:2.mgf;15475:1:2.mgf;15497:1:2.mgf;15092:1:16.mgf;15782:1:15.mgf;15665:1:15.mgf;15565:1:15.mgf;22314:1:5.mgf;22477:1:5.mgf;29412:1:2.mgf…	-	Desmoplakin OS=Homo sapiens OX=9606 GN=DSP PE=1 SV=3	0	0.985331999851918	151	0.264773522647735	0.598388161183882	0.863846534302641	156	9.99900009999e-05	0.000987279912785421	1.05122944184	158	0.0002999700029997	0.00322256506743692	1.03008982437311	156	0.0022997700229977	0.0155751350503129	0.911693539705328	158	9.99900009999e-05	0.0013292788368222	1.09435361182764	150	9.99900009999e-05	0.00129266734343515	1.02657336111509	156	0.0655934406559344	0.217527812436148	1.0524880378834	152	0.0001999800019998	0.00162703729627037	0.934302215241663	157	9.99900009999e-05	0.000912016421676218	1.11845263591994	155	9.99900009999e-05
sp|P23246|SFPQ_HUMAN	3059	76197.6590170002	MGGGGAMNMGDPYGSGGQK;YGEPGEVFLNK;GLVEFASKPAAR;FAQHGTFEYEYSQR;QHHPPYHQQHHQGPPPGGPGGR;FATHAAALSVR;AVVLVDDR;FGQGGAGPVGGQGPR;ALAELAK;SPPPGMGLNQNR;ANLSLLR;LFVGNLPADLTEDEFKR;GLVEFASK;MGYMDPR;QGPGPGGPK;GKGFGFLK;GMGPGTPAGYGR;DKLESEMEDAYHEHQANLLR;LFVGNLPADLTEDEFK	1;1;1;1;1;1;0;1;1;1;1;1;1;1;1;1;1;1;1	18	160	16703:1:3.mgf;16579:1:3.mgf;16490:1:3.mgf;23545:1:3.mgf;25131:1:7.mgf;23654:1:3.mgf;25248:1:7.mgf;25253:1:8.mgf;20145:1:3.mgf;25144:1:8.mgf;24999:1:7.mgf;25204:1:7.mgf;24580:1:9.mgf;25368:1:7.mgf;24968:1:7.mgf;25092:1:7.mgf;25264:1:8.mgf;25029:1:8.mgf;25361:1:8.mgf;25324:1:7.mgf;25393:1:8.mgf;20010:1:3.mgf;23673:1:3.mgf;23564:1:3.mgf;25126:1:8.mgf;15149:1:6.mgf;17486:1:7.mgf;15479:1:6.mgf;15338:1…	-	Splicing factor, proline- and glutamine-rich OS=Homo sapiens OX=9606 GN=SFPQ PE=1 SV=2	0	0.915400994194718	153	9.99900009999e-05	0.00103588961986654	0.967460755842848	155	0.0757924207579242	0.241759200974832	1.07963374041594	152	9.99900009999e-05	0.00133802409232761	0.964837854765567	148	0.0037996200379962	0.023902352032838	1.04602276367763	154	0.108289171082892	0.320145601718898	1.04677086622698	152	0.0026997300269973	0.0200167103581258	0.973329405406912	152	0.138986101389861	0.369539516636572	0.946663830746408	150	9.99900009999e-05	0.000905250721218679	0.996632120879237	156	0.884311568843116	0.961378519804075	0.929099356616503	155	0.0017998200179982
sp|P29401|TKT_HUMAN	4507	68500.9717250001	SGKPAELLK;LLALDGDTK;MFGLDRDALAQAVR;SVPTSTVFYPSDGVATEK;MPSLPSYK;LDNLVALLDLNR;KAYGQALAK;AVELAANTK;LSSDLDGHPVPK;AYGQALAK;NSTFSELFKK;LGQSDPAPLQHQMDLYQK;LLLDSAR;KLLLDSAR;LLATPPQEDAPSVDLANLR;VLDPFTLKPLDR;NSTFSELFK;KLSSDLDGHPVPK;HQPTALLAK;KLLATPPQEDAPSVDLANLR;LQALKDTANR;DALAQAVR;TSRPENALLYNNNEDFQVGQAK;VLDPFTLKPLDRK	1;1;1;1;1;1;1;1;1;1;1;1;1;1;1;1;1;1;1;1;1;1;1;1	24	159	11457:1:4.mgf;11435:1:4.mgf;11182:1:4.mgf;11513:1:4.mgf;11396:1:4.mgf;11318:1:4.mgf;11280:1:4.mgf;21204:1:6.mgf;23241:1:7.mgf;20948:1:6.mgf;23273:1:7.mgf;21108:1:6.mgf;19563:1:6.mgf;21011:1:6.mgf;23157:1:7.mgf;19616:1:6.mgf;21036:1:6.mgf;21337:1:7.mgf;20852:1:6.mgf;20818:1:6.mgf;23114:1:7.mgf;20918:1:6.mgf;24360:1:5.mgf;22785:1:10.mgf;29490:1:11.mgf;22675:1:10.mgf;29222:1:10.mgf;29342:1:10.mgf;29…	-	Transketolase OS=Homo sapiens OX=9606 GN=TKT PE=1 SV=3	0	1.28200475832096	155	9.99900009999e-05	0.00103588961986654	1.22012796705256	154	9.99900009999e-05	0.000987279912785421	0.814074627386314	153	9.99900009999e-05	0.00133802409232761	1.02822653640852	153	0.0120987901209879	0.0605137846871051	0.988037368078028	155	0.58974102589741	0.825935216898324	1.2218234656716	153	9.99900009999e-05	0.00129266734343515	1.50737052812002	155	9.99900009999e-05	0.00123760443428274	1.53983000204378	155	9.99900009999e-05	0.000905250721218679	1.45866739500605	153	9.99900009999e-05	0.000912016421676218	1.04149957927177	157	0.008999100089991
sp|P35580|MYH10_HUMAN	735	229809.307963999	LQELEGAVK;SALLDEKR;KFDQLLAEEK;QVLALQSQLADTK;AGVLAHLEEER;VKPLLQVTR;ELDDATEANEGLSR;ALEQQVEEMR;NQLLQNEK;ALELDPNLYR;ASRDELFAQSK;VEGELEEMER;KLQAQMK;VDYKADEWLMK;ADEWLMK;ALAVASK;TTLQVDTLNAELAAER;QLLQANPLLESFGNAK;YELLTPNALPK;SDLLLEGFNNYR;KHQQLLEEK;QLEEAEEEATR;VEEEEER;LEVNMQAMK;AVLYNPATQADWTAK;LVFQEFR;QVASNLEK;LDPHLVLDQLR;ELEAELEDER;ATLSALEAK;LVWLPSER;FDQLLAEEK;FVAELWK;KLDAQVQELHAK;LDAQVQELHAK;AGKLDPHLVLD…	1;1;0;1;0;0;1;1;1;0;1;1;0;0;0;1;1;1;0;1;1;1;0;1;1;0;1;0;1;1;1;0;1;1;1;0;1;1;0;1;1;1;1;1;0;0;1;1;1;1;0;0;1;1;0;1;1;1;0;0;1;1;1;1;1;1;1;1	47	157	29971:1:6.mgf;29709:1:6.mgf;29845:1:6.mgf;29843:1:6.mgf;30090:1:6.mgf;29975:1:6.mgf;31056:1:7.mgf;30207:1:6.mgf;31342:1:7.mgf;11315:1:1.mgf;11180:1:1.mgf;11417:1:1.mgf;11631:1:1.mgf;11554:1:1.mgf;11431:1:1.mgf;11294:1:1.mgf;26937:1:8.mgf;26701:1:7.mgf;26937:1:7.mgf;26589:1:7.mgf;26679:1:8.mgf;26994:1:8.mgf;26880:1:8.mgf;26819:1:7.mgf;26817:1:8.mgf;27033:1:8.mgf;26911:1:7.mgf;26796:1:7.mgf;26454:1…	-	Myosin-10 OS=Homo sapiens OX=9606 GN=MYH10 PE=1 SV=3	0	0.970372712776495	147	0.0110988901109889	0.0602003799620038	0.944553813244377	151	9.99900009999e-05	0.000987279912785421	1.02665374129717	147	0.0277972202779722	0.120639145189322	0.978727785262589	147	0.032996700329967	0.135040821873547	0.9613498099735	153	0.021997800219978	0.104867638236176	1.05923440923371	149	9.99900009999e-05	0.00129266734343515	1.02529299249403	150	0.0348965103489651	0.137291106479294	0.99246162648363	150	0.4999500049995	0.751958326474476	0.991153573126354	147	0.427857214278572	0.687772582067399	1.01528055082212	149	0.291070892910709
sp|P22105|TENX_HUMAN	643	464927.75058999	DAQGQPQAVPVSGDLR;DRDGQPQVVPVEGSLR;AVPVAADQR;MHLLEETTVR;LQGLLPGAR;EVTVYNLEPERK;FDSFTVQYK;YEVTVVSVR;EVTVQGLEPSR;MRVPEGPGAHEEVLPGDVR;VGGEESEVTVGGLEPGR;LGQMTVR;LLLSGLEPSTPYR;VPSSASAYDQR;ELMVPGTR;MNLYGFHGGQR;SAVLTSLDPGR;LELLEELVK;EVSVPGLDPAHR;VRGEESEVTVGGLEPGRK;VRGEESEVTVGGLEPGR;TAPDTKPSPR;MHLYGLHEGR;AVAVSGLDPAR;LGELTVTDR;HGPLVAEAK;LGPLSAEGTTGLAPAGQTSEESRPR;DLQFSELR;GLAPGQEYQVTVR;VGPESVVAK;EVTLPDLEPSR…	1;1;1;1;1;1;1;1;1;1;1;1;1;1;1;1;1;1;1;1;1;1;1;1;1;1;1;1;1;1;1;1;1;1;1;1;1;1;1;1;1;1;1;1;1;1;1;1;1	49	156	11709:1:6.mgf;11833:1:6.mgf;11935:1:6.mgf;11727:1:6.mgf;11817:1:6.mgf;13097:1:7.mgf;13257:1:7.mgf;13211:1:7.mgf;13343:1:7.mgf;4234:1:11.mgf;23495:1:4.mgf;23533:1:4.mgf;23687:1:4.mgf;23838:1:4.mgf;29719:1:7.mgf;30255:1:8.mgf;29831:1:7.mgf;30489:1:8.mgf;30614:1:8.mgf;30370:1:8.mgf;29954:1:7.mgf;15919:1:6.mgf;16083:1:6.mgf;30214:1:15.mgf;29853:1:15.mgf;29972:1:15.mgf;29170:1:16.mgf;29973:1:15.mgf;29…	-	Tenascin-X OS=Homo sapiens OX=9606 GN=TNXB PE=1 SV=4	0	0.937829707394835	151	9.99900009999e-05	0.00103588961986654	1.09010933378393	153	9.99900009999e-05	0.000987279912785421	1.44234551072327	156	9.99900009999e-05	0.00133802409232761	1.34955913105686	152	9.99900009999e-05	0.00100351806924571	1.56514415734521	156	9.99900009999e-05	0.0013292788368222	1.69701370326518	156	9.99900009999e-05	0.00129266734343515	1.17296017663062	152	9.99900009999e-05	0.00123760443428274	1.5532411410415	154	9.99900009999e-05	0.000905250721218679	1.82750272873282	156	9.99900009999e-05	0.000912016421676218	0.841229292502692	152	9.99900009999e-05
sp|P55072|TERA_HUMAN	2034	89931.966315	GPELLTMWFGESEANVR;ELQELVQYPVEHPDK;KYEMFAQTLQQSR;AHVLVMAATNRPNSLDPALR;EMVELPLR;KGDLFLVR;WALSQSNPSALR;FDREVDLGLPDATGR;FGMTPSK;GLLLYGPPGTGK;LAGESESNLRK;DVDLEFLAK;EVDLGLPDATGR;LDQLLYLPLPDEK;LELLQLHTK;EMVELPLRHPALFK;VLNQLLTEMDGMSTK;GDTVLLK;MDELQLFR;GDDLSTALLK;LAGESESNLR;ALGVKPPR;ESLESELR;QTNPSAMEVEEDDPVPELR;NAPALLFLDELDALAPK;LLVDEALNEDNSVVSLSQPK	1;1;1;1;1;1;1;1;1;1;1;1;1;1;1;1;1;1;1;1;1;1;1;1;1;1	26	156	36409:1:15.mgf;35291:1:16.mgf;35607:1:16.mgf;36399:1:15.mgf;27743:1:12.mgf;27981:1:12.mgf;28104:1:12.mgf;27505:1:12.mgf;30547:1:6.mgf;25794:1:11.mgf;23968:1:7.mgf;25690:1:11.mgf;27800:1:1.mgf;25918:1:11.mgf;22584:1:3.mgf;21434:1:11.mgf;25928:1:11.mgf;26029:1:11.mgf;27920:1:1.mgf;25589:1:11.mgf;25477:1:11.mgf;25674:1:11.mgf;25802:1:11.mgf;24495:1:9.mgf;25313:1:8.mgf;25186:1:8.mgf;25130:1:8.mgf;249…	-	Transitional endoplasmic reticulum ATPase OS=Homo sapiens OX=9606 GN=VCP PE=1 SV=4	0	0.947879858328167	154	0.0030996900309969	0.0208997884741913	0.963481758744398	147	0.0002999700029997	0.00252123547975781	1.02030035040977	144	0.126387361263874	0.35853820475693	0.968143765091698	153	0.001999800019998	0.0137573615806401	1.00510638687389	155	0.830916908309169	0.939458027515759	1.01943131457572	151	0.163883611638836	0.438989375864872	0.98969654125461	146	0.434856514348565	0.718402760751785	0.955214527518936	152	0.000999900009999	0.00661038988192188	0.983018992961426	154	0.288971102889711	0.544101741537225	0.963865714493983	156	0.0527947205279472
sp|Q12906|ILF3_HUMAN	4660	95660.2122580001	HGKNPVMELNEK;LAAFGQLHK;EDLTQSAQHALR;KEEKAEPPQAMNALMR;FVMEVEVDGQK;LFVNDDR;EKPTTALLDK;VLGMDPLPSK;VLQDMGLPTGAEGR;VPTWGPLR;LNQLKPGLQYK;AEPPQAMNALMR;HSSVYPTQEELEAVQNMVSHTER;AVSDWLDEQEK;QQREDLTQSAQHALR;YELLSETGGSHDKR;AYAALAALEK;SLGTANRPMGAGEALR;LFVNDDRHVMAK;LFPDTPLALDANK;NENPVDYTVQLPPSTTYALTPMK;LFPDTPLALDANKK;VLAGETLSVNDPPDVLDR;FQGAGSNKK	1;1;1;1;0;1;1;1;1;1;1;1;1;1;1;0;1;1;1;1;1;1;1;1	22	156	8040:1:11.mgf;7998:1:11.mgf;7910:1:11.mgf;8051:1:11.mgf;7927:1:11.mgf;24109:1:1.mgf;25062:1:1.mgf;25179:1:1.mgf;24233:1:1.mgf;25532:1:1.mgf;25411:1:1.mgf;25274:1:1.mgf;25073:1:1.mgf;25300:1:1.mgf;25185:1:1.mgf;25170:1:1.mgf;24974:1:1.mgf;25292:1:1.mgf;25394:1:1.mgf;25464:1:1.mgf;11418:1:11.mgf;11364:1:9.mgf;11161:1:11.mgf;11538:1:11.mgf;12347:1:4.mgf;12947:1:1.mgf;11657:1:11.mgf;11269:1:11.mgf;13…	-	Interleukin enhancer-binding factor 3 OS=Homo sapiens OX=9606 GN=ILF3 PE=1 SV=3	0	1.02450248942625	153	0.0377962203779622	0.15657334470219	0.998637397578739	152	0.920807919208079	0.977601822426453	0.953934593915521	154	0.0111988801119888	0.0592676205059459	0.969489705165934	153	0.0193980601939806	0.0878093199582119	0.930167553794408	151	0.0010998900109989	0.00968474581113317	1.06689968045894	148	9.99900009999e-05	0.00129266734343515	1.11835275202614	146	9.99900009999e-05	0.00123760443428274	1.07751703239639	151	9.99900009999e-05	0.000905250721218679	1.04987666919306	152	9.99900009999e-05	0.000912016421676218	1.02950449238319	148	0.0454954504549545
sp|P27816|MAP4_HUMAN	3266	121425.008737	SVPADLSRPK;KTTTLSGTAPAAGVVPSR;TTTLSGTAPAAGVVPSR;SKVGSTENLK;DVTPPPETEVVLLK;MDLAPSK;EAQTLDSQLQETSL;TEVALAK;HVPGGGNVQLQNK;VALSSETEVALAR;WPTETDVSSAK;LDVTLAK;VGSLDNVGHLPAGGAVK;QPAPTTLGGLNK;DMALATK;TTDMAPSKETEMALAK;TKPLATTQPAK;TAGPLASAQK;HKPGGGDVKLESQK;ALPLEAEVAPVK;LATNTSAPDLK;DMTLPPETNVLLTK;TQPTSLPK;DMELPTEKEVALVK;DMESPTKLDVTLAK;DVKPKPLADAK;TDYLPLLDVDEK;NVVLPTETEVAPAK;DVAPSTVK;DMELPTEK;DMAQLPETELAPAKD…	1;1;1;1;1;1;1;1;1;1;1;1;1;1;1;1;1;1;1;1;1;1;1;1;1;1;1;1;1;1;1;1;1;1;1;1;1;1	38	155	9116:1:15.mgf;8982:1:15.mgf;9087:1:15.mgf;11876:1:3.mgf;11723:1:3.mgf;17251:1:1.mgf;17359:1:1.mgf;17299:1:1.mgf;17163:1:2.mgf;17424:1:1.mgf;17131:1:1.mgf;17469:1:1.mgf;17084:1:1.mgf;17283:1:2.mgf;6117:1:2.mgf;5997:1:2.mgf;29406:1:6.mgf;29426:1:6.mgf;29548:1:6.mgf;29294:1:6.mgf;29648:1:6.mgf;13885:1:2.mgf;13814:1:2.mgf;13575:1:2.mgf;6678:1:2.mgf;13638:1:2.mgf;13760:1:2.mgf;13696:1:2.mgf;6747:1:2.m…	-	Microtubule-associated protein 4 OS=Homo sapiens OX=9606 GN=MAP4 PE=1 SV=3	0	1.24509451175727	154	9.99900009999e-05	0.00103588961986654	1.13958628694213	151	9.99900009999e-05	0.000987279912785421	0.81456895120167	148	9.99900009999e-05	0.00133802409232761	1.00613395030968	147	0.76962303769623	0.917054497946653	0.919454747272388	151	9.99900009999e-05	0.0013292788368222	0.972183010445623	145	0.0592940705929407	0.223617069689817	1.19277079974959	152	9.99900009999e-05	0.00123760443428274	1.18016059886995	154	9.99900009999e-05	0.000905250721218679	1.08138694115273	145	9.99900009999e-05	0.000912016421676218	1.09303718895621	147	9.99900009999e-05
sp|P48681|NEST_HUMAN	2093	177770.187696998	TPTLASTPLPPTPQAPSPAVDAELR;DNLAEELEGVAGR;LELQQLQAER;EGRLELQQLQAER;WGPGSSVGSLQALSSSQR;LLEEENQESLR;QQLAHLK;SLGEELQESLK;AQDAPLSLLQTQGGR;LEAYLAR;RLEAYLAR;TSLSFQDPK;VAHMETSLGQAR;SLKEESVEAVK;GLVEGASVK;QGLQSQLAQVLEGR;SLETELLESLK;SLGAWNLENLR;VALPASVLPGPEEPGGQR;LELQFPR;GPPAPAPEVEELAR;GEGEGQLWGLVEK;ELLKDVEVVRPLEK;ELQDSQVPLEK;SLEEEGQELPQSADVQR;DVEVVRPLEK;VVSSLQQELWEEEDLNRK;SLEEDLETLK;EAVGQLKPTGK;VDLEPLK;FQLA…	1;1;1;1;1;1;1;1;1;1;1;1;1;1;1;1;1;1;1;1;1;1;1;1;1;1;1;1;1;1;1;1;1;1;1;1;1	37	153	32148:1:16.mgf;32081:1:16.mgf;31714:1:16.mgf;31613:1:16.mgf;31916:1:16.mgf;31812:1:16.mgf;32219:1:16.mgf;31732:1:12.mgf;31884:1:12.mgf;31708:1:13.mgf;22248:1:1.mgf;22365:1:1.mgf;22460:1:2.mgf;22563:1:2.mgf;15611:1:10.mgf;15258:1:11.mgf;15154:1:11.mgf;15569:1:10.mgf;15203:1:11.mgf;15464:1:10.mgf;15323:1:11.mgf;15506:1:10.mgf;15092:1:11.mgf;15055:1:11.mgf;15359:1:11.mgf;15668:1:10.mgf;28687:1:13.mg…	-	Nestin OS=Homo sapiens OX=9606 GN=NES PE=1 SV=2	0	1.21270829181539	145	9.99900009999e-05	0.00103588961986654	1.02234702974963	152	0.17008299170083	0.416805789300588	1.10952953221986	149	9.99900009999e-05	0.00133802409232761	1.30758310530057	138	9.99900009999e-05	0.00100351806924571	1.11670709772838	146	9.99900009999e-05	0.0013292788368222	0.897221227156982	148	9.99900009999e-05	0.00129266734343515	0.79008063294911	145	9.99900009999e-05	0.00123760443428274	1.10657875763025	149	9.99900009999e-05	0.000905250721218679	0.911217916705057	148	9.99900009999e-05	0.000912016421676218	1.19431571859728	148	9.99900009999e-05
sp|P08123|CO1A2_HUMAN	4503	129730.625652	GVGLGPGPMGLMGPR;GEAGAAGPAGPAGPR;GDGGPPGMTGFPGAAGR;SAPSLRPK;GETGPSGPVGPAGAVGPR;GDQGPVGR;GVVGPQGAR;GASGPAGVR;AQPENLPAK;GPAGPSGPAGK;EMATQLAFMR;HGNRGETGPSGPVGPAGAVGPR;GELGAVGNAGPAGPAGPR;EGLRGPR;SLNNQLETLLTPEGSR;TGHPGTVGPAGLR;AGVMGPPGSRGASGPAGVR;AGVMGPPGSR	1;1;1;1;1;1;1;1;1;1;1;1;1;1;1;1;1;1	18	152	25054:1:7.mgf;33294:1:7.mgf;25282:1:7.mgf;16882:1:14.mgf;32884:1:7.mgf;24981:1:7.mgf;17720:1:7.mgf;33054:1:7.mgf;23415:1:14.mgf;25405:1:7.mgf;25166:1:7.mgf;32947:1:7.mgf;24848:1:7.mgf;24366:1:7.mgf;33091:1:7.mgf;33211:1:7.mgf;32984:1:7.mgf;24731:1:16.mgf;32473:1:8.mgf;17432:1:16.mgf;24839:1:16.mgf;24630:1:7.mgf;25261:1:7.mgf;24601:1:7.mgf;24486:1:7.mgf;33331:1:7.mgf;17475:1:16.mgf;25145:1:7.mgf;1…	-	Collagen alpha-2(I) chain OS=Homo sapiens OX=9606 GN=COL1A2 PE=1 SV=7	0	0.865393322836819	148	9.99900009999e-05	0.00103588961986654	0.675701242150761	152	9.99900009999e-05	0.000987279912785421	1.96404444959561	152	9.99900009999e-05	0.00133802409232761	1.67335433250382	151	9.99900009999e-05	0.00100351806924571	1.32042283920432	152	9.99900009999e-05	0.0013292788368222	1.26183769777347	151	9.99900009999e-05	0.00129266734343515	0.650761903530069	149	9.99900009999e-05	0.00123760443428274	1.06946648711381	150	0.0011998800119988	0.00765864836110531	0.837258245034072	147	9.99900009999e-05	0.000912016421676218	1.27475635624938	150	9.99900009999e-05
sp|P06748|NPM_HUMAN	2813	32707.895528	MQASLEK;VTLATLK;ADKDYHFK;SAPGGGSKVPQK;LLSLSGK;SKGQESFK;GPSSVEDLKAK;TVSLGAGAK;GPSSVEDLK;MTDQEALQDLWQWR;SAPGGGSK;LLSLSGKR;MSVQPTVSLGGFELTPPVVLR;SAPGGGSKVPQKK;ADKDYHFKVDNDENEHQLSLR;DELHLVEAEAMNYEGSPLK;VDNDENEHQLSLR;DSKPSSTPR;GQESFKK	1;1;1;1;1;1;1;1;1;1;1;1;1;1;1;1;1;1;1	19	151	4588:1:9.mgf;4784:1:9.mgf;10984:1:9.mgf;4688:1:9.mgf;8294:1:7.mgf;9000:1:10.mgf;9040:1:10.mgf;8407:1:7.mgf;10868:1:9.mgf;10906:1:9.mgf;4686:1:9.mgf;8292:1:7.mgf;10677:1:9.mgf;11023:1:9.mgf;4587:1:9.mgf;11103:1:9.mgf;10633:1:9.mgf;9117:1:10.mgf;10799:1:9.mgf;8174:1:7.mgf;10748:1:9.mgf;19414:1:6.mgf;19175:1:6.mgf;19213:1:6.mgf;19305:1:6.mgf;19585:1:6.mgf;21612:1:7.mgf;19536:1:6.mgf;17474:1:6.mgf;19…	-	Nucleophosmin OS=Homo sapiens OX=9606 GN=NPM1 PE=1 SV=2	0	0.931044782681938	137	9.99900009999e-05	0.00103588961986654	1.03692111390067	148	0.0753924607539246	0.240987320859323	0.926834502184528	149	0.0083991600839916	0.0470198851674466	0.853437717484072	141	9.99900009999e-05	0.00100351806924571	0.964302245288774	146	0.36986301369863	0.667097307994459	1.0145271675253	143	0.380961903809619	0.696205312083347	1.1182697809744	147	0.0011998800119988	0.00945951916436263	0.923436048787088	144	0.0006999300069993	0.00478808621380014	1.06020776872464	150	0.0031996800319968	0.0170073584975997	0.863882414574369	144	9.99900009999e-05
sp|Q15233|NONO_HUMAN	3060	54293.313356	FAQPGSFEYEYAMR;LFVGNLPPDLTEEEMR;MGQMAMGGAMGLNNR;ALLEMEK;FGQAATMEGLGALGGTPPAFNR;AVVLVDDR;DKGFGFLR;TLAELAK;HEHQVMLMR;EKLEMEMEAAR;AAPGAEFAPNKR;AGEVFLHK;RMEELHNQEVQKR;GLVEFSGKPAAR;VELDNMPLR;GTFPDAR;AAPGAEFAPNK;GLVEFSGK;RQQEGFKGTFPDAR;QQEGFKGTFPDAR;AGEVFLHKDK;QQQDQVDR;GAMPPAPVPAGTPAPPGPATMMPDGTLGLTPPTTER;TLAELAKVELDNMPLR	1;1;1;1;1;0;1;0;1;1;1;1;1;1;1;1;1;1;1;1;1;1;1;1	22	149	32583:1:5.mgf;26842:1:14.mgf;28176:1:7.mgf;27501:1:16.mgf;27862:1:4.mgf;32467:1:5.mgf;24559:1:16.mgf;26489:1:14.mgf;26537:1:14.mgf;27964:1:16.mgf;32704:1:5.mgf;22362:1:14.mgf;26505:1:3.mgf;26855:1:14.mgf;31949:1:5.mgf;32446:1:5.mgf;32793:1:5.mgf;32684:1:5.mgf;27319:1:16.mgf;27516:1:16.mgf;24659:1:16.mgf;23054:1:14.mgf;27438:1:16.mgf;26615:1:3.mgf;32563:1:5.mgf;27407:1:16.mgf;34517:1:7.mgf;33916:1…	-	Non-POU domain-containing octamer-binding protein OS=Homo sapiens OX=9606 GN=NONO PE=1 SV=4	0	0.925519880601288	143	9.99900009999e-05	0.00103588961986654	0.940748683784732	142	9.99900009999e-05	0.000987279912785421	1.06726681941446	144	0.0003999600039996	0.0040880334077145	0.943459067187431	143	9.99900009999e-05	0.00100351806924571	1.02505815116831	145	0.282071792820718	0.579724513234093	1.07455867356885	144	9.99900009999e-05	0.00129266734343515	1.02492647158459	145	0.152084791520848	0.392896442785865	0.968202925434973	145	0.011998800119988	0.0546393121881842	1.00773230929519	142	0.68023197680232	0.856713214127504	0.944845266989797	144	0.000999900009999
sp|Q9Y4L1|HYOU1_HUMAN	259	111476.285279	FFGDSAASMALK;AVGKEELGK;AANSLEAFLFETQDK;TLGGLEMELR;QADNPHVALYQAR;EVQYLLNK;KTPVLVTLK;EAGMQPQLQLR;LPATEKPVLLSK;LAQSVQK;GVGDSFK;YPDYESK;LKGVGDSFK;DAVVYPLLVEFTR;FPEHELTFDPQR;YFQHLLGK;KYPDYESK;LQDLTLR;LAGLFNEQR;LQDLTLRDLEK;TKEAGMQPQLQLR;TPVLVTLK;LSAASTWLEDEGVGATTVMLK;KVLTFNR;VQEVLLK;RKTPVLVTLK;EVEEEPGLHSLK;SLAEDFAEQPLK;VKPFVVR;AEAGPEGVAPAPEGEKK;LGNTLSSLFGGGTTPDAK;AVLQAAR;AEAGPEGVAPAPEGEK;NLNADEAAAMGAVY…	1;1;1;1;1;1;1;1;1;1;1;1;1;1;1;1;1;1;1;1;1;1;1;1;1;1;1;1;1;1;1;1;1;1;1;1	36	149	31161:1:14.mgf;25809:1:14.mgf;25803:1:14.mgf;25685:1:14.mgf;7958:1:6.mgf;8189:1:6.mgf;8138:1:6.mgf;8104:1:6.mgf;8069:1:6.mgf;7984:1:6.mgf;32016:1:11.mgf;34444:1:1.mgf;32013:1:11.mgf;28490:1:4.mgf;28937:1:9.mgf;30418:1:3.mgf;26668:1:10.mgf;32199:1:4.mgf;26409:1:10.mgf;32095:1:4.mgf;30299:1:3.mgf;31983:1:4.mgf;30538:1:3.mgf;31879:1:4.mgf;26768:1:10.mgf;31780:1:4.mgf;8127:1:4.mgf;8152:1:4.mgf;7448:1…	-	Hypoxia up-regulated protein 1 OS=Homo sapiens OX=9606 GN=HYOU1 PE=1 SV=1	0	1.04674291013635	147	0.0050994900509949	0.0320794724651246	0.900662946489473	145	9.99900009999e-05	0.000987279912785421	1.0001654174838	149	0.993300669933007	0.999332636375393	1.05096081950771	144	0.0002999700029997	0.00260372255804292	0.903807989888385	149	9.99900009999e-05	0.0013292788368222	0.912038649698793	147	9.99900009999e-05	0.00129266734343515	0.900683729786675	146	9.99900009999e-05	0.00123760443428274	0.944611916427377	147	0.0001999800019998	0.00162703729627037	0.805129475305771	146	9.99900009999e-05	0.000912016421676218	1.14465232258692	148	9.99900009999e-05
sp|P13010|XRCC5_HUMAN	3709	83204.479985	SQLPLSK;KVLTMFVQR;FFMGNQVLK;ANPQVGVAFPHLK;RANPQVGVAFPHLK;HLELFTDLSSR;LGGHGPSFPLK;TLKKEDLQK;TWTVVDAK;YGSDLVPFSK;RHLELFTDLSSR;ALQEKVELK;YAPTEAQLNAVDALLDSMSLAK;GLTEQQK;GLTEQQKEGLELVK;QYMFSSLK;VLTMFVQR;KTWTVVDAK;LTLGSNLSLR;TDTLEDLFPTTK;SQLDLLLHSLK;TLFPLLEAK;KDEKTDTLEDLFPTTK;SQLDLLLHSLKK;EEASGSSVTAEEAK;RFFMGNQVLK;HLMLPDFDLLEDLESK;YGSDLVPFSKVDEEQMK;KKDQVTAQELFQDNHEDGPTAK;EGLELVK	1;1;1;1;1;1;1;1;1;1;1;1;1;1;1;1;1;1;1;1;1;1;1;1;1;1;1;1;1;1	30	148	11365:1:16.mgf;11420:1:16.mgf;11495:1:16.mgf;11537:1:16.mgf;11617:1:16.mgf;11737:1:16.mgf;11665:1:16.mgf;24599:1:10.mgf;24493:1:10.mgf;24620:1:10.mgf;24504:1:10.mgf;23592:1:10.mgf;24205:1:11.mgf;18505:1:10.mgf;24087:1:11.mgf;24222:1:11.mgf;24107:1:11.mgf;33442:1:2.mgf;33445:1:2.mgf;33323:1:2.mgf;23246:1:8.mgf;23013:1:8.mgf;23249:1:8.mgf;23125:1:8.mgf;23011:1:8.mgf;23009:1:8.mgf;23078:1:9.mgf;2302…	-	X-ray repair cross-complementing protein 5 OS=Homo sapiens OX=9606 GN=XRCC5 PE=1 SV=3	0	0.910707260683319	144	9.99900009999e-05	0.00103588961986654	1.01577723236448	145	0.26037396260374	0.538759552325541	0.959178589937394	146	0.0310968903109689	0.131681627118343	0.869829814162799	144	9.99900009999e-05	0.00100351806924571	0.982336447054744	146	0.528247175282472	0.784273543448575	1.10930640062455	142	9.99900009999e-05	0.00129266734343515	1.16035117051525	147	9.99900009999e-05	0.00123760443428274	0.996526978549676	145	0.854914508549145	0.942071328774737	1.12199486346177	142	9.99900009999e-05	0.000912016421676218	0.891688784615945	146	9.99900009999e-05
sp|P23396|RS3_HUMAN	4082	26824.484132	KFVADGLFK;ELTAVVQK;GGKPEPPAMPQPVPTA;FVADGLFK;FLMESGAK;AELNEFLTR;LLGGLAVR;LRELTAVVQK;TQNVLGEK;ELAEDGYSGVEVR;QGVLGLK;FGFPEGSVELYAEK;TELLLLATR;YKLLGGLAVR;LMLPWDPTGK;DELLPTTPLSEQK;VTPTRTELLLLATR;RFGFPEGSVELYAEK	1;1;1;1;1;1;1;1;1;1;1;1;1;1;1;1;1;1	18	147	23897:1:13.mgf;21427:1:14.mgf;23261:1:14.mgf;23262:1:14.mgf;23115:1:14.mgf;23241:1:14.mgf;23385:1:14.mgf;22173:1:14.mgf;21310:1:14.mgf;23361:1:14.mgf;23140:1:14.mgf;23141:1:14.mgf;16978:1:3.mgf;17707:1:4.mgf;18196:1:4.mgf;14448:1:3.mgf;16716:1:3.mgf;16714:1:3.mgf;16838:1:3.mgf;17832:1:4.mgf;18073:1:4.mgf;17949:1:4.mgf;17532:1:5.mgf;17591:1:4.mgf;16839:1:3.mgf;18973:1:5.mgf;19768:1:4.mgf;19887:1:4…	-	40S ribosomal protein S3 OS=Homo sapiens OX=9606 GN=RPS3 PE=1 SV=2	0	0.874015560544905	136	9.99900009999e-05	0.00103588961986654	0.918846664162986	143	9.99900009999e-05	0.000987279912785421	0.94290219110634	140	9.99900009999e-05	0.00133802409232761	0.818872775415763	144	9.99900009999e-05	0.00100351806924571	0.866117242018413	141	9.99900009999e-05	0.0013292788368222	0.973885107808083	143	0.018998100189981	0.0962843914944054	1.03109139016295	140	0.0672932706729327	0.221838756156799	0.830668389151406	136	9.99900009999e-05	0.000905250721218679	0.88012199262721	141	9.99900009999e-05	0.000912016421676218	0.926988716670141	131	9.99900009999e-05
sp|Q99715|COCA1_HUMAN	382	334119.985405996	DELLAALK;VSWDPSPSPVLGYK;NSDVELFAVGVK;NLQPDTSYTVTVVPVYTEGDGGR;TEWQLNAHR;TLSFFNK;VYDPSTSTLNVR;VLLTPMTAGSR;TEFNLNQYYQR;GEVQTVTFDTEEVK;NLPEDALHTMLENLQPETK;VLVVVTDGR;GSPQDLVTK;SLYDDVDTGEK;LTYQPSTGEGNEQTTTLGGR;LEQELAALK;TLSFFNKDTR;VMLLLTDGK;WDPAPGPVLQYR;GTWDHGASDVSLYR;NVGVEVFSLGLK;LVEVFDLGPK;LTEVTSEGFR;GGNTLTGMALNFLR;LKPDTPYTLTVSSLYPDGEGGR;GDTTNTVLQGLK;VGVVQYSSDTR;SFELSPNR;DPHTEFTLK;SSDAFRDPALK;LTWAPFG…	1;1;1;1;1;1;1;1;1;1;1;1;1;1;1;1;1;1;1;1;1;1;1;1;1;1;1;1;1;1;1;1;1;1;1;1;1;1;1;1;1;1;1;1;1;1;1;1;1;1;1;1;1;1;1;1;1;1	58	147	32712:1:2.mgf;32904:1:2.mgf;32833:1:2.mgf;30277:1:14.mgf;30207:1:14.mgf;30470:1:14.mgf;30353:1:14.mgf;30216:1:2.mgf;30260:1:2.mgf;30099:1:2.mgf;31177:1:3.mgf;25452:1:16.mgf;31074:1:3.mgf;31164:1:3.mgf;31060:1:3.mgf;9004:1:15.mgf;9067:1:15.mgf;26212:1:11.mgf;26171:1:11.mgf;26291:1:11.mgf;26106:1:11.mgf;26342:1:11.mgf;18134:1:16.mgf;18914:1:15.mgf;19040:1:15.mgf;18020:1:16.mgf;21067:1:6.mgf;20972:1…	-	Collagen alpha-1(XII) chain OS=Homo sapiens OX=9606 GN=COL12A1 PE=1 SV=2	0	0.782981494885929	146	9.99900009999e-05	0.00103588961986654	0.825139307908107	142	9.99900009999e-05	0.000987279912785421	1.79439031802914	147	9.99900009999e-05	0.00133802409232761	1.37834373048392	142	9.99900009999e-05	0.00100351806924571	1.46027707803302	147	9.99900009999e-05	0.0013292788368222	1.23744367934434	146	9.99900009999e-05	0.00129266734343515	0.689636724898251	145	9.99900009999e-05	0.00123760443428274	0.961129459811795	139	0.0005999400059994	0.00419339509348034	1.01860198091544	143	0.156284371562844	0.370780418070168	0.94482243652014	141	9.99900009999e-05
sp|P09429|HMGB1_HUMAN	3405	25031.215104	TYLPPKGETK;KFKDPNAPK;GKFEDMAK;YEKDLAAYR;FKDPNAPK;TYLPPKGETKK;KLGEMWNNTAADDKQPYEK;GEHPGLSLGDVAK;LGEMWNNTAADDKQPYEK;KHPDASVNFSEFSK;EKGKFEDMAK;KKHPDASVNFSEFSK;LKGEHPGLSLGDVAK;GKPDAAK;HPDASVNFSEFSK;GKPDAAKK;LKEKYEK;LKGEHPGLSLGDVAKK;GEHPGLSLGDVAKK;AKGKPDAAK;KLGEMWNNTAADDKQPYEKK	1;0;0;0;0;1;1;1;1;1;0;1;1;1;1;1;0;1;1;1;1	15	142	7729:1:3.mgf;8355:1:4.mgf;8563:1:3.mgf;8854:1:3.mgf;8772:1:4.mgf;8507:1:3.mgf;6440:1:3.mgf;6639:1:3.mgf;7597:1:3.mgf;7010:1:5.mgf;8619:1:3.mgf;7846:1:3.mgf;7560:1:3.mgf;8472:1:4.mgf;8147:1:3.mgf;9267:1:3.mgf;8629:1:3.mgf;8971:1:3.mgf;7849:1:3.mgf;7970:1:3.mgf;8683:1:3.mgf;7471:1:3.mgf;7601:1:3.mgf;7481:1:3.mgf;8493:1:15.mgf;8341:1:3.mgf;8805:1:15.mgf;6550:1:3.mgf;7579:1:5.mgf;8449:1:15.mgf;7728:1…	-	High mobility group protein B1 OS=Homo sapiens OX=9606 GN=HMGB1 PE=1 SV=3	0	1.04021879898546	116	0.0017998200179982	0.0132799295644801	0.996807224159411	133	0.793420657934207	0.926416543190687	0.829367762717699	142	9.99900009999e-05	0.00133802409232761	0.791016835285118	137	9.99900009999e-05	0.00100351806924571	0.780339629952857	137	9.99900009999e-05	0.0013292788368222	1.03824696746059	130	0.0003999600039996	0.00408119723144742	1.26111037448133	139	9.99900009999e-05	0.00123760443428274	1.03747268913807	117	0.003999600039996	0.0217131311779854	1.00497118170565	132	0.675232476752325	0.85315937679975	1.04866495237106	122	0.0122987701229877
sp|P61247|RS3A_HUMAN	723	30135.814585	LASDGLK;KDWYDVK;EVQTNDLKEVVNK;APAMFNLR;VVDPFSK;LLPDSLGKDLEK;KWQTMLEAHVDVK;VVDPFSKK;ADGYEPPVQESV;LLTEDVQGK;VFEVSLADLQNDEVAFR;TTDGYLLR;KMMELMTR;KVVDPFSK;LLPDSLGK;LMELHGEGSSSGK;ATGDETGAKVER;MMELMTR;KKVVDPFSK;KVVDPFSKK	1;1;1;1;1;1;1;1;1;1;1;1;1;1;1;1;1;1;1;1	20	142	10037:1:10.mgf;12045:1:9.mgf;9491:1:11.mgf;9908:1:10.mgf;11914:1:9.mgf;11784:1:9.mgf;11805:1:9.mgf;9573:1:10.mgf;9448:1:10.mgf;11668:1:9.mgf;10018:1:10.mgf;9925:1:10.mgf;10142:1:10.mgf;11897:1:9.mgf;11681:1:9.mgf;9672:1:10.mgf;10161:1:10.mgf;15151:1:11.mgf;14928:1:11.mgf;15041:1:11.mgf;15029:1:11.mgf;14905:1:11.mgf;14792:1:11.mgf;15353:1:10.mgf;14907:1:11.mgf;12556:1:3.mgf;15429:1:10.mgf;14810:1:…	-	40S ribosomal protein S3a OS=Homo sapiens OX=9606 GN=RPS3A PE=1 SV=2	0	0.963547060231918	139	0.0332966703329667	0.142380015677479	0.885514750367037	138	9.99900009999e-05	0.000987279912785421	0.835721157796908	140	9.99900009999e-05	0.00133802409232761	0.784711862499355	135	9.99900009999e-05	0.00100351806924571	0.730865117534065	139	9.99900009999e-05	0.0013292788368222	0.898525324173737	137	9.99900009999e-05	0.00129266734343515	1.09004261077765	139	9.99900009999e-05	0.00123760443428274	0.855316329096977	137	9.99900009999e-05	0.000905250721218679	0.80383854039872	140	9.99900009999e-05	0.000912016421676218	1.07339530682071	140	0.0001999800019998
sp|P04843|RPN1_HUMAN	2573	68622.8404880001	LLLPEGAK;SEDLLDYGPFR;TVDLSSHLAK;ALTSELALLQSR;DLSTLNSGKK;LAHLGVQVK;VTAEVVLAHLGGGSTSR;NLELDSPYELSR;QPDSGLSSLR;DVPAYSQDTFK;FVDHVFDEQVLDSLTVK;ATSFLLALEPELEAR;NVESYTK;VHYENNSPFLTLTSMTR;LPVALDPGAK;TLLPAAAQDVYYR;DLSTLNSGK;LGNPTRSEDLLDYGPFR;HFDETVNR;LDHLLDAL;FPLFGGWK;DTYLENEK;GEDEEENNLEVR	1;1;1;1;1;1;1;1;1;1;1;1;1;1;1;1;1;1;1;1;1;1;1	23	141	19925:1:5.mgf;20046:1:5.mgf;18539:1:4.mgf;20150:1:5.mgf;20344:1:4.mgf;20027:1:5.mgf;20463:1:4.mgf;19909:1:5.mgf;20464:1:4.mgf;20229:1:4.mgf;20343:1:4.mgf;20212:1:4.mgf;29588:1:3.mgf;33921:1:8.mgf;31228:1:4.mgf;33988:1:8.mgf;32985:1:9.mgf;32941:1:9.mgf;29468:1:3.mgf;32857:1:9.mgf;29582:1:3.mgf;33875:1:8.mgf;29705:1:3.mgf;30691:1:10.mgf;13219:1:5.mgf;14479:1:15.mgf;12956:1:5.mgf;13090:1:5.mgf;13148…	-	Dolichyl-diphosphooligosaccharide--protein glycosyltransferase subunit 1 OS=Homo sapiens OX=9606 GN=RPN1 PE=1 SV=1	0	0.922932404386937	136	9.99900009999e-05	0.00103588961986654	0.947704102316681	136	0.0001999800019998	0.00177883086326936	1.1414883496284	139	9.99900009999e-05	0.00133802409232761	1.04806049216141	135	0.0010998900109989	0.00824512143380257	1.0944510089156	139	9.99900009999e-05	0.0013292788368222	1.01063470961094	136	0.467153284671533	0.767599504850376	0.862435092861388	132	9.99900009999e-05	0.00123760443428274	0.916905867575652	135	9.99900009999e-05	0.000905250721218679	0.930156710582511	130	9.99900009999e-05	0.000912016421676218	0.961916076654408	134	0.0358964103589641
sp|P12270|TPR_HUMAN	1612	267512.252356997	GQPSNKEDVDDLVSQLR;LKESAEFQTQLEK;ERLEQDLQQMQAK;QEQLLNTMTQDLR;NLALQSQFTR;QHLSNMEVQVASQSSQR;LAVAEVR;LSTQLDFASK;NLQEQTVQLQSELSR;LAVEAQNKYER;FKVESEQQYFELEK;LKAELAR;GLASTSDPPTANLKPTPVVSTPSK;LQEQVTDLR;FEVAQVESLR;ELLHSQNTWLNTELK;LQQLTEELGR;HVEDLLTK;LRQDLQDR;LLDLQEK;LLHDQLEK;LSSQLEK;TETMNVVMETNK;NLDVQLLDTKR;TKTDELLALGR;MLKDEVSK;VTAAAMAGNK;SGMLQAEK;LDELQASDVSVK;KLMEVEK;TDGFAEALHSPQVAGVPR;LTLHAPPQELGPPVQR;F…	1;1;1;1;1;1;1;1;1;1;1;0;1;1;1;1;1;1;1;0;1;1;1;1;1;1;1;1;1;1;1;1;1;1;1;1;1;1;1;1;1;1;1;1;1;1;1;1;1;1;1;1;1;1;1	53	141	27930:1:7.mgf;22071:1:9.mgf;22186:1:9.mgf;23904:1:7.mgf;23746:1:7.mgf;34315:1:4.mgf;17696:1:4.mgf;16636:1:3.mgf;16753:1:3.mgf;17812:1:4.mgf;16521:1:3.mgf;17932:1:4.mgf;6735:1:16.mgf;12734:1:5.mgf;12618:1:5.mgf;12971:1:5.mgf;12492:1:5.mgf;12850:1:5.mgf;24966:1:5.mgf;25102:1:5.mgf;29295:1:4.mgf;29179:1:4.mgf;29177:1:4.mgf;28939:1:4.mgf;29061:1:4.mgf;21971:1:3.mgf;29064:1:4.mgf;28952:1:4.mgf;12428:1…	-	Nucleoprotein TPR OS=Homo sapiens OX=9606 GN=TPR PE=1 SV=3	0	0.983286274106792	136	0.110988901109889	0.346067590481626	0.995360949851562	134	0.671932806719328	0.870831201016658	1.04117601131435	139	0.0014998500149985	0.0118704082899103	1.01360964458815	138	0.24027597240276	0.523817071669039	1.03861971930165	141	0.0183981601839816	0.092323662370605	1.05891743900986	132	9.99900009999e-05	0.00129266734343515	1.00193006568249	132	0.892010798920108	0.968814939592303	1.02901140993174	135	0.0450954904509549	0.152873712628737	1.03936747598386	132	0.0050994900509949	0.0252573768597166	0.988250593418231	139	0.454954504549545
sp|P62937|PPIA_HUMAN	1438	18210.960581	VKEGMNLVEAMER;TEWLDGK;FEDENFLLK;EGMNLVEAMER;ALSTGEK;SLYGEKFEDENFLLK;VSFELFADK;VSFELFADKVPK;VNPTVFFDLAVDGEPLGR;TEWLDGKHVVFGK	1;1;1;1;1;1;1;1;1;1	10	141	27583:1:2.mgf;21839:1:12.mgf;22101:1:7.mgf;27703:1:2.mgf;23196:1:8.mgf;27608:1:7.mgf;27490:1:7.mgf;23113:1:2.mgf;23333:1:7.mgf;22966:1:2.mgf;23615:1:2.mgf;34180:1:2.mgf;28217:1:7.mgf;23185:1:2.mgf;23558:1:2.mgf;22236:1:7.mgf;23095:1:7.mgf;18023:1:12.mgf;23210:1:7.mgf;22983:1:7.mgf;27499:1:7.mgf;22945:1:2.mgf;23670:1:2.mgf;34234:1:2.mgf;34120:1:2.mgf;23330:1:8.mgf;28211:1:7.mgf;26654:1:2.mgf;23445…	-	Peptidyl-prolyl cis-trans isomerase A OS=Homo sapiens OX=9606 GN=PPIA PE=1 SV=2	0	1.34475738131095	137	9.99900009999e-05	0.00103588961986654	1.17677308377447	134	9.99900009999e-05	0.000987279912785421	0.766114529569402	140	9.99900009999e-05	0.00133802409232761	1.02630174535616	137	0.0395960403959604	0.15458415770707	0.893529996341232	141	9.99900009999e-05	0.0013292788368222	1.06485026895087	139	9.99900009999e-05	0.00129266734343515	1.38626299748121	139	9.99900009999e-05	0.00123760443428274	1.39165534546429	138	9.99900009999e-05	0.000905250721218679	1.24894761746154	141	9.99900009999e-05	0.000912016421676218	1.12841293915565	139	9.99900009999e-05
sp|P08729|K2C7_HUMAN	1114	51393.318495	KDVDAAYMSK;SAYGGPVGAGLR;EYQELMSVK;FLEQQNK;WTLLQEQK;AKQEELEAALQR;LPDLFEAQLAGLR;FASFLDK;GELALKDAR;LQAELDNLK;EVTLNQSLLAPLR;AEAEAWYQTK;LQAELDNLKNQR;KLLEGEESR;DVDAAYMSK;SMQDVVEDFKNK;GQLEALQVDGGR;TAAENEFVVLK;LLEGEESR;FETLQAQAGK;TAAENEFVVLKK;SMQDVVEDFK;VDALNDELNFLR;SLDLDGLLAEVK;LALDLELATYR;LEAALAEAEER;AQYEEMAK;EVTLNQSLLAPLRLDADPSLQR;FASFLDKVR;GQLEALQVDGGRLEAELR;AKLEAALAEAEER	1;1;0;0;1;1;1;0;0;1;1;1;1;0;1;1;1;0;0;1;0;1;1;1;0;1;1;1;0;1;1	21	140	12405:1:8.mgf;12527:1:8.mgf;12030:1:7.mgf;12651:1:8.mgf;12500:1:8.mgf;8011:1:8.mgf;12531:1:8.mgf;11339:1:7.mgf;10243:1:6.mgf;9743:1:3.mgf;9063:1:3.mgf;9925:1:3.mgf;9739:1:3.mgf;10006:1:6.mgf;8927:1:3.mgf;9956:1:6.mgf;11471:1:7.mgf;8981:1:3.mgf;10118:1:6.mgf;8872:1:3.mgf;9623:1:3.mgf;10122:1:3.mgf;10175:1:6.mgf;10294:1:6.mgf;10061:1:6.mgf;9832:1:3.mgf;10019:1:3.mgf;11448:1:7.mgf;26440:1:8.mgf;1820…	-	Keratin, type II cytoskeletal 7 OS=Homo sapiens OX=9606 GN=KRT7 PE=1 SV=5	0	0.827211975240845	127	9.99900009999e-05	0.00103588961986654	0.566346143845071	138	9.99900009999e-05	0.000987279912785421	0.778872613700983	139	9.99900009999e-05	0.00133802409232761	0.632196983953961	137	9.99900009999e-05	0.00100351806924571	0.444308110471431	140	9.99900009999e-05	0.0013292788368222	0.838566560470292	133	9.99900009999e-05	0.00129266734343515	1.07527499886146	137	9.99900009999e-05	0.00123760443428274	0.681241807257687	132	9.99900009999e-05	0.000905250721218679	0.480380324546218	139	9.99900009999e-05	0.000912016421676218	1.42900249664755	138	9.99900009999e-05
sp|Q92841|DDX17_HUMAN	477	80888.2647100001	MLDMGFEPQLR;SSQSSSQQFSGLGR;ESAAPAAAPTAEAPPPSVVTRPEPQALPSPALR;APLLLATDVASR;NFYVEHPEVAR;APLPDLYPFGTMR;ELAQQVQQVADDYGK;SGKAPLLLATDVASR;LTPYEVDELR;TLLFVETK;TLLFVETKR;DMVGLAQTGSGK;GLDVEDVK;LMQLVDHR;LTPYEVDELRR;WDLSELPK;VLEEANQALNPK;QLAEDFLR;LVDQLRPDR;KWDLSELPK;DWVLNEFR;SQPERDWVLNEFR;FVLNYDYPNSSEDYVHR;KLVDQLRPDR;LLDFLESGK;KKELTVR	0;1;1;0;1;1;1;1;1;1;1;1;0;1;1;1;1;1;0;1;1;1;1;0;1;1	21	140	29145:1:7.mgf;29003:1:4.mgf;29631:1:4.mgf;29740:1:4.mgf;28890:1:4.mgf;29857:1:4.mgf;29312:1:7.mgf;29261:1:4.mgf;28288:1:6.mgf;29043:1:4.mgf;28472:1:6.mgf;28416:1:16.mgf;29168:1:16.mgf;28440:1:5.mgf;29892:1:4.mgf;21560:1:7.mgf;29766:1:4.mgf;29216:1:16.mgf;29121:1:4.mgf;29280:1:7.mgf;29163:1:4.mgf;29143:1:15.mgf;28932:1:4.mgf;29082:1:7.mgf;28379:1:6.mgf;29194:1:7.mgf;29258:1:15.mgf;34671:1:15.mgf;2…	-	Probable ATP-dependent RNA helicase DDX17 OS=Homo sapiens OX=9606 GN=DDX17 PE=1 SV=2	0	0.977766729559183	136	0.17968203179682	0.475021701982051	1.01871663331432	133	0.22007799220078	0.485683872842372	1.01308760315061	136	0.458454154584542	0.752237360111587	0.9717764543774	133	0.0486951304869513	0.182069660680991	1.02091397112758	136	0.424357564243576	0.709627255964456	1.08782795470343	137	9.99900009999e-05	0.00129266734343515	1.06160517697456	138	0.0017998200179982	0.0130588605824317	1.05574459497626	136	0.0003999600039996	0.00300931682417455	1.09796999173798	133	9.99900009999e-05	0.000912016421676218	0.979169691979623	131	0.286571342865713
sp|O43390|HNRPR_HUMAN	3911	71166.3449669999	LMMDPLSGQNR;LFVGSLPK;KADGYNQPDSK;STAYEDYYYHPPPR;DYAFVHFEDR;TGYTLDVTTGQR;TLLEAGLPQK;LKDYAFVHFEDR;SFSEFGK;TKENLLEEFSK;AGPLWDLR;DLYEDELVPLFEK;VTEGLVDVLLYHQPDDK;EAAQEAVK;NLATTVTEELLEK;ENLLEEFSK;KLKDYAFVHFEDR;SFSEFGKLER;YGGPPPDSVYSGVQPGLGTEVFVGK;EFNEEGALSVLQQFK	1;0;0;1;1;0;1;1;1;1;0;1;1;0;1;1;1;1;1;1	15	137	28963:1:7.mgf;21947:1:1.mgf;26517:1:6.mgf;18554:1:6.mgf;26891:1:6.mgf;19582:1:6.mgf;26765:1:6.mgf;19942:1:16.mgf;19804:1:11.mgf;26281:1:6.mgf;26130:1:6.mgf;17373:1:12.mgf;24214:1:12.mgf;26528:1:6.mgf;20686:1:14.mgf;19706:1:6.mgf;21648:1:16.mgf;17494:1:12.mgf;18297:1:6.mgf;24223:1:12.mgf;26652:1:6.mgf;22197:1:1.mgf;20817:1:14.mgf;19131:1:10.mgf;20441:1:14.mgf;19020:1:10.mgf;24002:1:12.mgf;11241:1:…	-	Heterogeneous nuclear ribonucleoprotein R OS=Homo sapiens OX=9606 GN=HNRNPR PE=1 SV=1	0	0.952876446284369	134	9.99900009999e-05	0.00103588961986654	0.972241902370177	133	0.018998100189981	0.0857443841414675	1.05651648514688	137	0.0022997700229977	0.0167861204310191	0.991738789907383	135	0.608339166083392	0.846550470237714	1.03204939642765	136	0.202479752024798	0.478888157695858	1.06852500837123	132	9.99900009999e-05	0.00129266734343515	1.02272130677135	133	0.195380461953805	0.458542914939275	1.0118136418821	128	0.287971202879712	0.566290776658718	1.0379619250247	133	0.0194980501949805	0.0772077237441733	0.966745500474363	133	0.0153984601539846
sp|P23284|PPIB_HUMAN	4984	23766.546458	VLKDFMLQGGDFTR;VLEGMEVVR;LGDEDVGR;LEVEKPFALAK;FPDENFK;LEVEKPFALAKE;FPDENFKLK;SLYGERFPDENFK;VLFGLFGK;TAWLDGK;DFMLQGGDFTR;TVDNFVALATGEK;HYGPGWVSMANAGK	1;1;1;1;1;1;1;1;1;1;1;1;1	13	136	30164:1:13.mgf;29107:1:14.mgf;30584:1:6.mgf;30686:1:6.mgf;34164:1:6.mgf;29116:1:14.mgf;30679:1:6.mgf;34125:1:6.mgf;34244:1:6.mgf;30254:1:13.mgf;30466:1:6.mgf;29007:1:14.mgf;30070:1:13.mgf;30558:1:6.mgf;29048:1:14.mgf;29167:1:14.mgf;31494:1:4.mgf;30551:1:6.mgf;30818:1:6.mgf;27939:1:3.mgf;28160:1:3.mgf;27701:1:3.mgf;12470:1:13.mgf;12575:1:13.mgf;14044:1:6.mgf;29385:1:4.mgf;13946:1:3.mgf;29487:1:4.m…	-	Peptidyl-prolyl cis-trans isomerase B OS=Homo sapiens OX=9606 GN=PPIB PE=1 SV=2	0	1.02028478010733	129	0.365263473652635	0.703103380513684	0.919805801841636	132	9.99900009999e-05	0.000987279912785421	0.948979156605807	135	0.0150984901509849	0.0760156657601566	0.952138531557524	125	0.0001999800019998	0.00184610888381661	0.860118367857654	133	9.99900009999e-05	0.0013292788368222	0.948168780469128	131	0.0012998700129987	0.0108210188530942	0.988949730491574	129	0.625437456254375	0.84583762368444	0.94422577407639	129	0.0064993500649935	0.032694999255227	0.871216507683663	135	9.99900009999e-05	0.000912016421676218	1.05673316228239	123	0.0094990500949905
sp|P09651|ROA1_HUMAN	2268	38819.0821820001	DYFEQYGK;LEVLELMTDR;LFVGGLKEDTEEHHLR;LFVGGLK;SESPKEPEQLR;KLFVGGLKEDTEEHHLR;KLFVGGLK;LFLGGLSFETTDESLR;NQGGYGGSSSSSSYGSGR;SSGPYGGGGQYFAKPR;GFGFVTYATVEEVDAAMNAR;EDTEEHHLR;EDSQRPGAHLTVK;GFGFVTYATVEEVDAAMNARPHK;GFAFVTFDDHDSVDK;SSGPYGGGGQYFAK;KLFLGGLSFETTDESLR	1;1;0;0;1;0;0;1;1;1;1;0;1;1;1;1;1	12	133	18592:1:2.mgf;18585:1:2.mgf;15192:1:12.mgf;19595:1:8.mgf;15074:1:12.mgf;17823:1:2.mgf;17811:1:2.mgf;20113:1:2.mgf;18524:1:2.mgf;17940:1:2.mgf;17179:1:6.mgf;15243:1:12.mgf;19989:1:2.mgf;19875:1:2.mgf;17202:1:6.mgf;15132:1:12.mgf;20090:1:2.mgf;20007:1:2.mgf;18711:1:2.mgf;14955:1:12.mgf;18060:1:2.mgf;18962:1:4.mgf;17946:1:2.mgf;17339:1:6.mgf;17068:1:6.mgf;17941:1:2.mgf;18470:1:2.mgf;17617:1:11.mgf;1…	-	Heterogeneous nuclear ribonucleoprotein A1 OS=Homo sapiens OX=9606 GN=HNRNPA1 PE=1 SV=5	0	0.838701390828065	130	9.99900009999e-05	0.00103588961986654	1.1495420332497	123	9.99900009999e-05	0.000987279912785421	0.989625463139794	132	0.6997300269973	0.895569910402543	0.849368484179042	126	9.99900009999e-05	0.00100351806924571	1.22288877048805	127	9.99900009999e-05	0.0013292788368222	0.986333413407345	119	0.392460753924608	0.704766192009404	1.00198734836686	130	0.954304569543046	0.984982819285639	0.819395443522252	127	9.99900009999e-05	0.000905250721218679	1.17798778967496	129	9.99900009999e-05	0.000912016421676218	0.704764042835714	126	9.99900009999e-05
sp|P62280|RS11_HUMAN	6009	18572.046925	VLLGETGK;DYLHYLR;NLGLGFK;VLLGETGKEK;EALEGTYLDKK;QPTLFQNK;RDYLHYLR;LLSGVVTK;EALEGTYLDK;VLLGETGKEKLPR	1;1;1;1;1;1;1;1;1;1	10	133	17632:1:4.mgf;17284:1:4.mgf;17267:1:4.mgf;17511:1:4.mgf;17727:1:4.mgf;17613:1:4.mgf;17747:1:4.mgf;17496:1:4.mgf;16376:1:3.mgf;17403:1:4.mgf;17857:1:4.mgf;16245:1:3.mgf;17383:1:4.mgf;15998:1:14.mgf;16405:1:11.mgf;15345:1:6.mgf;15071:1:11.mgf;16423:1:14.mgf;14051:1:6.mgf;16148:1:7.mgf;16108:1:14.mgf;12399:1:6.mgf;15229:1:6.mgf;15179:1:11.mgf;16293:1:11.mgf;16314:1:14.mgf;15110:1:6.mgf;13897:1:7.mgf…	-	40S ribosomal protein S11 OS=Homo sapiens OX=9606 GN=RPS11 PE=1 SV=3	0	0.796278038626644	129	9.99900009999e-05	0.00103588961986654	0.910003056222765	126	9.99900009999e-05	0.000987279912785421	0.929748325493719	131	0.0007999200079992	0.00712571078658558	0.748613732069896	128	9.99900009999e-05	0.00100351806924571	0.850831515714799	132	9.99900009999e-05	0.0013292788368222	0.898656318258318	128	9.99900009999e-05	0.00129266734343515	0.98979144186543	120	0.572542745725427	0.81603595829114	0.731151330015106	122	9.99900009999e-05	0.000905250721218679	0.814487853418719	133	9.99900009999e-05	0.000912016421676218	0.869337856112035	128	9.99900009999e-05
sp|P06396|GELS_HUMAN	2926	86025.3290419999	TPSAAYLWVGTGASEAEK;AVEVLPK;TEALTSAK;DSQEEEKTEALTSAK;KGGVASGFK;GLRDNER;HVVPNEVVVQR;GGVASGFK;NWRDPDQTDGLGLSYLSSHLANVER;QTQVSVLPEGGETPLFK;AGALNSNDAFVLK;TGAQELLR;TASDFLTK;TPLTVVK;RTPLTVVK;EPGLQLWR;YLETDPANR;VPFDAATLHTSTAMAAQHGMDDDGTGQK;EVQGFESATFLGYFK;EGGQTAPASTR;AGKEPGLQLWR;AQPVQVAEGSEPDGFWEALGGK;MDAHPPR;YLETDPANRDR	1;1;1;1;1;1;1;1;1;1;1;1;1;1;1;1;1;1;1;1;1;1;1;1	24	132	26882:1:15.mgf;25788:1:5.mgf;30784:1:3.mgf;31674:1:5.mgf;30936:1:3.mgf;26350:1:5.mgf;31699:1:5.mgf;25927:1:5.mgf;32218:1:4.mgf;30655:1:3.mgf;25816:1:5.mgf;16096:1:2.mgf;14048:1:3.mgf;16326:1:2.mgf;16212:1:2.mgf;14111:1:3.mgf;16324:1:2.mgf;16098:1:2.mgf;13930:1:3.mgf;16213:1:2.mgf;16444:1:2.mgf;9284:1:10.mgf;9105:1:10.mgf;8964:1:10.mgf;9258:1:10.mgf;9154:1:10.mgf;9044:1:10.mgf;11130:1:13.mgf;10284…	-	Gelsolin OS=Homo sapiens OX=9606 GN=GSN PE=1 SV=1	0	1.11518932591047	123	9.99900009999e-05	0.00103588961986654	0.978589360642351	125	0.066993300669933	0.221328164963688	0.893139754728492	129	9.99900009999e-05	0.00133802409232761	0.972219029093965	127	0.0356964303569643	0.143208164390662	0.886731813463047	129	9.99900009999e-05	0.0013292788368222	0.984908314951902	131	0.246375362463754	0.559086077260627	1.11492475832616	132	9.99900009999e-05	0.00123760443428274	1.09818928929181	125	9.99900009999e-05	0.000905250721218679	0.966545574451045	127	0.0164983501649835	0.0671600618457167	1.12747665603561	123	9.99900009999e-05
sp|P43243|MATR3_HUMAN	4655	95059.9804370001	SQAFLEMETR;GDADQASNLLASFGLSAR;RGAPPSSNLEDFHGLLPK;FDQKQELGR;GAPPSSNLEDFHGLLPK;VVHLMDFQR;LAEPYGK;VLHLSNLPHSGYSDSAVLK;GLDLLKK;LTPENLPQLLLQLK;DSFDDRGPSLNPVLDYDHGSR;RTEEGPTLSYGR;KDGSASAAAK;LKKPEGKPDQK;LGPYQPNVPVGLDYVLPK;TEEGPTLSYGR;DLDELSRYPEDK;GPSLNPVLDYDHGSR;TDGSQKTESSTEGKEQEEK;ALWFQGR;MKSQAFLEMETR;RRTEEGPTLSYGR;LKNYLLMR;SFQQSSLSR;KALWFQGR	1;1;1;1;1;1;1;1;1;1;1;1;1;1;1;1;1;1;1;1;1;1;1;1;1	25	132	21842:1:7.mgf;21716:1:7.mgf;15065:1:8.mgf;14498:1:7.mgf;14238:1:7.mgf;14466:1:7.mgf;14275:1:7.mgf;22318:1:7.mgf;22079:1:7.mgf;21962:1:7.mgf;22614:1:8.mgf;21987:1:7.mgf;22196:1:7.mgf;14346:1:7.mgf;22492:1:8.mgf;14829:1:8.mgf;35577:1:7.mgf;35032:1:6.mgf;35579:1:7.mgf;22924:1:14.mgf;22852:1:14.mgf;23040:1:14.mgf;9685:1:1.mgf;9574:1:1.mgf;9664:1:1.mgf;29343:1:5.mgf;29038:1:5.mgf;29986:1:5.mgf;28812:1…	-	Matrin-3 OS=Homo sapiens OX=9606 GN=MATR3 PE=1 SV=2	0	0.909493330518699	129	9.99900009999e-05	0.00103588961986654	0.894200873420417	126	9.99900009999e-05	0.000987279912785421	1.06487298612665	123	0.0014998500149985	0.0118704082899103	0.959499935123789	124	0.0046995300469953	0.0282527412283402	0.942494220659121	130	0.0321967803219678	0.138648379339907	1.01111146751692	124	0.374162583741626	0.689978871559807	0.935997918661205	131	9.99900009999e-05	0.00123760443428274	0.921538076585986	131	9.99900009999e-05	0.000905250721218679	0.893990042874283	128	9.99900009999e-05	0.000912016421676218	1.01565944559636	130	0.571042895710429
sp|P16401|H15_HUMAN	8	22548.457736	AASGEAKPK;ATGPPVSELLTK;ALAAGGYDVEK;AAGAGAAK;KAAGAGAAK;SETAPAETATPAPVEK;KATGPPVSELLTK;GTLVQTK;KAASGEAKPK;KPAAAGVK;GTGASGSFK;KPAGATPK;KALAAGGYDVEK;AKKPAAAGVK;AKKPAGATPK;SLVSKGTLVQTK;ALAAGGYDVEKNNSR	0;1;1;1;1;1;1;0;0;1;0;1;1;1;1;0;1	12	131	3140:1:12.mgf;3213:1:12.mgf;2697:1:6.mgf;2643:1:6.mgf;2692:1:6.mgf;2745:1:6.mgf;2653:1:6.mgf;2579:1:6.mgf;2130:1:7.mgf;3281:1:12.mgf;2642:1:6.mgf;24256:1:5.mgf;24137:1:5.mgf;24619:1:5.mgf;24500:1:5.mgf;24380:1:5.mgf;24780:1:5.mgf;24535:1:5.mgf;24257:1:5.mgf;24024:1:5.mgf;24657:1:5.mgf;24022:1:5.mgf;24134:1:5.mgf;24377:1:5.mgf;24745:1:5.mgf;16335:1:2.mgf;16352:1:2.mgf;12955:1:12.mgf;13017:1:12.mgf…	-	Histone H1.5 OS=Homo sapiens OX=9606 GN=HIST1H1B PE=1 SV=3	0	0.626468114074922	122	9.99900009999e-05	0.00103588961986654	0.717219004821059	128	9.99900009999e-05	0.000987279912785421	1.60296519175391	130	9.99900009999e-05	0.00133802409232761	1.00504274381967	120	0.651934806519348	0.865003816596195	1.16135828216461	124	9.99900009999e-05	0.0013292788368222	1.11241219606615	129	9.99900009999e-05	0.00129266734343515	0.675346826756107	124	9.99900009999e-05	0.00123760443428274	0.667698415400807	119	9.99900009999e-05	0.000905250721218679	0.787234077793104	128	9.99900009999e-05	0.000912016421676218	0.869503967655867	124	9.99900009999e-05
sp|P40939|ECHA_HUMAN	6252	83670.1426639999	MVGVPAALDMMLTGR;LLQEGVDPK;TLQEVTQLSQEAQR;DTSASAVAVGLK;SEVSSDEDLQFR;GLYPAPLK;TLEYLEEVALTFAK;DGPGFYTTR;FVDLYGAQK;LVEKLEK;KYEAAYGK;ALTSFER;THLNYGVK;FGELVMTK;YEAAYGK;MQLLELLTTEK;GFYLYQEGVK;DATLTALDR;MGLVDQLVEPLGPGLKPPEER;KTVLGTPEVLLGALPGAGGTQR;FGGGNPELLTQMVSK;KMGLVDQLVEPLGPGLKPPEER;TVLGTPEVLLGALPGAGGTQR;KALTSFER;LPPKSEVSSDEDLQFR;DSLFSNLTGQLDYQGFEK;ADMVLEAVFEDLSLK	1;1;1;1;1;1;1;1;1;1;1;1;1;1;1;1;1;1;1;1;1;1;1;1;1;1;1	27	131	36559:1:15.mgf;35370:1:3.mgf;36569:1:15.mgf;15152:1:12.mgf;14941:1:12.mgf;15075:1:12.mgf;15193:1:12.mgf;28210:1:3.mgf;22100:1:3.mgf;28327:1:3.mgf;28252:1:3.mgf;29421:1:4.mgf;29506:1:4.mgf;27992:1:3.mgf;28368:1:3.mgf;29394:1:4.mgf;28128:1:3.mgf;28106:1:3.mgf;29539:1:4.mgf;15116:1:3.mgf;15008:1:3.mgf;15025:1:3.mgf;15229:1:3.mgf;16272:1:4.mgf;15276:1:3.mgf;15349:1:3.mgf;12963:1:13.mgf;12847:1:13.mgf…	-	Trifunctional enzyme subunit alpha, mitochondrial OS=Homo sapiens OX=9606 GN=HADHA PE=1 SV=2	0	1.10966829822427	126	9.99900009999e-05	0.00103588961986654	0.872345482395048	128	9.99900009999e-05	0.000987279912785421	1.01495429320874	130	0.388261173882612	0.695357928995833	1.12025211956654	128	9.99900009999e-05	0.00100351806924571	0.907979656193307	124	9.99900009999e-05	0.0013292788368222	0.951963213270158	122	9.99900009999e-05	0.00129266734343515	0.940460492285714	126	9.99900009999e-05	0.00123760443428274	1.04964921781135	130	0.0010998900109989	0.00710214692816433	0.824053965505988	128	9.99900009999e-05	0.000912016421676218	1.24350956674553	125	9.99900009999e-05
sp|P49411|EFTU_HUMAN	1314	49834.2994000001	LLAEGGGAK;DLEKPFLLPVEAVYSVPGR;GLTLNAAHVEYSTAAR;VEAQVYLLSK;KYEELDNAPEER;EHLLLAR;TVVTGLEMFHK;AEAGDNLGALVR;VEAQVYLLSKEEGGR;LLDAVDTYLPVPAR;GTVVTGTLER;YEELDNAPEER;ELLTEFGYK;TLGTGLVTNTLAMTEEEK;LLLPPEK;TTLTAALTK;DKPHVNVGTLGHVDHGK;LLLPPEKELAMPGEDLK;QLGVEHVVVYVNK	1;1;1;1;1;1;1;1;1;1;1;1;1;1;1;1;1;1;1	19	131	13210:1:1.mgf;13158:1:1.mgf;13025:1:1.mgf;12560:1:2.mgf;13507:1:1.mgf;13285:1:1.mgf;13328:1:1.mgf;12684:1:2.mgf;13447:1:1.mgf;12735:1:2.mgf;12914:1:1.mgf;33277:1:13.mgf;34257:1:6.mgf;12831:1:6.mgf;16178:1:14.mgf;16219:1:14.mgf;15817:1:14.mgf;16400:1:14.mgf;16506:1:14.mgf;15197:1:8.mgf;15205:1:6.mgf;18074:1:8.mgf;17962:1:8.mgf;14030:1:6.mgf;16331:1:14.mgf;15930:1:14.mgf;16446:1:14.mgf;12834:1:12.m…	-	Elongation factor Tu, mitochondrial OS=Homo sapiens OX=9606 GN=TUFM PE=1 SV=2	0	0.950372110432029	129	9.99900009999e-05	0.00103588961986654	0.946622198906289	126	9.99900009999e-05	0.000987279912785421	1.08722617739113	130	9.99900009999e-05	0.00133802409232761	1.03015066127513	130	0.0210978902109789	0.0942454802835968	1.0385944590714	130	0.0962903709629037	0.294813770002829	1.06340374547963	130	0.0003999600039996	0.00408119723144742	0.968495718919774	129	0.0422957704229577	0.157755984792719	1.0079827909055	129	0.591540845915408	0.806610556821413	0.993496315471417	128	0.727827217278272	0.884671174673577	0.992801745331327	120	0.647135286471353
sp|P62277|RS13_HUMAN	1321	17193.656011	LLLLESR;DSHGVAQVR;VLPPNWK;SVPTWLK;GLSQSALPYR;KGLTPSQLGVLLR;LTSDDVKEQLYK;GLTPSQLGVLLR;RVLPPNWK;GLSQSALPYRR;GLAPDLPEDLYHLLK;GLAPDLPEDLYHLLKK;SKGLAPDLPEDLYHLLK;YESSTASALVA	1;1;1;1;1;1;1;1;1;1;1;1;1;1	14	131	28303:1:6.mgf;28209:1:6.mgf;28583:1:6.mgf;28886:1:6.mgf;28680:1:6.mgf;27898:1:6.mgf;28016:1:6.mgf;27779:1:6.mgf;28395:1:6.mgf;28780:1:6.mgf;28128:1:6.mgf;28492:1:6.mgf;28989:1:6.mgf;1416:1:6.mgf;1412:1:6.mgf;1362:1:6.mgf;1685:1:12.mgf;24401:1:7.mgf;23876:1:7.mgf;23539:1:7.mgf;24366:1:8.mgf;24257:1:8.mgf;23413:1:8.mgf;24138:1:7.mgf;23884:1:8.mgf;24575:1:8.mgf;23430:1:7.mgf;23899:1:7.mgf;24002:1:7.…	-	40S ribosomal protein S13 OS=Homo sapiens OX=9606 GN=RPS13 PE=1 SV=2	0	0.849681834883174	121	9.99900009999e-05	0.00103588961986654	0.887309663611527	128	9.99900009999e-05	0.000987279912785421	0.982191924329767	127	0.298070192980702	0.61178079972023	0.82262413334417	125	9.99900009999e-05	0.00100351806924571	0.904035369110256	125	9.99900009999e-05	0.0013292788368222	0.935778345587046	128	9.99900009999e-05	0.00129266734343515	0.945324253068171	125	0.0002999700029997	0.00295228541661963	0.773200073539649	128	9.99900009999e-05	0.000905250721218679	0.827913902370937	130	9.99900009999e-05	0.000912016421676218	0.932679987237592	121	9.99900009999e-05
sp|P00738|HPT_HUMAN	3323	45842.811521	VTSLQDWVQK;HYEGSTVPEK;TEGDGVYTLNNEK;DLAPTLTLYVGKK;TEGDGVYTLNDK;DLAPTLTLYVGK;HYEGSTVPEKK;QLVELEK;LLGGHLDAK;VGYVSGWGR;KQLVELEK;GSFPWQAK;LRTEGDGVYTLNNEK;LRTEGDGVYTLNDKK;VVLHPNYSQVDLGLLK;LRTEGDGVYTLNDK	1;1;1;1;1;1;1;1;1;1;1;1;1;1;1;1	16	129	30021:1:14.mgf;28395:1:16.mgf;32005:1:16.mgf;32734:1:15.mgf;32852:1:15.mgf;30087:1:14.mgf;30370:1:14.mgf;31785:1:16.mgf;32125:1:16.mgf;30286:1:14.mgf;32007:1:16.mgf;29932:1:14.mgf;29720:1:16.mgf;30217:1:14.mgf;28414:1:16.mgf;32244:1:16.mgf;30144:1:14.mgf;30001:1:14.mgf;29674:1:16.mgf;30449:1:14.mgf;32135:1:16.mgf;30153:1:14.mgf;30272:1:14.mgf;30345:1:14.mgf;30431:1:14.mgf;29789:1:16.mgf;31774:1:1…	-	Haptoglobin OS=Homo sapiens OX=9606 GN=HP PE=1 SV=1	0	2.41207885976078	128	9.99900009999e-05	0.00103588961986654	1.92543113358479	129	9.99900009999e-05	0.000987279912785421	0.553526835591583	129	9.99900009999e-05	0.00133802409232761	1.34815274053224	123	9.99900009999e-05	0.00100351806924571	1.025543002332	118	0.157484251574843	0.413142262729875	0.492037502832552	129	9.99900009999e-05	0.00129266734343515	0.907163021134225	129	9.99900009999e-05	0.00123760443428274	1.19556169631216	127	9.99900009999e-05	0.000905250721218679	0.938575062080233	127	0.0002999700029997	0.00227380988609214	1.27487254750669	128	9.99900009999e-05
sp|P50990|TCPQ_HUMAN	6313	60134.7101810001	LVPGGGATELELAK;GSTDNLMDDLER;LYAVHQEGNK;DLDEVSSLLR;QYGNEVFLAK;ALADTGANVVVTGGK;FAEAFEALPR;ALAENSGVK;HEKEDGALSTLVLR;VDQLLMAK;ANEVLSK;APGFAQMLK;ETEGDVTSVKDAK;AVDDGVNTFK;LATNAAVTVLR;TAEELMNFSK;VADMALHYANK;MVLNHLEK;TVGATALPR;YNLMLVR;LFVTNDAATLLR;EDGALSTLVLR;NLRDLDEVSSLLR;NVGLDLEAEVPAVK;ELEVQHPAAK;KDWDDDQND;ETEGDVTSVK	1;1;1;1;1;1;1;1;1;1;1;1;1;1;1;1;1;1;1;1;1;1;1;1;1;1;1	27	129	28014:1:3.mgf;27902:1:3.mgf;27785:1:3.mgf;27795:1:3.mgf;29132:1:2.mgf;28926:1:2.mgf;29152:1:2.mgf;29021:1:2.mgf;28013:1:3.mgf;27901:1:3.mgf;28907:1:2.mgf;29039:1:2.mgf;21228:1:13.mgf;9463:1:13.mgf;10184:1:14.mgf;10619:1:14.mgf;10739:1:14.mgf;9985:1:13.mgf;9571:1:13.mgf;21351:1:13.mgf;9403:1:2.mgf;9644:1:2.mgf;9520:1:2.mgf;9501:1:2.mgf;7835:1:5.mgf;9628:1:2.mgf;7681:1:5.mgf;9288:1:2.mgf;33570:1:8.…	-	T-complex protein 1 subunit theta OS=Homo sapiens OX=9606 GN=CCT8 PE=1 SV=4	0	0.920424560371031	125	9.99900009999e-05	0.00103588961986654	1.02080262460599	124	0.114388561143886	0.320036221962398	1.01797102612154	125	0.223877612238776	0.516679723858174	0.933185627025981	127	0.0001999800019998	0.00184610888381661	1.02646906884995	126	0.0653934606539346	0.229064808788926	1.0078439351963	125	0.527347265273473	0.810352808555449	0.981962365525316	128	0.254174582541746	0.539844518854763	0.924059248480464	127	9.99900009999e-05	0.000905250721218679	1.01497665282918	124	0.295070492950705	0.551123400056689	0.902077188599656	127	9.99900009999e-05
sp|P62987|RL40_HUMAN	249	14986.055144	TLSDYNLQK;LQDKEGLPPDQQR;EGLPPDQQR;ESTLHLVLR;TLSDYNLQKESTLHLVLR;AKLQDKEGLPPDQQR;QLEDGRTLSDYNLQK;TLTLEVEPSDTLENVK	1;1;1;1;1;1;1;1	8	128	16159:1:3.mgf;17274:1:4.mgf;15143:1:3.mgf;16179:1:15.mgf;17041:1:4.mgf;16651:1:5.mgf;16240:1:15.mgf;16315:1:15.mgf;16090:1:16.mgf;17876:1:15.mgf;16538:1:15.mgf;15911:1:3.mgf;15796:1:3.mgf;16440:1:15.mgf;16100:1:16.mgf;16848:1:5.mgf;16033:1:3.mgf;17878:1:15.mgf;16011:1:3.mgf;15556:1:3.mgf;14531:1:5.mgf;15675:1:3.mgf;12800:1:5.mgf;16722:1:5.mgf;15728:1:3.mgf;16928:1:4.mgf;17159:1:4.mgf;14213:1:3.mg…	sp|P62979|RS27A_HUMAN;sp|P0CG47|UBB_HUMAN;sp|P0CG48|UBC_HUMAN	Ubiquitin-60S ribosomal protein L40 OS=Homo sapiens OX=9606 GN=UBA52 PE=1 SV=2	0	0.939351599437305	124	0.0025997400259974	0.0180678970827291	1.0987092464702	120	9.99900009999e-05	0.000987279912785421	1.11071225192687	127	9.99900009999e-05	0.00133802409232761	1.04076350192991	116	0.0161983801619838	0.0766815482920288	1.23559471039383	123	9.99900009999e-05	0.0013292788368222	1.0993772695012	127	9.99900009999e-05	0.00129266734343515	0.979671261293961	125	0.341365863413659	0.633891355390008	1.00813477314927	121	0.674532546745325	0.857063731829064	1.19031026670466	120	9.99900009999e-05	0.000912016421676218	0.840121822411653	125	9.99900009999e-05
sp|P12110|CO6A2_HUMAN	3831	109691.375286999	LDSLSSFK;AAVFHEK;DYDSLAQPGFFDR;LGEQNFHK;AAVFHEKDYDSLAQPGFFDR;LFAVAPNQNLK;DLASTPHELYR;NFVLNVVNR;VGVVQYSHEGTFEALQLDDER;RFVEQVAR;NLQGLSSFR;GLAGEVGNK;FVEQVAR;VFAVVLTDGR;YGGLHFSDQVEVFSPPGSDR;LGALAKDPK;NDYATMLPDSTELDQDTLNR;VFAVVLTDGRHDPRDDDLNLR	1;1;1;1;1;1;1;1;1;1;1;1;1;1;1;1;1;1	18	126	28585:1:15.mgf;28586:1:15.mgf;28700:1:15.mgf;28820:1:15.mgf;28852:1:15.mgf;28710:1:15.mgf;8824:1:2.mgf;8950:1:2.mgf;8636:1:1.mgf;9063:1:1.mgf;8951:1:1.mgf;8961:1:1.mgf;8748:1:1.mgf;9185:1:1.mgf;8860:1:1.mgf;9074:1:1.mgf;31720:1:8.mgf;31348:1:9.mgf;29055:1:10.mgf;31874:1:8.mgf;31254:1:9.mgf;27302:1:4.mgf;31954:1:8.mgf;31530:1:9.mgf;31225:1:9.mgf;31429:1:9.mgf;29163:1:10.mgf;32027:1:4.mgf;31330:1:9…	-	Collagen alpha-2(VI) chain OS=Homo sapiens OX=9606 GN=COL6A2 PE=1 SV=4	0	0.921906248958721	123	9.99900009999e-05	0.00103588961986654	0.825429629272549	121	9.99900009999e-05	0.000987279912785421	1.77922107724928	119	9.99900009999e-05	0.00133802409232761	1.64944612208352	116	9.99900009999e-05	0.00100351806924571	1.46735988544489	119	9.99900009999e-05	0.0013292788368222	0.875049402061872	122	9.99900009999e-05	0.00129266734343515	0.524525309468292	124	9.99900009999e-05	0.00123760443428274	0.804668583668311	124	9.99900009999e-05	0.000905250721218679	0.738556963012273	124	9.99900009999e-05	0.000912016421676218	1.08750000110304	114	9.99900009999e-05
sp|P63104|1433Z_HUMAN	520	27880.782237	NLLSVAYK;YLAEVAAGDDKK;YLAEVAAGDDK;VVSSLEQK;FLLPNASQAESK;SVTEQGAELSNEER;GLVDQSQQAYQEAFELSK;DNLTLWTSDTQGDEAEAGEGGEN;GLVDQSQQAYQEAFELSKK;EMQPTHPLR;KEMQPTHPLR;DSTLLMQLLR;KGLVDQSQQAYQEAFELSK;LAEQAER;TAFDEALAELDTLSEESYK	0;1;1;1;1;1;1;1;1;0;0;0;1;0;1	10	126	22616:1:2.mgf;25086:1:7.mgf;26283:1:7.mgf;22504:1:1.mgf;22718:1:2.mgf;23020:1:7.mgf;24974:1:7.mgf;25204:1:8.mgf;22616:1:1.mgf;25084:1:8.mgf;22990:1:10.mgf;24860:1:7.mgf;22387:1:1.mgf;24751:1:7.mgf;24972:1:8.mgf;22740:1:1.mgf;23142:1:7.mgf;25442:1:7.mgf;23097:1:7.mgf;22875:1:10.mgf;22898:1:7.mgf;22392:1:1.mgf;22619:1:1.mgf;22757:1:10.mgf;22726:1:2.mgf;24822:1:1.mgf;24869:1:1.mgf;25321:1:7.mgf;2480…	-	14-3-3 protein zeta/delta OS=Homo sapiens OX=9606 GN=YWHAZ PE=1 SV=1	0	1.1532890283812	118	9.99900009999e-05	0.00103588961986654	1.07272513246566	120	9.99900009999e-05	0.000987279912785421	0.897175094980337	124	9.99900009999e-05	0.00133802409232761	1.01751818319994	120	0.215878412158784	0.492672975693085	0.961624728341375	124	0.0445955404459554	0.175336332346147	1.05926472183086	115	9.99900009999e-05	0.00129266734343515	1.19740014749921	124	9.99900009999e-05	0.00123760443428274	1.19255974262414	120	9.99900009999e-05	0.000905250721218679	1.12577506789849	121	9.99900009999e-05	0.000912016421676218	1.0475149269626	120	0.0081991800819918
sp|Q00341|VIGLN_HUMAN	786	141977.366576999	LQLPRPDDPSNQLK;SFTVDLR;SGLVPQQLK;KGAVLTQLR;LNLPPPSVNR;LHNSLLGTK;LGQALTEVYAK;EQLAQAVAR;TGAHLELSLAK;DAFPPLPEK;GAVLTQLR;QLLHLAEEK;TKDLLLEQR;MDYVELNLDHK;TLPWGPK;LVGELMQETGTR;ELLELASR;ASVLTQVFHVPLEER;LTQQMPK;TTTLAVEVK;SDLVQLR;HEVLLLSAEQDKR;LQDLELK;LQTQASATVALPK;RELLELASR;TGVSVELPPSDSLSETVLLR;DQGLSLMVSGK;LMDEFKVDLR;GEPEKLGQALTEVYAK;DLANLAEVEVSLPAK;DFSVQLK;APDMSSSEEFPSFGAQVAPK;SGTQSDKVTLK;LVGELEQMVSEDVP…	1;1;1;1;1;1;1;1;1;1;1;1;1;1;1;1;1;1;1;1;1;1;1;1;1;1;1;1;1;1;1;1;1;1;1;1;1;1	38	125	21205:1:15.mgf;21319:1:15.mgf;18220:1:16.mgf;18098:1:16.mgf;14751:1:13.mgf;14786:1:13.mgf;14535:1:13.mgf;11214:1:4.mgf;11458:1:4.mgf;11335:1:4.mgf;11209:1:4.mgf;16619:1:4.mgf;16512:1:4.mgf;16279:1:4.mgf;16739:1:4.mgf;16565:1:4.mgf;16923:1:4.mgf;16394:1:4.mgf;16718:1:4.mgf;12621:1:9.mgf;12522:1:9.mgf;32891:1:16.mgf;33711:1:15.mgf;33591:1:15.mgf;14264:1:5.mgf;14145:1:5.mgf;13874:1:5.mgf;18491:1:5.m…	-	Vigilin OS=Homo sapiens OX=9606 GN=HDLBP PE=1 SV=2	0	0.981375198537775	121	0.197080291970803	0.504439572821241	0.988622904046153	123	0.427057294270573	0.711024177254853	0.977149402178839	124	0.118988101189881	0.344433298605623	0.961832332098812	120	0.0016998300169983	0.0120189603287643	0.958527074980752	124	0.0126987301269873	0.0693091692619647	0.908896536081697	118	9.99900009999e-05	0.00129266734343515	0.924030197064421	124	9.99900009999e-05	0.00123760443428274	0.88975378961709	124	9.99900009999e-05	0.000905250721218679	0.879449116575868	124	9.99900009999e-05	0.000912016421676218	0.991885311845047	121	0.597440255974403
sp|O75643|U520_HUMAN	137	245988.229736999	YAQAGFEGFK;LLYLAPMR;YLSSQLERPLR;GTQVYSPEK;TLVEDLFADK;KLPEEVVK;EEGWWVVLGDAK;TYTQLVR;VFSLSSEFK;LSDSTLK;RKELDLLLGQTDDTR;MTQNPNYYNLQGLSHR;KADEVLELLK;HLLLPEK;RDEPTGEVLSLVGK;FYDDALVSQK;GLLELLSNAAEYENLPLR;VVLLTGETSTDLK;ANSNLVLQADR;MLLQSSEGR;KPVLVFVPSR;FNDPHVK;HLNMDGTLNVDDFK;NALLQLTDSQLADVAR;SLVQEMVGSFGK;LYDLNHNELGELLR;SGGPVVVLVQLER;YVHLFPK;YHVLVNLGK;MDTDLETMDLDQGGEALAPR;DTLGLFLR;RLDLVHTAALMLDK;LVALSSSLS…	1;1;1;1;1;1;1;1;1;1;1;1;1;1;1;1;1;1;1;1;1;1;1;1;1;1;1;1;1;1;1;1;1;1;1;1;1;1;1	39	124	24193:1:4.mgf;24271:1:4.mgf;24155:1:4.mgf;24076:1:4.mgf;23046:1:5.mgf;31290:1:9.mgf;32036:1:8.mgf;31179:1:9.mgf;29168:1:10.mgf;31825:1:8.mgf;22796:1:11.mgf;31935:1:8.mgf;29068:1:10.mgf;31389:1:9.mgf;23107:1:10.mgf;15598:1:11.mgf;15460:1:11.mgf;15498:1:11.mgf;15658:1:11.mgf;15394:1:11.mgf;15563:1:11.mgf;6714:1:6.mgf;6746:1:6.mgf;35274:1:7.mgf;34673:1:8.mgf;34689:1:8.mgf;35253:1:7.mgf;13673:1:7.mgf…	-	U5 small nuclear ribonucleoprotein 200 kDa helicase OS=Homo sapiens OX=9606 GN=SNRNP200 PE=1 SV=2	0	0.8898290761499	122	9.99900009999e-05	0.00103588961986654	0.914774324730739	122	9.99900009999e-05	0.000987279912785421	1.04372380332571	124	0.0140985901409859	0.0721119841075406	0.928326128975664	121	9.99900009999e-05	0.00100351806924571	0.964469632588818	123	0.11988801119888	0.344586266761925	0.986851193609451	118	0.372062793720628	0.688580141379434	0.932332430294428	123	0.0001999800019998	0.00206476814247509	0.878080993833808	121	9.99900009999e-05	0.000905250721218679	0.898718596909335	123	9.99900009999e-05	0.000912016421676218	0.962956225754136	123	0.0582941705829417
sp|P55084|ECHB_HUMAN	2958	51528.618502	LAAAFAVSR;AAPAVQTK;VGLPPLEK;KAQDEGLLSDVVPFKVPGKDTVTK;KLMLDLNK;DLMPHDLAR;AMDSDWFAENYMGR;DFMYVSQDPK;AALTGLLHR;TLAKPNLR;NVVVVDGVR;EAALGAGFSDK;TPFLLSGTSYK;LMLDLNK;DQLLLGPTYATPK;ALAMGYKPK;KTLAKPNLR;LVMAAANR;EVVDYLLFGTVLQEVK;LEQDEYALR;VPGKDTVTK;AQDEGLLSDVVPFKVPGK;AQDEGLLSDVVPFK;TKVGLPPLEK	1;1;1;1;1;1;1;1;1;1;1;1;1;1;1;1;1;1;1;1;1;1;1;1	24	123	29984:1:8.mgf;30148:1:8.mgf;29255:1:9.mgf;29948:1:8.mgf;30048:1:8.mgf;29460:1:9.mgf;29351:1:9.mgf;29833:1:8.mgf;4617:1:4.mgf;22487:1:5.mgf;22724:1:5.mgf;22480:1:5.mgf;22603:1:5.mgf;22723:1:5.mgf;22842:1:5.mgf;22607:1:5.mgf;31322:1:5.mgf;21934:1:14.mgf;16296:1:13.mgf;21899:1:14.mgf;22023:1:14.mgf;16412:1:13.mgf;17858:1:14.mgf;17747:1:14.mgf;14876:1:1.mgf;14510:1:1.mgf;14761:1:1.mgf;14638:1:1.mgf;3…	-	Trifunctional enzyme subunit beta, mitochondrial OS=Homo sapiens OX=9606 GN=HADHB PE=1 SV=3	0	1.04677262007128	121	0.0147985201479852	0.0755653304962391	0.923501717778131	116	9.99900009999e-05	0.000987279912785421	1.12117477479151	120	9.99900009999e-05	0.00133802409232761	1.1558571508506	123	9.99900009999e-05	0.00100351806924571	1.04949695563886	120	0.0902909709029097	0.282686251641639	0.985902314571343	116	0.311668833116688	0.628060560280606	0.893675666769461	121	9.99900009999e-05	0.00123760443428274	1.02201668769998	120	0.193980601939806	0.442327964512966	0.906998928658079	118	9.99900009999e-05	0.000912016421676218	1.09473887052482	116	9.99900009999e-05
sp|P04075|ALDOA_HUMAN	1819	39833.467095	GLLAADESTGSLAK;FSHEELAMATVTALR;VLAAVYK;ALQASALK;KELSDLAHR;LGEHTPSALALMENANVLAR;QLLLTADDR;YTPSGQAGAAASESLFVSNHAY;ADDGRPFPQVLK;GGVVGLK;FSHEELAMATVTALRR;GGVVGLKVDK;AAQEEYVKR;GVVPLAGTNGETTTQGLDGLSER;SKGGVVGLKVDK	1;1;0;1;1;1;1;1;1;1;1;1;1;1;1	14	122	20699:1:7.mgf;20953:1:8.mgf;20461:1:7.mgf;20623:1:7.mgf;20951:1:8.mgf;20253:1:7.mgf;21088:1:8.mgf;21069:1:9.mgf;20581:1:7.mgf;20385:1:7.mgf;20455:1:7.mgf;20199:1:7.mgf;20758:1:7.mgf;20719:1:8.mgf;20334:1:7.mgf;21067:1:8.mgf;20948:1:9.mgf;20831:1:8.mgf;20501:1:7.mgf;20126:1:7.mgf;31115:1:13.mgf;25845:1:13.mgf;25741:1:13.mgf;29294:1:12.mgf;24319:1:14.mgf;24864:1:14.mgf;29224:1:12.mgf;31077:1:13.mgf…	-	Fructose-bisphosphate aldolase A OS=Homo sapiens OX=9606 GN=ALDOA PE=1 SV=2	0	1.19482851000954	119	9.99900009999e-05	0.00103588961986654	1.03467010314812	120	0.0191980801919808	0.0865829159877804	0.90387545600122	118	9.99900009999e-05	0.00133802409232761	1.07181228607328	113	9.99900009999e-05	0.00100351806924571	0.946957346776224	117	0.0221977802219778	0.105163707231761	1.10031244840416	120	9.99900009999e-05	0.00129266734343515	1.20536260739982	121	9.99900009999e-05	0.00123760443428274	1.2916393610937	120	9.99900009999e-05	0.000905250721218679	1.11616891740266	118	9.99900009999e-05	0.000912016421676218	1.11578876445156	118	9.99900009999e-05
sp|P07195|LDHB_HUMAN	917	36882.23974	LLAPVAEEEATVPNNK;LHPVSTMVK;QQEGESR;SADTLWDLQK;LVADKDYSVTANSK;FLLPQLVK;MVVESAYEVLK;LKDDEVAQLKK;GLTSVLNQK;LVVVTAGVR;KSADTLWDLQK;LKDDEVAQLK	1;1;0;1;1;1;1;1;1;1;1;1	11	121	23627:1:12.mgf;23554:1:12.mgf;23668:1:12.mgf;24019:1:12.mgf;23900:1:12.mgf;12141:1:7.mgf;7644:1:2.mgf;12010:1:7.mgf;12474:1:8.mgf;7472:1:8.mgf;12154:1:7.mgf;10499:1:6.mgf;6618:1:14.mgf;7157:1:7.mgf;12465:1:8.mgf;11904:1:7.mgf;12021:1:7.mgf;10545:1:6.mgf;10516:1:6.mgf;7357:1:8.mgf;12592:1:8.mgf;10620:1:6.mgf;10635:1:6.mgf;12585:1:8.mgf;10667:1:6.mgf;699:1:15.mgf;23127:1:12.mgf;26279:1:1.mgf;24543:…	-	L-lactate dehydrogenase B chain OS=Homo sapiens OX=9606 GN=LDHB PE=1 SV=2	0	1.39611624879397	117	9.99900009999e-05	0.00103588961986654	1.19818156580273	116	9.99900009999e-05	0.000987279912785421	0.886407628765281	118	9.99900009999e-05	0.00133802409232761	1.20390307642647	117	9.99900009999e-05	0.00100351806924571	1.06195521287361	112	0.0020997900209979	0.0164268188565759	1.12724845700894	114	9.99900009999e-05	0.00129266734343515	1.29659252099685	119	9.99900009999e-05	0.00123760443428274	1.55107238129468	119	9.99900009999e-05	0.000905250721218679	1.33911000760336	118	9.99900009999e-05	0.000912016421676218	1.17579617848088	117	9.99900009999e-05
sp|Q13263|TIF1B_HUMAN	3704	90243.0738179998	LDLDLTADSQPPVFK;LSPPYSSPQEFAQDVGR;APGPLSK;KLLASLVK;DLVENYFMR;ADVQSLLGLQR;VLVNDAQK;MALLQLMK;SAEAFGK;LVAERPGTNSTGPAPMAPPR;VTEGQQER;LTEDKADVQSLLGLQR;HQEHLLR;DHQYQFLEDAVR;MLVDPVEPHGEMK;VLVNDAQKVTEGQQER;AASAAAASAAAASAASGSPGPGEGSAGGEKR;LGDKHATLQK	1;1;1;1;1;1;1;1;1;1;1;1;1;1;1;1;1;1	18	121	34577:1:2.mgf;34571:1:2.mgf;27111:1:16.mgf;26575:1:16.mgf;31826:1:5.mgf;31940:1:5.mgf;31965:1:5.mgf;27416:1:16.mgf;32235:1:15.mgf;31260:1:5.mgf;31749:1:16.mgf;24763:1:15.mgf;31611:1:5.mgf;31491:1:5.mgf;26319:1:16.mgf;32325:1:15.mgf;26913:1:16.mgf;24662:1:16.mgf;31726:1:5.mgf;32452:1:15.mgf;26677:1:16.mgf;31840:1:5.mgf;31612:1:5.mgf;31492:1:5.mgf;24889:1:15.mgf;27103:1:16.mgf;26758:1:16.mgf;31626:…	-	Transcription intermediary factor 1-beta OS=Homo sapiens OX=9606 GN=TRIM28 PE=1 SV=5	0	1.01619354239273	116	0.297170282971703	0.630286085051557	1.03814311159377	118	0.0272972702729727	0.113775917490218	0.877160694135482	119	9.99900009999e-05	0.00133802409232761	0.900644975474184	117	9.99900009999e-05	0.00100351806924571	0.917274361041768	117	0.0041995800419958	0.0285365672786842	1.0442706190947	118	0.0025997400259974	0.0193931707073791	1.17871440587531	118	9.99900009999e-05	0.00123760443428274	1.04471035779495	115	0.0073992600739926	0.0364703432726194	1.07314781128266	119	0.0014998500149985	0.00895507318152725	0.992326147779316	119	0.784121587841216
sp|P42704|LPPRC_HUMAN	5300	158984.556496999	LDDLFLKR;LQEENVLPR;LVELTQK;AENQPLRDVLK;LDSSAVLDTGK;LVEKGETDLLQK;SYVSEKDVTSAK;LLETPGLR;VLQALAMK;NTKLDDLFLK;LLMSEDYFTQAMEVK;NVQGLLELLK;GDVENLEVVQK;TVLDQQQTPSR;SSLLLGFR;EAVTTLK;SGGLGGSHALLLLR;LWDTLQK;AFAETHLK;LLLTQVR;TVQLTSSELESTLETLK;SNTLPLSLQSLR;LPENLYR;KLLETPGLR;ADAVWNK;QYFHQLEK;NLLESYHVPELLK;AGYPQYVSELLEK;LDDLFLK;LSLMAER;KGAYDLFLNAK;EKDLQEESTFSSR;ALYEHLTAK;VYLQNEYK;DLPVTEAVFSALVTGHAR;AGDMENAENLL…	1;1;1;1;1;1;1;1;1;1;1;1;1;1;1;1;1;1;1;1;1;1;1;1;1;1;1;1;1;1;1;1;1;1;1;1;1;1	38	120	29455:1:14.mgf;29343:1:14.mgf;29419:1:14.mgf;14903:1:6.mgf;12795:1:12.mgf;23821:1:4.mgf;23692:1:4.mgf;23598:1:4.mgf;23867:1:4.mgf;23731:1:4.mgf;14566:1:2.mgf;14543:1:2.mgf;19635:1:7.mgf;19512:1:7.mgf;19506:1:7.mgf;26406:1:8.mgf;26775:1:8.mgf;26416:1:8.mgf;26540:1:8.mgf;26284:1:8.mgf;26657:1:8.mgf;10658:1:7.mgf;10777:1:7.mgf;10642:1:7.mgf;17668:1:14.mgf;18147:1:16.mgf;17551:1:14.mgf;17779:1:14.mgf…	-	Leucine-rich PPR motif-containing protein, mitochondrial OS=Homo sapiens OX=9606 GN=LRPPRC PE=1 SV=3	0	0.965452225261349	117	0.052994700529947	0.202361491009848	0.918845930077207	117	9.99900009999e-05	0.000987279912785421	1.0315714870985	118	0.0802919708029197	0.263267923610648	0.9775326568582	117	0.0526947305269473	0.192771730021242	0.953535224024988	117	0.0214978502149785	0.103047825618067	0.905592974681572	118	9.99900009999e-05	0.00129266734343515	0.875209526695086	118	9.99900009999e-05	0.00123760443428274	0.866644298521593	118	9.99900009999e-05	0.000905250721218679	0.822516191426535	117	9.99900009999e-05	0.000912016421676218	1.03482610079882	116	0.0705929407059294
sp|P38646|GRP75_HUMAN	630	73901.8693960001	DAGQLSGLNVLR;QAASSLQQASLK;NAVLTVPAYFNDSQR;EQQLVLQSSGGLSK;AQFEGLVTDLLR;LFEMAYK;VQQTVQDLFGR;TTPSVVAFTADGER;NTTLPTK;SDLGEVLLVGGMTR;KDSETGENLR;NTTLPTKK;MKETAENYLGHTAK;QAVTNPNNTFYATK;KSQVFSTAADGQTQVELK;YAEEDRR;SQVFSTAADGQTQVELK;ETGVDLTKDNMALQR;VEAVNMAEGLLHDTETK;EQQLVLQSSGGLSKDDLENMVK;LVGMPAKR;ETAENYLGHTAK;RETGVDLTK;VLNEPTAAALAYGLDK	1;1;1;1;1;1;1;1;0;1;1;1;1;1;1;1;1;1;1;1;1;1;1;1	23	119	20980:1:12.mgf;21003:1:12.mgf;24083:1:13.mgf;21429:1:13.mgf;20865:1:12.mgf;23731:1:13.mgf;23846:1:13.mgf;24105:1:13.mgf;24224:1:13.mgf;21095:1:12.mgf;23966:1:13.mgf;23856:1:13.mgf;12109:1:14.mgf;12204:1:14.mgf;13560:1:16.mgf;13936:1:16.mgf;13858:1:16.mgf;12088:1:14.mgf;13589:1:16.mgf;12340:1:14.mgf;13682:1:16.mgf;12225:1:14.mgf;13811:1:16.mgf;13726:1:16.mgf;30698:1:6.mgf;30465:1:6.mgf;30746:1:6.m…	-	Stress-70 protein, mitochondrial OS=Homo sapiens OX=9606 GN=HSPA9 PE=1 SV=2	0	1.01364819324641	113	0.415958404159584	0.745387058475597	0.911008287732112	115	9.99900009999e-05	0.000987279912785421	1.00689527974562	113	0.712028797120288	0.901911552306787	1.01535133507654	110	0.296270372962704	0.590797979025627	0.925825806072502	116	0.0011998800119988	0.010444604612292	0.920900984642612	110	9.99900009999e-05	0.00129266734343515	0.913241764462243	113	0.0001999800019998	0.00206476814247509	0.913435213046897	115	9.99900009999e-05	0.000905250721218679	0.837416298361565	116	9.99900009999e-05	0.000912016421676218	1.0963237059133	116	9.99900009999e-05
sp|P40429|RL13A_HUMAN	4171	23601.388224	VFDGLPPPYDKK;LAALVAK;VFDGLPPPYDK;LAHEVGWK;MVVPAALK;YQAVTATLEEK;KFAYLGR;LDKYTEVLK;KLDKYTEVLK;GQAALDR	1;1;1;1;1;1;1;1;1;1	10	119	25780:1:4.mgf;25622:1:4.mgf;25977:1:4.mgf;25744:1:4.mgf;26778:1:9.mgf;24621:1:10.mgf;26679:1:9.mgf;26441:1:9.mgf;24705:1:10.mgf;26471:1:9.mgf;26578:1:9.mgf;26914:1:9.mgf;26559:1:9.mgf;26800:1:9.mgf;24490:1:10.mgf;26678:1:9.mgf;27027:1:9.mgf;30469:1:3.mgf;29176:1:3.mgf;29799:1:3.mgf;30099:1:3.mgf;29643:1:3.mgf;30263:1:3.mgf;29762:1:3.mgf;29998:1:3.mgf;31444:1:4.mgf;30612:1:3.mgf;29686:1:3.mgf;2941…	-	60S ribosomal protein L13a OS=Homo sapiens OX=9606 GN=RPL13A PE=1 SV=2	0	0.703836569802566	118	9.99900009999e-05	0.00103588961986654	0.749816321241897	119	9.99900009999e-05	0.000987279912785421	1.02235206475651	116	0.145585441455854	0.396059903595017	0.720352034862748	116	9.99900009999e-05	0.00100351806924571	0.783066340026852	116	9.99900009999e-05	0.0013292788368222	0.77127224162649	117	9.99900009999e-05	0.00129266734343515	0.750315491466485	118	9.99900009999e-05	0.00123760443428274	0.537794292524902	117	9.99900009999e-05	0.000905250721218679	0.573554692887631	118	9.99900009999e-05	0.000912016421676218	0.91619948397585	115	9.99900009999e-05
sp|P36578|RL4_HUMAN	826	47934.5245040001	AAAAAAALQAK;MLNTDLSR;APLRPDLVNFVHTNLR;EAVLLLK;KAAVGVK;EAVLLLKK;LKAWNDLK;KLDELYGTWR;TKEAVLLLK;SNYNLPMHK;NVTLPAVFK;APLRPDLVNFVHTNLRK;KVYASQR;KPAPEKKPAEK;NLPGLTLLNVSK;VDKAAAAAAALQAK;PLLSVYSEKGESSGK;QPYAVSELAGHQTSAESWGTGR;PLLSVYSEK;AWNDLKK;LEEVPELPLVVEDK;KPTTEEKKPAA	1;1;1;1;1;1;1;1;1;1;1;1;1;1;1;1;1;1;1;1;1;1	22	118	17362:1:12.mgf;17245:1:12.mgf;17715:1:12.mgf;17300:1:12.mgf;17181:1:12.mgf;17063:1:12.mgf;19328:1:6.mgf;17491:1:12.mgf;17532:1:12.mgf;16728:1:12.mgf;17415:1:12.mgf;17646:1:12.mgf;16936:1:12.mgf;16825:1:12.mgf;14088:1:15.mgf;14322:1:16.mgf;14315:1:15.mgf;14206:1:15.mgf;32118:1:8.mgf;31934:1:8.mgf;31981:1:8.mgf;31567:1:9.mgf;32134:1:8.mgf;30360:1:8.mgf;31798:1:8.mgf;31913:1:8.mgf;32013:1:8.mgf;3147…	-	60S ribosomal protein L4 OS=Homo sapiens OX=9606 GN=RPL4 PE=1 SV=5	0	0.762055560417714	116	9.99900009999e-05	0.00103588961986654	0.819640788450397	116	9.99900009999e-05	0.000987279912785421	1.01407790531755	116	0.564143585641436	0.829883092153324	0.751419412956045	111	9.99900009999e-05	0.00100351806924571	0.846894301264179	115	9.99900009999e-05	0.0013292788368222	0.91313437318489	115	9.99900009999e-05	0.00129266734343515	0.898022200070233	117	9.99900009999e-05	0.00123760443428274	0.678125112341939	115	9.99900009999e-05	0.000905250721218679	0.745728854779603	117	9.99900009999e-05	0.000912016421676218	0.886073388974547	113	9.99900009999e-05
sp|P60174|TPIS_HUMAN	636	31038.792884	RHVFGESDELLGQK;VLADNVK;SNVSDAVAQSTR;VTNGAFTGELSPGMLK;VLADNVKDWSK;HVFGESDELLGQK;VVFEQTK;VVLAYEPVWALGTGK;QSLGELLGTLNAAK;KFFVGGNWK;EAGLTEK;KQSLGELLGTLNAAK;FFVGGNWK	1;1;1;1;1;1;1;1;1;1;1;1;1	13	118	15637:1:2.mgf;16054:1:1.mgf;16265:1:1.mgf;16167:1:1.mgf;16145:1:1.mgf;15457:1:2.mgf;15929:1:1.mgf;16046:1:1.mgf;13257:1:3.mgf;15557:1:2.mgf;10241:1:10.mgf;9681:1:11.mgf;10498:1:10.mgf;10361:1:10.mgf;10744:1:10.mgf;10476:1:10.mgf;9581:1:11.mgf;9799:1:11.mgf;10596:1:10.mgf;9926:1:11.mgf;10444:1:9.mgf;10297:1:9.mgf;10717:1:10.mgf;9928:1:9.mgf;10381:1:10.mgf;9941:1:11.mgf;9819:1:11.mgf;9699:1:11.mgf;…	-	Triosephosphate isomerase OS=Homo sapiens OX=9606 GN=TPI1 PE=1 SV=3	0	1.36574757041141	114	9.99900009999e-05	0.00103588961986654	1.1460648018132	109	9.99900009999e-05	0.000987279912785421	0.902430030581399	115	9.99900009999e-05	0.00133802409232761	1.1906123040016	113	9.99900009999e-05	0.00100351806924571	1.06736461402654	108	0.0012998700129987	0.0111245537437841	1.27212409354705	108	9.99900009999e-05	0.00129266734343515	1.42383621888571	118	9.99900009999e-05	0.00123760443428274	1.63733851552411	118	9.99900009999e-05	0.000905250721218679	1.41965928682401	117	9.99900009999e-05	0.000912016421676218	1.13559496686399	113	9.99900009999e-05
sp|P04114|APOB_HUMAN	4592	516633.415759983	HLNLDQFVR;KGNVATELSTER;ATFQTPDFLVPLTDLR;DLKVEDLPLAR;SPAFTDLHLR;LALPEGK;LLLMGAR;GVLSLPR;AQLPLLR;VLVDHFGYTK;GLLSALLVPPETEEAK;FPEVDVLTK;LGNNPVSK;TGLSPLALLK;LNPLALK;VPQTDMTFR;TEVLPPLLENR;MDMTFSK;LDVTTSLGR;GMALFGEGK;SLDEHYHLR;FVTQAEGAK;FLLPSPK;LELPLPFGGK;NLLLPVYDK;LDFSSQADLR;AASGTTGTYQEWKDK;AHLDLAGSLEGHLR;YENYELTLK;LTLSEQNLQR;LAELSATAQELLK;MGLAFESTK;AALQALR;LTLPDFR;LALANLLDELLEK;QAEAVLK;NLQNNAEWVYQGAL…	1;1;1;1;1;1;1;1;1;1;1;1;1;1;1;1;1;1;1;1;1;1;1;1;1;1;1;1;1;1;1;1;0;1;1;1;1;1;1;1;1;1;1;1;1;1;1;1;1;1;1;1;1;1;1;1;1	56	115	19555:1:6.mgf;19379:1:6.mgf;19553:1:6.mgf;19318:1:6.mgf;21873:1:7.mgf;19428:1:6.mgf;9658:1:9.mgf;9537:1:9.mgf;35574:1:6.mgf;35552:1:6.mgf;21732:1:11.mgf;23813:1:1.mgf;23764:1:1.mgf;23874:1:1.mgf;18203:1:13.mgf;17951:1:13.mgf;20122:1:7.mgf;18067:1:13.mgf;17830:1:13.mgf;17152:1:2.mgf;14641:1:3.mgf;14547:1:3.mgf;26713:1:11.mgf;26592:1:11.mgf;14497:1:4.mgf;14398:1:4.mgf;14611:1:4.mgf;21165:1:15.mgf;2…	-	Apolipoprotein B-100 OS=Homo sapiens OX=9606 GN=APOB PE=1 SV=2	0	1.37984208826645	113	9.99900009999e-05	0.00103588961986654	1.338218418586	114	9.99900009999e-05	0.000987279912785421	0.794752693103089	111	9.99900009999e-05	0.00133802409232761	1.05839975117906	110	0.0002999700029997	0.00260372255804292	1.03773039576283	108	0.0544945505449455	0.20177533217552	0.848316442993828	112	9.99900009999e-05	0.00129266734343515	1.0802538629437	111	9.99900009999e-05	0.00123760443428274	1.14930750074572	110	9.99900009999e-05	0.000905250721218679	1.1212843891923	111	9.99900009999e-05	0.000912016421676218	1.0175108875259	113	0.294870512948705
sp|P62701|RS4X_HUMAN	3840	29789.129135	YALTGDEVK;YPDPLLK;VNDTLQLDLETGK;HPGSFDVVHVK;ERHPGSFDVVHVK;YALTGDEVKK;LGVLTNR;TLRYPDPLLK;GNKPWLSLPR;KLFVGTK;LTGVFAPR;LSNLFVLGK;LTGVFAPRPSTGPHK;LKYALTGDEVK;TDLTYPAGFMDVLSLDK	1;1;1;1;1;1;1;1;1;1;1;1;1;1;1	15	115	14378:1:11.mgf;11274:1:12.mgf;11389:1:12.mgf;11371:1:12.mgf;13066:1:11.mgf;12823:1:11.mgf;14334:1:11.mgf;14261:1:11.mgf;14460:1:11.mgf;12895:1:11.mgf;12944:1:11.mgf;11266:1:12.mgf;19234:1:15.mgf;20174:1:3.mgf;20688:1:3.mgf;19440:1:15.mgf;22350:1:2.mgf;20281:1:3.mgf;22142:1:2.mgf;20637:1:3.mgf;22244:1:2.mgf;20404:1:3.mgf;22033:1:2.mgf;22336:1:2.mgf;20638:1:5.mgf;19319:1:15.mgf;20812:1:5.mgf;20558:…	-	40S ribosomal protein S4, X isoform OS=Homo sapiens OX=9606 GN=RPS4X PE=1 SV=2	0	0.80958484555789	113	9.99900009999e-05	0.00103588961986654	0.889691276971277	113	9.99900009999e-05	0.000987279912785421	0.994746601862818	114	0.763423657634237	0.922823129731401	0.800738768546037	110	9.99900009999e-05	0.00100351806924571	0.89330133660855	115	9.99900009999e-05	0.0013292788368222	0.87125238809056	113	9.99900009999e-05	0.00129266734343515	0.878156327759311	113	9.99900009999e-05	0.00123760443428274	0.703394079423054	112	9.99900009999e-05	0.000905250721218679	0.772979603698933	115	9.99900009999e-05	0.000912016421676218	0.887545372580253	115	9.99900009999e-05
sp|Q07954|LRP1_HUMAN	362	523131.945483988	MYDAQQQQVGTNK;TLLFSGQK;GVGGAPPTVTLLR;VDKGGALHLYHQR;NAVVQGLEQPHGLVVHPLR;SVLVDTK;LDAMDVHVK;TTLLAGDLEHPR;LYFSDATLDKLER;GLALDPAMGK;VYWSDVR;TGLGVQLK;NLNAPVQPFEDPEHMK;YVVLSQGLDKPR;NVLALAFDYR;SERPPLFELR;KTLLEGK;ADGSGSVVLR;LLWLDAR;AALSGANVLTLLEK;RLTLVENVGSVEGLAYHR;LETAAMDGTLR;GVTHLNLSGLK;LSVLGSLR;ATALALMGDK;VFFTDYGQLPK;AVTDEEPFLLFANR;LEAASMSGAGR;EYAGYLLYSER;YDGSGHMEVLR;DLFVTSK;TNTQPFDLQVYHPSR;TVLVSSGLR;G…	1;1;1;1;1;1;1;1;1;1;1;1;1;1;1;1;1;1;1;1;1;1;1;1;1;1;1;1;1;1;1;1;1;1;1;1;1;1;1	39	115	8881:1:10.mgf;5304:1:10.mgf;6270:1:9.mgf;6147:1:9.mgf;8950:1:10.mgf;10949:1:9.mgf;22501:1:8.mgf;22556:1:9.mgf;22871:1:9.mgf;22774:1:8.mgf;22711:1:8.mgf;22999:1:9.mgf;22967:1:9.mgf;22632:1:8.mgf;24292:1:16.mgf;24452:1:16.mgf;24258:1:16.mgf;24034:1:16.mgf;24184:1:16.mgf;24350:1:16.mgf;24154:1:16.mgf;24391:1:16.mgf;24577:1:16.mgf;24076:1:16.mgf;8205:1:7.mgf;24035:1:11.mgf;24210:1:11.mgf;24370:1:11.m…	-	Prolow-density lipoprotein receptor-related protein 1 OS=Homo sapiens OX=9606 GN=LRP1 PE=1 SV=2	0	0.900354672522094	112	9.99900009999e-05	0.00103588961986654	0.934700696695557	111	9.99900009999e-05	0.000987279912785421	1.14922695140405	110	9.99900009999e-05	0.00133802409232761	1.0145284850081	111	0.342865713428657	0.642754710704045	1.07764271490436	114	9.99900009999e-05	0.0013292788368222	0.967156350831081	109	0.0085991400859914	0.0520039175467983	0.841754101349445	111	9.99900009999e-05	0.00123760443428274	0.87779071357921	106	9.99900009999e-05	0.000905250721218679	0.890104945873771	109	9.99900009999e-05	0.000912016421676218	0.951288385551334	114	0.0030996900309969
sp|P23526|SAHH_HUMAN	4604	48237.4078860001	LDEAVAEAHLGK;YPQLLPGLR;LLLLAEGR;VPALNVNDSVTK;KLDEAVAEAHLGK;ESLLDGLK;VNLKPQVDR;VAVVAGYGDVGK;ESLLDGLKR;VADLGLAAWGR;WLNENAVEK;KALDLAENEMPGLMR;AGLPVYAWK;ATDVMLAGK;ALDLAENEMPGLMR;GLSEETTTGVHNLYK;RATDVMLAGK;YSASKPLK;RLLLLAEGR	1;1;1;1;1;0;1;1;0;1;1;1;1;1;1;1;1;1;1	17	114	20705:1:12.mgf;29645:1:13.mgf;31534:1:8.mgf;26530:1:12.mgf;26106:1:8.mgf;29536:1:13.mgf;26347:1:8.mgf;29434:1:13.mgf;31334:1:8.mgf;26461:1:8.mgf;26728:1:12.mgf;31220:1:8.mgf;26633:1:12.mgf;31434:1:8.mgf;26411:1:12.mgf;33890:1:8.mgf;32734:1:9.mgf;33996:1:8.mgf;34008:1:8.mgf;32872:1:9.mgf;20577:1:5.mgf;20441:1:5.mgf;20597:1:5.mgf;20325:1:5.mgf;20321:1:5.mgf;20443:1:5.mgf;22888:1:9.mgf;22628:1:9.mgf…	-	Adenosylhomocysteinase OS=Homo sapiens OX=9606 GN=AHCY PE=1 SV=4	0	1.22930874314271	110	9.99900009999e-05	0.00103588961986654	1.26513859575158	108	9.99900009999e-05	0.000987279912785421	0.831998888574716	112	9.99900009999e-05	0.00133802409232761	1.00819005794729	109	0.531346865313469	0.800816832658872	1.05867607473418	107	0.020997900209979	0.101048254795972	1.08757751223857	109	9.99900009999e-05	0.00129266734343515	1.28644522132355	110	9.99900009999e-05	0.00123760443428274	1.30999791527348	110	9.99900009999e-05	0.000905250721218679	1.36976822885701	110	9.99900009999e-05	0.000912016421676218	0.93765487291188	112	0.0066993300669933
sp|P62750|RL23A_HUMAN	4213	17666.123617	LYDLDVAK;EAPAPPKAEAK;LDHYALLK;LAPDYDALDVANK;VNTLLRPDGEK;KLYDLDVAK;KEAPAPPKAEAK;NKLDHYALLK;KEAPAPPK;VNTLLRPDGEKK;FPLTTESAMK;EAPAPPK;RNKLDHYALLK	1;1;1;1;1;1;1;1;1;1;1;1;1	13	114	28020:1:7.mgf;28484:1:8.mgf;28251:1:8.mgf;28311:1:8.mgf;27711:1:4.mgf;28191:1:8.mgf;28278:1:7.mgf;22266:1:3.mgf;28438:1:8.mgf;28157:1:7.mgf;22135:1:3.mgf;28073:1:8.mgf;28257:1:7.mgf;28369:1:8.mgf;27917:1:7.mgf;28131:1:8.mgf;23309:1:4.mgf;28402:1:7.mgf;28139:1:7.mgf;22253:1:3.mgf;27903:1:7.mgf;28018:1:8.mgf;28042:1:7.mgf;6490:1:12.mgf;5355:1:6.mgf;6561:1:12.mgf;18003:1:5.mgf;18105:1:5.mgf;15210:1:…	-	60S ribosomal protein L23a OS=Homo sapiens OX=9606 GN=RPL23A PE=1 SV=1	0	0.929218663318752	109	9.99900009999e-05	0.00103588961986654	0.917724583720208	109	9.99900009999e-05	0.000987279912785421	0.923226127250402	109	0.0004999500049995	0.00492047569436605	0.839180217966385	112	9.99900009999e-05	0.00100351806924571	0.857583550052333	109	9.99900009999e-05	0.0013292788368222	0.951550307389596	109	0.0004999500049995	0.00491255222303856	1.05881539419809	114	0.0078992100789921	0.0429598751354811	0.883535158246377	113	9.99900009999e-05	0.000905250721218679	0.870005375350426	113	9.99900009999e-05	0.000912016421676218	1.00081101437751	114	0.977702229777022
sp|P32119|PRDX2_HUMAN	1147	22031.291671	LSEDYGVLK;ATAVVDGAFK;LGKPAPDFK;GLFLLDGK;LSEDYGVLKTDEGLAYR;RLSEDYGVLK;TDEGLAYR;LSDYKGK;QLTVNDLPVGR;EGGLGPLNLPLLADVTR;ATAVVDGAFKEVK;KEGGLGPLNLPLLADVTR;SVDEALR	1;1;1;1;1;1;1;1;0;1;1;1;1	12	113	22489:1:3.mgf;23735:1:7.mgf;23685:1:8.mgf;23837:1:7.mgf;18752:1:3.mgf;18812:1:3.mgf;18692:1:3.mgf;23976:1:7.mgf;18949:1:3.mgf;23801:1:8.mgf;23855:1:7.mgf;18760:1:3.mgf;23615:1:7.mgf;22630:1:3.mgf;23597:1:7.mgf;23483:1:7.mgf;23965:1:7.mgf;23498:1:7.mgf;23715:1:7.mgf;23384:1:7.mgf;21684:1:3.mgf;22494:1:4.mgf;22614:1:4.mgf;22733:1:4.mgf;22673:1:4.mgf;22867:1:4.mgf;22423:1:4.mgf;19644:1:3.mgf;21362:1…	-	Peroxiredoxin-2 OS=Homo sapiens OX=9606 GN=PRDX2 PE=1 SV=5	0	1.27688301092534	106	9.99900009999e-05	0.00103588961986654	0.991093264963112	107	0.574242575742426	0.819990251793726	0.966137713838212	111	0.138986101389861	0.383926297275207	1.23382915077106	104	9.99900009999e-05	0.00100351806924571	0.969359518470355	109	0.266973302669733	0.56194242597127	1.14592532960959	106	9.99900009999e-05	0.00129266734343515	1.18472561083059	107	9.99900009999e-05	0.00123760443428274	1.44145782664749	110	9.99900009999e-05	0.000905250721218679	1.13627327395266	107	9.99900009999e-05	0.000912016421676218	1.24697389326515	106	9.99900009999e-05
sp|P14314|GLU2B_HUMAN	2425	60339.1754569999	SLKDMEESLR;ESLQQMAEVTR;KLLLEDWK;SLEDQVEMLR;AQQEQELAADAFK;KSLEDQVEMLR;LLLEDWKK;LWEEQLAAAK;KLLELQAGK;ERESLQQMAEVTR;LLELQAGKK;LLLEDWK;KLLELQAGKK;LLELQAGK;NKFEEAER;SEALPTDLPAPSAPDLTEPK;ETMVTSTTEPSR	1;1;1;1;1;1;1;1;1;1;1;1;1;1;1;1;1	17	112	17178:1:6.mgf;17161:1:6.mgf;17028:1:6.mgf;14611:1:12.mgf;7532:1:6.mgf;14484:1:12.mgf;17048:1:6.mgf;14730:1:12.mgf;14565:1:12.mgf;14843:1:12.mgf;14692:1:12.mgf;17327:1:6.mgf;14807:1:12.mgf;18226:1:11.mgf;6365:1:11.mgf;20370:1:1.mgf;20505:1:1.mgf;18130:1:11.mgf;20581:1:1.mgf;18583:1:9.mgf;18086:1:11.mgf;18396:1:11.mgf;20478:1:1.mgf;18326:1:11.mgf;18286:1:11.mgf;18686:1:9.mgf;18475:1:9.mgf;18184:1:1…	-	Glucosidase 2 subunit beta OS=Homo sapiens OX=9606 GN=PRKCSH PE=1 SV=2	0	1.09285328724424	108	9.99900009999e-05	0.00103588961986654	0.902644043120849	108	9.99900009999e-05	0.000987279912785421	0.978809545852484	112	0.347465253474653	0.654783302157589	1.04959559391982	107	0.0001999800019998	0.00184610888381661	0.923532089327295	104	9.99900009999e-05	0.0013292788368222	1.06861521387056	106	0.0002999700029997	0.00322256506743692	1.0870324696008	109	9.99900009999e-05	0.00123760443428274	1.17120052368572	105	9.99900009999e-05	0.000905250721218679	0.976120661397517	109	0.13958604139586	0.342069889396602	1.18581035330567	104	9.99900009999e-05
sp|Q92945|FUBP2_HUMAN	1862	73337.1208909999	SGEMLKK;LAHLMGPPDR;ALNQQTGAFVELSR;KLGQQPQQPGAPPQQDYTK;MMLDDLVSR;VQLSPDSGGLPER;GGGGPGGGGPGGGSAGGPSQPPGGGGPGLR;QLEDGDQPESK;LGQQPQQPGAPPQQDYTK;LLNDLLQSLR;AWEEYYKK;MLLLQDGSQNTNVDKPLR;VPDGMVGLLLGR;AWEEYYK;KDAFADAVQR;LGGGLDVPVPR;SVSLTGAPESVQK;GSPQQLDHAK;LASQGDSLSSQLGPLHPPPR;KLASQGDSLSSQLGPLHPPPR;TSMTEEYRVPDGMVGLLLGR	1;1;1;1;1;1;1;1;1;1;0;1;1;0;1;1;1;1;1;1;1	19	112	5746:1:1.mgf;5715:1:1.mgf;5713:1:1.mgf;12592:1:6.mgf;12471:1:6.mgf;14188:1:7.mgf;12360:1:6.mgf;8178:1:15.mgf;12716:1:6.mgf;12629:1:6.mgf;7513:1:7.mgf;12510:1:6.mgf;12763:1:6.mgf;7645:1:7.mgf;14299:1:7.mgf;21967:1:14.mgf;21322:1:13.mgf;21441:1:13.mgf;22090:1:14.mgf;23728:1:15.mgf;21206:1:13.mgf;21908:1:14.mgf;22031:1:14.mgf;21852:1:14.mgf;21568:1:13.mgf;21735:1:14.mgf;10180:1:4.mgf;30949:1:4.mgf;2…	-	Far upstream element-binding protein 2 OS=Homo sapiens OX=9606 GN=KHSRP PE=1 SV=4	0	1.04526638182533	110	0.0066993300669933	0.0402355433747964	1.10811723233659	108	9.99900009999e-05	0.000987279912785421	0.990357656934199	109	0.551444855514449	0.821907997142683	1.03785932898139	109	0.0253974602539746	0.109523181957423	1.10012418790359	110	9.99900009999e-05	0.0013292788368222	1.13508051049619	110	9.99900009999e-05	0.00129266734343515	1.12730312309106	111	9.99900009999e-05	0.00123760443428274	1.17897787483452	111	9.99900009999e-05	0.000905250721218679	1.23736128055125	111	9.99900009999e-05	0.000912016421676218	0.950181204309144	105	0.001999800019998
sp|Q9Y3Z3|SAMH1_HUMAN	5277	72878.043367	LLDTPQFQR;LSTALDDMEAYTK;FLPLARPEVK;FENLGVSSLGER;YVGETQPTGQLK;NQVSQLLPEK;LVQLHVDTMK;EQLVGPLESPVEDSLWPYK;GGFEEPVLLK;NFTKPQDGDVLAPLLTPQK;VLNDPLHGHLELHPLLVR;LLSYLQR;NQVSQLLPEKFAEQLLR;TPSNTPSAEADWSPGLELHPDYK;FAEQLLR;DKEVGNLYDMFHTR;VQLFKDDPM;EVASAKPK;RGGFEEPVLLK;LKREDYESLPK;EDYESLPK;ADDYLELTGAGGK;SFLYELVSNK;EWNDSTSVQNPTR;SFLYELVSNKR	1;1;1;1;1;1;1;1;1;1;1;1;1;1;1;1;1;1;1;1;1;1;1;1;1	25	112	19811:1:13.mgf;21077:1:14.mgf;20952:1:14.mgf;19924:1:13.mgf;20730:1:14.mgf;20843:1:14.mgf;19697:1:13.mgf;21065:1:14.mgf;20036:1:13.mgf;19912:1:13.mgf;20940:1:14.mgf;20162:1:13.mgf;20819:1:14.mgf;34409:1:2.mgf;33402:1:12.mgf;34355:1:6.mgf;33412:1:1.mgf;22451:1:11.mgf;22336:1:11.mgf;22120:1:11.mgf;22296:1:11.mgf;24323:1:1.mgf;22338:1:11.mgf;22235:1:11.mgf;24542:1:1.mgf;22237:1:11.mgf;22444:1:11.mgf…	-	Deoxynucleoside triphosphate triphosphohydrolase SAMHD1 OS=Homo sapiens OX=9606 GN=SAMHD1 PE=1 SV=2	0	1.12575035458655	110	9.99900009999e-05	0.00103588961986654	1.21201255809639	108	9.99900009999e-05	0.000987279912785421	1.00443587206772	110	0.82031796820318	0.942546098574437	1.11562990075067	108	9.99900009999e-05	0.00100351806924571	1.20854739581044	111	9.99900009999e-05	0.0013292788368222	1.31730572406962	111	9.99900009999e-05	0.00129266734343515	1.29425854375793	110	9.99900009999e-05	0.00123760443428274	1.45397964685632	110	9.99900009999e-05	0.000905250721218679	1.58634998806632	111	9.99900009999e-05	0.000912016421676218	0.911093073888716	109	9.99900009999e-05
sp|P48643|TCPE_HUMAN	3640	60070.9686980001	LMGLEALK;SHLMAAK;EKFEEMLQQLK;DVDFELLKVEGK;AVTLFLR;DVDFELLK;QQHVLETLLGK;LADGYEQAAR;HKLDVTSVEDYK;VALEHLDK;LMVELSK;GVLVDKDFSHPQMPK;FSELTAEK;LDVTSVEDYK;QQLSLATQMVR;RDVDFELLK;KQQLSLATQMVR;MLLEEAKR;ALQKYEK;RDVDFELLKVEGK;LGFAGLVQELSFGTTK;FEEMLQQLK	1;1;1;1;1;1;1;1;1;1;1;1;1;1;1;1;1;1;1;1;1;1	22	111	28901:1:14.mgf;30982:1:1.mgf;29139:1:14.mgf;29308:1:14.mgf;29202:1:14.mgf;31899:1:15.mgf;29017:1:14.mgf;32024:1:15.mgf;31759:1:14.mgf;5157:1:15.mgf;5261:1:15.mgf;5148:1:15.mgf;5280:1:15.mgf;34076:1:4.mgf;33370:1:3.mgf;33363:1:3.mgf;33345:1:3.mgf;28866:1:6.mgf;28978:1:6.mgf;29054:1:6.mgf;29000:1:6.mgf;28897:1:6.mgf;29647:1:8.mgf;29195:1:8.mgf;30005:1:8.mgf;29851:1:8.mgf;29747:1:8.mgf;29527:1:8.mgf…	-	T-complex protein 1 subunit epsilon OS=Homo sapiens OX=9606 GN=CCT5 PE=1 SV=1	0	0.886436521537811	107	9.99900009999e-05	0.00103588961986654	0.977834752082575	109	0.117488251174883	0.325960873300425	0.985277995722499	109	0.522447755224478	0.802006591793651	0.851071695960866	108	9.99900009999e-05	0.00100351806924571	0.963466230184177	110	0.227877212278772	0.514050554279138	1.01939645148722	108	0.134586541345865	0.387015586848478	1.02159492469165	111	0.351264873512649	0.642126500351762	0.880697856966445	111	9.99900009999e-05	0.000905250721218679	0.986652878062464	110	0.407259274072593	0.667498278375224	0.88412366055885	111	9.99900009999e-05
sp|P61604|CH10_HUMAN	1061	10906.860605	GGELQPVSVK;SAAETVTK;GGLMLPEK;GKGGELQPVSVK;KFLPLFDR;FLPLFDR;VLQATVVAVGSGSK;VLLPEYGGTK;VVLDDKDYFLFR;VGDKVLLPEYGGTK;DGDLLGK	1;1;1;1;1;1;1;1;1;1;1	11	111	12695:1:1.mgf;12646:1:1.mgf;12014:1:2.mgf;12453:1:1.mgf;12528:1:1.mgf;12414:1:1.mgf;12129:1:2.mgf;8587:1:11.mgf;12332:1:1.mgf;12015:1:2.mgf;12568:1:1.mgf;12134:1:2.mgf;12292:1:1.mgf;10986:1:3.mgf;5535:1:12.mgf;5522:1:12.mgf;5605:1:12.mgf;5606:1:12.mgf;19135:1:4.mgf;18896:1:4.mgf;19095:1:4.mgf;16862:1:4.mgf;18161:1:3.mgf;18857:1:4.mgf;17091:1:4.mgf;18780:1:4.mgf;19216:1:4.mgf;19015:1:4.mgf;18739:1…	-	10 kDa heat shock protein, mitochondrial OS=Homo sapiens OX=9606 GN=HSPE1 PE=1 SV=2	0	1.13837486954483	104	9.99900009999e-05	0.00103588961986654	0.87659290460058	108	9.99900009999e-05	0.000987279912785421	0.984553618847352	109	0.393560643935606	0.699509955818629	1.10714785224966	105	9.99900009999e-05	0.00100351806924571	0.885248627651304	104	9.99900009999e-05	0.0013292788368222	1.01371252993384	111	0.302869713028697	0.617259647826481	1.03064950625473	109	0.102689731026897	0.302127646444613	1.14226489137787	110	9.99900009999e-05	0.000905250721218679	0.877874189462335	107	9.99900009999e-05	0.000912016421676218	1.26919518806062	102	9.99900009999e-05
sp|P26641|EF1G_HUMAN	1566	50411.260586	STFVLDEFKR;AKDPFAHLPK;ALLAAQYSGAQVR;FAETQPK;KLDPGSEETQTLVR;VLSAPPHFHFGQTNR;AVLGEVK;STFVLDEFK;TFLVGER;AAGTLYTYPENWR;EYFSWEGAFQHVGK;MAQFDAK;DPFAHLPK;QVLEPSFR;KFAETQPK	1;1;1;1;1;1;1;1;1;1;1;1;1;1;1	15	110	29042:1:15.mgf;28968:1:15.mgf;28443:1:16.mgf;29162:1:15.mgf;29157:1:15.mgf;28287:1:16.mgf;29045:1:15.mgf;29078:1:15.mgf;28177:1:16.mgf;29278:1:15.mgf;28922:1:15.mgf;28226:1:16.mgf;28109:1:16.mgf;28425:1:16.mgf;28330:1:16.mgf;15707:1:16.mgf;15819:1:16.mgf;15785:1:15.mgf;15669:1:16.mgf;16020:1:15.mgf;15606:1:16.mgf;15559:1:16.mgf;16250:1:15.mgf;16127:1:15.mgf;16166:1:15.mgf;16017:1:15.mgf;15497:1:1…	-	Elongation factor 1-gamma OS=Homo sapiens OX=9606 GN=EEF1G PE=1 SV=3	0	1.04006074129246	106	0.0108989101089891	0.0594858224374342	1.04129918572948	105	0.0028997100289971	0.018354803523797	0.839917762834493	110	9.99900009999e-05	0.00133802409232761	0.847684363308943	108	9.99900009999e-05	0.00100351806924571	0.876712648684164	108	9.99900009999e-05	0.0013292788368222	0.947740063622734	107	9.99900009999e-05	0.00129266734343515	1.13514891215716	110	9.99900009999e-05	0.00123760443428274	0.972340263873626	109	0.0756924307569243	0.230132143736299	0.987299318384846	107	0.469053094690531	0.72222104057573	0.981996168864553	106	0.45025497450255
sp|Q9UQE7|SMC3_HUMAN	2084	141834.975681	NLEQYNK;LKLEGLLTR;ALEYTLYNQELNETR;VETYLNENLR;YQTLSLK;GALTGGYYDTR;DQTLVDPFSSK;EMQQLSGGQK;KEESLSLMK;MNLPGEVTFLPLNK;LHTLEEEKEELAQYQK;LDQVEQELNELR;SMEVSTQLAR;LALLHEGTGPR;LLMEFNK;NFSEVFQK;QLAALHK;DSLLSEMK;LNQMATAPDSQR;GSGSQSSVPSVDQFTGVGLR;ELGSLPQEAFEK;SLQSLEASLHAMESTR;AKLDELSAK;LLEKLEEK;NDVMNLLESAGFSR;EENAEQQALAAK;KYEALQLTFK;KRLDQVEQELNELR;SNPYYLVK;SLMELMNVLELR;DLEDTEANKEK;DFVEDDTTHG;ETEGGTVLTATTSELEA…	1;1;1;1;1;1;1;1;1;1;1;1;1;1;1;1;1;1;1;1;1;1;1;1;1;1;1;1;1;1;1;1;1;1	34	110	8373:1:7.mgf;8512:1:7.mgf;24478:1:9.mgf;24005:1:9.mgf;24149:1:9.mgf;24397:1:9.mgf;24229:1:9.mgf;24038:1:9.mgf;24110:1:9.mgf;24271:1:9.mgf;24351:1:9.mgf;33337:1:7.mgf;33262:1:7.mgf;33218:1:7.mgf;27559:1:3.mgf;28885:1:2.mgf;27443:1:3.mgf;28774:1:2.mgf;27325:1:3.mgf;24974:1:15.mgf;25010:1:15.mgf;19824:1:8.mgf;16457:1:13.mgf;16477:1:13.mgf;12801:1:4.mgf;11594:1:14.mgf;11029:1:14.mgf;11121:1:14.mgf;12…	-	Structural maintenance of chromosomes protein 3 OS=Homo sapiens OX=9606 GN=SMC3 PE=1 SV=2	0	0.950467011987829	108	0.0022997700229977	0.016393921355528	0.972029652243253	108	0.14028597140286	0.368341220955357	1.07225375734706	110	0.0001999800019998	0.00232433899467196	1.0024555942285	106	0.87011298870113	0.958380768421353	1.05675537583097	109	0.0098990100989901	0.0569309704279336	1.05221561751633	106	0.0002999700029997	0.00322256506743692	0.992422253227868	106	0.632436756324368	0.851475673081269	1.00009045486271	105	0.993900609939006	0.99632319573101	1.03283468973773	108	0.086991300869913	0.244336118112327	0.944398214624672	106	0.0002999700029997
sp|P00558|PGK1_HUMAN	433	44967.266472	AAVPSLK;AGGFLMK;LTLDKLDVK;VDFNVPMK;LGDVYVNDAFGTAHR;AHSSMVGVNLPQK;ELNYFAK;ALMDEVVK;AEPAKLEAFR;SLLGKDVLFLK;YAEAVTR;KELNYFAK;VKAEPAK;VLPGVDALSNL;ALESPERPFLALLGGAK;VLNNMELGTSLFDEEGAK;YSLEPVAVELK	1;1;1;0;0;1;1;1;1;0;1;1;1;1;1;1;1	14	107	9845:1:14.mgf;11636:1:16.mgf;9970:1:14.mgf;10183:1:14.mgf;10067:1:14.mgf;11657:1:16.mgf;10078:1:14.mgf;11782:1:16.mgf;9836:1:14.mgf;9954:1:14.mgf;11516:1:16.mgf;11753:1:16.mgf;17781:1:6.mgf;13964:1:6.mgf;17664:1:6.mgf;24496:1:4.mgf;24544:1:4.mgf;24607:1:4.mgf;24284:1:4.mgf;24396:1:4.mgf;24618:1:4.mgf;24389:1:4.mgf;24325:1:4.mgf;24504:1:4.mgf;24655:1:4.mgf;25393:1:5.mgf;25523:1:5.mgf;20946:1:9.mgf…	-	Phosphoglycerate kinase 1 OS=Homo sapiens OX=9606 GN=PGK1 PE=1 SV=3	0	1.2974820747025	101	9.99900009999e-05	0.00103588961986654	1.12494056857483	100	9.99900009999e-05	0.000987279912785421	0.765202910172471	105	9.99900009999e-05	0.00133802409232761	0.95121602046115	98	0.0001999800019998	0.00184610888381661	0.841460222864925	106	9.99900009999e-05	0.0013292788368222	1.05882825239527	104	0.0001999800019998	0.00231113252311133	1.4204769692021	106	9.99900009999e-05	0.00123760443428274	1.34379884325173	104	9.99900009999e-05	0.000905250721218679	1.18861511409915	106	9.99900009999e-05	0.000912016421676218	1.13476101187891	103	9.99900009999e-05
sp|P51991|ROA3_HUMAN	2269	39780.658673	EDSVKPGAHLTVK;SSGSPYGGGYGSGGGSGGYGSR;LFVGGLK;LETLEVMEDR;LFVGGLKEDTEEYNLR;KLFVGGLK;GFAFVTFDDHDTVDK;YGKLETLEVMEDR;KLFVGGLKEDTEEYNLR;RGEEGHDPKEPEQLR;RGFAFVTFDDHDTVDK;LFVGGLKEDTEEYNLRDYFEK;AVSREDSVKPGAHLTVK;KLFLGGLSFETTDDSLREHFEK;KLFLGGLSFETTDDSLR;LFLGGLSFETTDDSLR;GEEGHDPKEPEQLR	1;1;0;1;1;0;1;1;1;1;1;1;1;1;1;1;1	15	107	9805:1:1.mgf;8718:1:3.mgf;9917:1:1.mgf;8740:1:3.mgf;9831:1:2.mgf;8622:1:3.mgf;9919:1:1.mgf;10038:1:1.mgf;5486:1:5.mgf;5688:1:8.mgf;5742:1:5.mgf;5493:1:11.mgf;6820:1:4.mgf;7639:1:9.mgf;6642:1:7.mgf;6147:1:3.mgf;6841:1:8.mgf;6299:1:6.mgf;6887:1:4.mgf;5541:1:10.mgf;5622:1:10.mgf;5607:1:5.mgf;7565:1:9.mgf;4826:1:11.mgf;7448:1:12.mgf;6231:1:10.mgf;5630:1:10.mgf;6152:1:10.mgf;6932:1:1.mgf;6969:1:8.mgf;…	-	Heterogeneous nuclear ribonucleoprotein A3 OS=Homo sapiens OX=9606 GN=HNRNPA3 PE=1 SV=2	0	0.925204658869562	106	0.0008999100089991	0.00734124448517715	1.00956292698575	100	0.626937306269373	0.850965470497647	1.06486476944106	106	0.0196980301969803	0.0923884552359522	0.974229032847654	104	0.192480751924808	0.460595116958892	1.09262996224693	104	0.0014998500149985	0.0125028480758482	1.03538001070867	102	0.141485851414859	0.399697530246975	0.968256243721912	107	0.234976502349765	0.511898114008663	0.949388657560655	107	0.0378962103789621	0.134287268137298	0.987389036404972	96	0.493550644935506	0.739984469888799	0.902608055038785	107	0.0011998800119988
sp|P53621|COPA_HUMAN	1987	139779.455675999	SSGLTAVWVAR;LSPLQFR;NLKNELTK;SGAWDESGVFLYTTSNHLK;KYDEVLHMVR;QLDFNSSK;QLDFNSSKDVAVMQLR;GLTGVDLFGTTDAVVK;MHSLLLK;QLFLQTYAR;LLELGPKPEVAQQTR;TLDLPLYVTR;VWDLSGLRK;RLLELGPKPEVAQQTR;DADSLTLFDVQQK;VTTVTELGK;VLTLDPTEFK;DVAVMQLR;GFFEGTLASK;VWDLSGLR;DADSQNPDAPEGK;KNLSPGAVESDVR;ASNLENSTYDLYTLPK;GYPEVALHFVKDEK;KGYPEVALHFVKDEK;GYPEVALHFVK;EYLVGLSVETER;YAVTTGDHGLLR;LNDLLQR;ERPAYAVHGNMLHYVK;LVGQSLLAYLQK;LLHDQVGV…	1;1;1;1;1;1;1;1;1;1;1;1;1;1;1;1;1;1;1;1;1;1;1;1;1;1;1;1;1;1;1;1;1	33	106	25350:1:13.mgf;25241:1:13.mgf;24911:1:13.mgf;25124:1:13.mgf;23933:1:14.mgf;25016:1:13.mgf;24797:1:13.mgf;23967:1:6.mgf;24583:1:13.mgf;22033:1:13.mgf;22145:1:13.mgf;22259:1:13.mgf;10257:1:3.mgf;10222:1:3.mgf;29424:1:15.mgf;23150:1:15.mgf;23032:1:15.mgf;23151:1:15.mgf;23034:1:15.mgf;22910:1:15.mgf;23086:1:15.mgf;12353:1:2.mgf;12359:1:2.mgf;27791:1:14.mgf;34292:1:5.mgf;34294:1:5.mgf;9180:1:10.mgf;16…	-	Coatomer subunit alpha OS=Homo sapiens OX=9606 GN=COPA PE=1 SV=2	0	0.870004369773881	104	9.99900009999e-05	0.00103588961986654	0.940780801654639	105	9.99900009999e-05	0.000987279912785421	1.00371194406743	104	0.864113588641136	0.958030109464085	0.866453315294086	100	9.99900009999e-05	0.00100351806924571	0.93069721900542	106	0.006999300069993	0.0427953196664302	0.929185001194764	102	9.99900009999e-05	0.00129266734343515	0.946451902538187	103	0.0058994100589941	0.033928558133819	0.809146786423059	105	9.99900009999e-05	0.000905250721218679	0.86628326686224	105	9.99900009999e-05	0.000912016421676218	0.934755884040001	105	0.0008999100089991
sp|P04792|HSPB1_HUMAN	4787	22807.503833	AQLGGPEAAK;TKDGVVELTGK;DGVVELTGK;QLSSGVSELR;VPFSLLR;VSLDVNHFAPDELTVK;LFDQAFGLPR;RVPFSLLR;GPSWDPFR;LATQSNELTLPVTFESR;TKDGVVELTGKHEER;TKDGVVELTGKHEERQDEHGYLSR	1;1;1;1;1;1;1;1;1;1;1;1	12	105	7124:1:6.mgf;7285:1:7.mgf;7042:1:7.mgf;7015:1:6.mgf;6707:1:6.mgf;6918:1:6.mgf;7035:1:6.mgf;7505:1:7.mgf;7438:1:8.mgf;7266:1:7.mgf;6817:1:6.mgf;7530:1:7.mgf;7383:1:7.mgf;7155:1:7.mgf;7414:1:8.mgf;7404:1:7.mgf;6822:1:6.mgf;6723:1:6.mgf;7160:1:6.mgf;7556:1:8.mgf;7541:1:8.mgf;7141:1:7.mgf;6915:1:6.mgf;12182:1:11.mgf;12263:1:11.mgf;12107:1:11.mgf;12113:1:11.mgf;12868:1:10.mgf;12535:1:11.mgf;12297:1:11…	-	Heat shock protein beta-1 OS=Homo sapiens OX=9606 GN=HSPB1 PE=1 SV=2	0	1.02238889115891	97	0.224877512248775	0.545607387571382	1.01008614862278	101	0.517748225177482	0.782543290990366	1.00260335064143	102	0.908809119088091	0.975986139506429	1.00067742309429	98	0.971402859714029	0.991335818846758	1.029466991292	103	0.306369363063694	0.606182183338086	0.841439567780794	105	9.99900009999e-05	0.00129266734343515	0.820669264601916	101	9.99900009999e-05	0.00123760443428274	0.81576552507257	105	9.99900009999e-05	0.000905250721218679	0.845914223582146	105	9.99900009999e-05	0.000912016421676218	0.972054559693539	101	0.192680731926807
sp|Q14152|EIF3A_HUMAN	6604	166849.454040999	EGLYQYK;AVEDLHGLFSLSK;LTSLVPFVDAFQLER;LESLNLQR;EDAPLGPHLQSMPSEQLR;TLSFGSDLNYATR;NQLTAMSSVLAK;LKQFEER;RLEELPLLK;RVPPPALSR;LLQEHEQLK;VLLATLSLPLTPER;RGADDDRPSWR;LLLTPWVK;ANEFLEVGK;LHEPLMLK;LATLLGLQAPPTR;LLDMDGLLVEK;VSTVFWK;KTELGAK;WGDRDSEGTWR;TKNETDEDGWTTVR;LLQEHEQLKK;LEELPLLK;LTTMQLER;MLEDRDLFVMR;SLEDVVR;LGLLNDMVR;FLWESYR;KLDYFER;RLGDDEDREPSLRPDDDRVPR;LYHDLAQQAFK;GLDDDRGPWR;FNVLQYVVPEVK	1;1;1;1;1;1;1;1;1;1;1;1;1;1;1;1;1;1;1;1;1;1;1;1;1;1;1;1;1;1;1;1;1;1	34	105	16694:1:1.mgf;16558:1:1.mgf;16732:1:1.mgf;16609:1:1.mgf;14690:1:11.mgf;34330:1:15.mgf;35929:1:3.mgf;35932:1:3.mgf;20324:1:13.mgf;19999:1:13.mgf;20218:1:13.mgf;20115:1:13.mgf;20655:1:8.mgf;20898:1:8.mgf;21235:1:2.mgf;20784:1:8.mgf;15381:1:8.mgf;25059:1:12.mgf;23607:1:9.mgf;27495:1:6.mgf;28785:1:9.mgf;24903:1:12.mgf;23565:1:9.mgf;25019:1:12.mgf;25143:1:12.mgf;28678:1:9.mgf;29868:1:9.mgf;29761:1:9.m…	-	Eukaryotic translation initiation factor 3 subunit A OS=Homo sapiens OX=9606 GN=EIF3A PE=1 SV=1	0	0.955111673523748	103	0.0148985101489851	0.0759487960978338	1.03193820196421	101	0.024997500249975	0.106148049078182	0.924348669503113	102	0.0005999400059994	0.00570223351496626	0.867655242442678	103	9.99900009999e-05	0.00100351806924571	0.942978602435873	104	0.0156984301569843	0.0814556299472094	0.999154052076116	98	0.959104089591041	0.986399927825246	1.07108739223386	103	0.0022997700229977	0.0159831397270296	0.935714741577757	102	0.0010998900109989	0.00710214692816433	1.00160865934034	98	0.927507249275072	0.974289763311498	0.927876390630429	102	0.0001999800019998
sp|Q9UPN3|MACF1_HUMAN	2919	843014.978898013	LVSDTLGQR;VPEGGEGLSATEVDSR;SSVASLVGR;VLEVELAK;MLSSSDALTQEFMDLR;LQDELVTLR;LRLEEYEQR;HLWENLGEK;ALLAEHQTFMEEMTR;LTGQLESLESR;TLQNQLVELK;TEQSVALLEQK;QSELESLQEVLGDYR;AFSLDLLR;SELNLLVEK;FLDVLELAEK;LSVQSALSTQPEAVK;LEQDQTTAQLQVQK;QPVYDTTLR;YRPDLVDMER;LMALGPLR;AENMYAQLKEEVR;EQYEALQEETR;VDSLLPWLK;FVTLSGQK;VLAQLELR;ALLELVPWR;LQQQLLR;KDFTELQK;DSVLFSVADR;TFPQNPVELK;ELQDALALLSR;LVLDTVNEVSR;ELESFLR;VDELDAALQR;ND…	1;1;1;1;1;1;1;1;0;1;1;1;1;1;1;1;1;1;1;1;1;1;1;1;1;1;1;1;1;1;1;1;1;1;1;1;1;1;1;1;1;1;1;1;1;1;1;1;1;1;1;1;1;1	53	105	15632:1:15.mgf;15526:1:15.mgf;15425:1:15.mgf;13104:1:13.mgf;13628:1:3.mgf;25249:1:11.mgf;24942:1:11.mgf;24791:1:11.mgf;25084:1:11.mgf;24906:1:11.mgf;25196:1:11.mgf;25133:1:11.mgf;25326:1:11.mgf;25016:1:11.mgf;36090:1:4.mgf;29747:1:2.mgf;29860:1:2.mgf;13596:1:7.mgf;13741:1:7.mgf;13490:1:7.mgf;13629:1:7.mgf;19963:1:1.mgf;20075:1:1.mgf;31686:1:4.mgf;26290:1:11.mgf;26411:1:11.mgf;26531:1:11.mgf;26187…	-	Microtubule-actin cross-linking factor 1, isoforms 1/2/3/5 OS=Homo sapiens OX=9606 GN=MACF1 PE=1 SV=4	0	0.951546914999601	102	0.0001999800019998	0.00195557367340189	0.978800810079519	103	0.0706929307069293	0.229573317282428	1.00229386152336	104	0.883311668833117	0.964364013759396	0.944127653478999	99	9.99900009999e-05	0.00100351806924571	0.96694535748725	103	0.0195980401959804	0.0969888412618592	0.923249305777785	101	9.99900009999e-05	0.00129266734343515	0.927111907997613	98	9.99900009999e-05	0.00123760443428274	0.883735534567433	98	9.99900009999e-05	0.000905250721218679	0.888570213669278	101	9.99900009999e-05	0.000912016421676218	0.975472158421086	103	0.0533946605339466
sp|Q99832|TCPH_HUMAN	4842	59824.106789	KVQGGALEDSQLVAGVAFK;LKELAVTVK;TLVDLAK;SLHDALMLVR;LLDVVHPAAK;QQLLLGAYAK;TATQLAVNK;KTFSYAGFEMQPK;ATLSNDGATLLK;ALELLPR;ELAVTVK;TFSYAGFEMQPK;LPLGDVATQYFADR;GGAEQFMEETER;ALKNDSVVAGGGALEMELSK;QVKPYVEEGLHPQLLLR;GKATLSNDGATLLK;VQGGALEDSQLVAGVAFK	1;1;1;1;1;1;1;1;1;1;1;1;1;1;1;1;1;1	18	104	30586:1:5.mgf;31366:1:15.mgf;30463:1:5.mgf;22940:1:16.mgf;23125:1:16.mgf;23016:1:16.mgf;23061:1:16.mgf;22989:1:16.mgf;19075:1:4.mgf;18117:1:3.mgf;18825:1:4.mgf;19096:1:4.mgf;18977:1:4.mgf;18252:1:3.mgf;18851:1:4.mgf;18958:1:4.mgf;18402:1:3.mgf;21144:1:10.mgf;23060:1:1.mgf;19112:1:9.mgf;19151:1:8.mgf;22817:1:9.mgf;19003:1:9.mgf;22963:1:9.mgf;23085:1:9.mgf;23281:1:1.mgf;20982:1:11.mgf;19023:1:8.mgf…	-	T-complex protein 1 subunit eta OS=Homo sapiens OX=9606 GN=CCT7 PE=1 SV=2	0	0.985328687066609	102	0.424157584241576	0.751035601400695	1.07619417857599	102	9.99900009999e-05	0.000987279912785421	0.91540166882983	102	9.99900009999e-05	0.00133802409232761	0.877506037492995	103	9.99900009999e-05	0.00100351806924571	0.971979286808605	100	0.277272272772723	0.573530646935306	0.96217342947322	103	0.0148985101489851	0.0794674029100586	1.06746232084957	102	0.0001999800019998	0.00206476814247509	0.937377210866911	102	9.99900009999e-05	0.000905250721218679	1.03861696828705	99	0.0397960203979602	0.135133732035811	0.909026510579754	100	9.99900009999e-05
sp|P37837|TALDO_HUMAN	2413	37669.515479	KLGGSQEDQLK;LVPVLSAK;MESALDQLK;KFAADAVK;LSFDKDAMVAR;RLLELYK;LLGELLQDNAK;LLDWHVANTDK;SYEPLEDPGVK;FAADAVK;LLDWHVANTDKK;LSSTWEGLQAGK;WLHNEDQMAVEK;VSTEVDAR;TLVMGASFR	1;1;1;1;1;1;1;1;1;1;1;1;1;1;1	15	103	7459:1:6.mgf;7453:1:6.mgf;7565:1:6.mgf;7553:1:6.mgf;25070:1:11.mgf;24917:1:10.mgf;24890:1:11.mgf;24989:1:11.mgf;25097:1:11.mgf;23670:1:10.mgf;25032:1:10.mgf;25138:1:10.mgf;24578:1:11.mgf;24619:1:11.mgf;25065:1:10.mgf;24777:1:11.mgf;23803:1:10.mgf;25210:1:11.mgf;24675:1:11.mgf;24834:1:11.mgf;23559:1:10.mgf;25197:1:11.mgf;25282:1:10.mgf;25170:1:10.mgf;24954:1:11.mgf;23654:1:10.mgf;25238:1:10.mgf;25…	-	Transaldolase OS=Homo sapiens OX=9606 GN=TALDO1 PE=1 SV=2	0	1.3959403678526	102	9.99900009999e-05	0.00103588961986654	1.23609604900312	102	9.99900009999e-05	0.000987279912785421	0.821152248625232	101	9.99900009999e-05	0.00133802409232761	1.16411880178258	99	9.99900009999e-05	0.00100351806924571	1.01637154411313	98	0.426357364263574	0.710385620826564	1.19639835062913	102	9.99900009999e-05	0.00129266734343515	1.44012285277992	101	9.99900009999e-05	0.00123760443428274	1.66330693793375	102	9.99900009999e-05	0.000905250721218679	1.48940791973355	99	9.99900009999e-05	0.000912016421676218	1.1419476117813	101	9.99900009999e-05
sp|O75533|SF3B1_HUMAN	1513	146461.361933999	RWDQTADQTPGATPK;MTPPLKDLLPR;TELLPPFFK;RATVNTFGYLAK;TMLLSPER;WDETPASQMGGSTPVLTPGK;QQAADLLSR;ALVNVLGMHK;QLVDTTVELANK;TYMDVMR;WDQTADQTPGATPK;VLPPPAGYVPLR;AKGSETPGATPGSK;LDPFADGGK;MVMETLEK;ATVNTFGYLAK;SLVELLEHGLVDEQQK;ELLSNLAK;TDRGGDSLGETPTPGASKR;VGAAELLSR;GGDSLGETPTPGASKR;LVDDLKDEAEQYR;DTPGHGSGWAETPR;LDDLVRPYVHK;LVDDLKDEAEQYRK;GLAAFLK;LWDPTPSHTPAGAATPGR;GKGLAAFLK;KLSSWDQAETPGHTPSLR;NRPLSDEELDAMFPEGY…	1;1;1;1;1;1;1;1;1;1;1;1;1;1;1;1;1;1;1;1;1;1;1;1;1;1;1;1;1;1;1;1;1;1;1	35	102	9067:1:1.mgf;9191:1:1.mgf;9055:1:1.mgf;9179:1:1.mgf;30827:1:3.mgf;24616:1:10.mgf;30482:1:3.mgf;30719:1:3.mgf;30605:1:3.mgf;34616:1:6.mgf;18212:1:15.mgf;17072:1:5.mgf;14397:1:15.mgf;14644:1:15.mgf;14680:1:16.mgf;14517:1:15.mgf;30306:1:4.mgf;10904:1:5.mgf;10437:1:5.mgf;10669:1:5.mgf;11672:1:4.mgf;10788:1:5.mgf;10543:1:5.mgf;25152:1:2.mgf;25380:1:2.mgf;25269:1:2.mgf;25324:1:2.mgf;29042:1:2.mgf;29097…	-	Splicing factor 3B subunit 1 OS=Homo sapiens OX=9606 GN=SF3B1 PE=1 SV=3	0	0.955454699298468	98	0.0028997100289971	0.0197478020055137	0.904152275920002	96	9.99900009999e-05	0.000987279912785421	1.05040299832394	96	0.0062993700629937	0.0371748124994077	1.00200825499726	99	0.916508349165084	0.973736783703245	0.948283205312708	99	0.0218978102189781	0.10447258636138	1.00059691804807	97	0.968703129687031	0.989064185433556	0.9247037084974	99	9.99900009999e-05	0.00123760443428274	0.933164299040775	100	0.0001999800019998	0.00162703729627037	0.878660637683172	101	9.99900009999e-05	0.000912016421676218	1.02393855808872	95	0.214378562143786
sp|P04179|SODM_HUMAN	5272	24887.639254	GDVTAQLALQPALK;GELLEALKR;NVRPDYLK;DFGSFDKFK;DFGSFDKFKEK;DFGSFDK;RDFGSFDK;GELLEALK;YQEALAK;HHAAYVNNLNVTEEK;ALWNVLNWENVTER	1;1;1;1;1;1;1;1;1;1;1	11	102	27446:1:16.mgf;28125:1:15.mgf;27288:1:16.mgf;26568:1:14.mgf;26623:1:15.mgf;27147:1:16.mgf;26431:1:14.mgf;27345:1:16.mgf;27307:1:16.mgf;27118:1:16.mgf;27210:1:16.mgf;27514:1:16.mgf;27546:1:16.mgf;28002:1:15.mgf;27388:1:16.mgf;27246:1:16.mgf;27413:1:16.mgf;26306:1:16.mgf;26425:1:16.mgf;26307:1:16.mgf;25981:1:16.mgf;26187:1:16.mgf;25822:1:14.mgf;26625:1:16.mgf;26626:1:16.mgf;26713:1:16.mgf;23506:1:1…	-	Superoxide dismutase [Mn], mitochondrial OS=Homo sapiens OX=9606 GN=SOD2 PE=1 SV=3	0	0.768472328096258	101	9.99900009999e-05	0.00103588961986654	0.800947695063377	94	9.99900009999e-05	0.000987279912785421	1.17699224237485	97	9.99900009999e-05	0.00133802409232761	0.9039746343731	95	9.99900009999e-05	0.00100351806924571	0.99354932892724	92	0.753924607539246	0.907028382335268	0.750348979581167	99	9.99900009999e-05	0.00129266734343515	0.635499259620041	100	9.99900009999e-05	0.00123760443428274	0.572686048369089	102	9.99900009999e-05	0.000905250721218679	0.594765315702748	102	9.99900009999e-05	0.000912016421676218	0.945512521832934	97	0.0301969803019698
sp|P12814|ACTN1_HUMAN	202	103544.836734	LSNRPAFMPSEGR;VGWEQLLTTLAR;LLAGDKNYLTMDELRR;LEDFRDYR;HRPELLDYGK;TLNEVENQLLTR;VPENTMHAMQQK;TLPWLENR;GYEEWLLNELR;LMSLVDPNR;VLAVNQENEQLMEDYEK;ASLHEAWTDGK;KAGTQLENLEEDFRDGLK;FALQDLSVEETSAK;ALDFLASK;GLSQEQMNEFR;MLDAEDLVGTARPDEK;LALLGLHNEVSK;LASDLLEWLR;ASFNHFDRDHSGTLGPEEFK;ETADTDTADQVMASFK;LRKDDPLTNLNTAFDVAEK;RDQALTEEHAR;NYLTMDELR;AETAANR;QKDYETATLSELK;SLVNYKPK;LLAGDKNYLTMDELR;KQFGAQANVLGPWLQTK;LDHLAEK…	1;0;1;0;1;0;1;0;0;1;1;0;1;0;0;1;1;1;0;1;1;1;1;1;0;1;1;1;1;0;1;1;0;0	21	102	8606:1:10.mgf;8493:1:10.mgf;14366:1:4.mgf;8581:1:10.mgf;14299:1:4.mgf;14121:1:4.mgf;8354:1:10.mgf;8469:1:10.mgf;13982:1:5.mgf;14181:1:4.mgf;14467:1:4.mgf;14239:1:4.mgf;35498:1:16.mgf;36350:1:15.mgf;36062:1:5.mgf;28425:1:13.mgf;18573:1:4.mgf;18795:1:7.mgf;18897:1:7.mgf;18738:1:4.mgf;19032:1:7.mgf;18614:1:4.mgf;19941:1:8.mgf;19013:1:7.mgf;18916:1:7.mgf;18833:1:4.mgf;18700:1:4.mgf;7850:1:3.mgf;9360:…	-	Alpha-actinin-1 OS=Homo sapiens OX=9606 GN=ACTN1 PE=1 SV=2	0	0.908484327333106	99	9.99900009999e-05	0.00103588961986654	0.929463611098238	101	9.99900009999e-05	0.000987279912785421	0.952984958489247	101	0.0202979702029797	0.0946204844756166	0.839929545039866	99	9.99900009999e-05	0.00100351806924571	0.89162742262723	100	9.99900009999e-05	0.0013292788368222	0.911426248119778	97	9.99900009999e-05	0.00129266734343515	0.952163618777007	101	0.0025997400259974	0.0174517201745172	0.817861438076564	96	9.99900009999e-05	0.000905250721218679	0.834509186619887	99	9.99900009999e-05	0.000912016421676218	0.995294466093439	93	0.772022797720228
sp|Q14315|FLNC_HUMAN	2008	293388.543628997	VPVKDVVDPGK;SPFVVNVAPPLDLSK;TYAVSYVPK;RLTVTSLQETGLK;EVTTEFTVDAR;KLQQNTFTR;SPFEVNVGMALGDANK;LKPGAPVR;LVSLDSK;TSQLNVGTSTDVSLK;GAGTGGLGLALEGPSEAK;FVPQEMGPHTVAVK;EAGAGGLSLAVEGPSK;SPFEVQVSPEAGVQK;YGGDELPYSPFR;VSGPGVEPHGVLR;LQQNTFTR;VEAAELVEGEDSAYSVR;GSSYSSLPK;AWGPGLETGQVGK;VLPAHDASK;GPGLSQAFVGQK;HLGLSFTPK;AFGPGLEGGLVNK;VKEVADFK;VTVLFAGQNLER;FNGAHLPGSPFK;LLGWLQNK;GGLVGTPAPFSLDTK;RDTVEVALEDKGDSTFR;WGDES…	1;1;1;1;1;0;1;1;0;1;1;1;0;1;1;1;0;1;1;1;1;1;1;1;1;1;1;0;1;1;1;1;0;0;1;0;1;1;1;1;1;1;1;1;1;1;0;0;1;1;1;1;1	43	102	17902:1:1.mgf;17818:1:1.mgf;34924:1:7.mgf;34339:1:6.mgf;17247:1:14.mgf;17366:1:14.mgf;21132:1:7.mgf;21244:1:7.mgf;21021:1:7.mgf;15462:1:12.mgf;6958:1:1.mgf;6968:1:1.mgf;7078:1:1.mgf;5694:1:11.mgf;7071:1:1.mgf;6955:1:1.mgf;32849:1:4.mgf;5731:1:1.mgf;5637:1:1.mgf;5513:1:1.mgf;5616:1:1.mgf;15582:1:3.mgf;15332:1:3.mgf;15466:1:3.mgf;16785:1:4.mgf;15345:1:3.mgf;15581:1:3.mgf;15465:1:3.mgf;20029:1:5.mgf…	-	Filamin-C OS=Homo sapiens OX=9606 GN=FLNC PE=1 SV=3	0	0.922693420779577	96	9.99900009999e-05	0.00103588961986654	0.874517331790682	96	9.99900009999e-05	0.000987279912785421	1.1464077937751	101	9.99900009999e-05	0.00133802409232761	1.05191476348612	95	9.99900009999e-05	0.00100351806924571	0.995797476585543	100	0.835516448355164	0.940823282499209	0.9930380882575	100	0.537646235376462	0.814680240443798	0.877609122183274	98	9.99900009999e-05	0.00123760443428274	0.91817860411971	97	9.99900009999e-05	0.000905250721218679	0.87192524534966	102	9.99900009999e-05	0.000912016421676218	1.05934829760656	98	0.0002999700029997
sp|Q92616|GCN1_HUMAN	4532	294949.359829996	ALLTALGVER;ALGLVLR;VDLAPHVR;VLSESPPDQWEAR;LTEVLTDSHVK;LYRPPPVLDALGR;LLDVASLEVLNEVNRR;QGEEVFQSLSK;LTTPPVNTR;LMELYQEK;LMPELVATASK;SGAAQGLAEVMAGLGVEK;KGVTSLLPVLR;LAHGLLEELK;QAGAEALSQAVAR;ASLLDPVPEVR;SLVSGLLR;LLDVASLEVLNEVNR;TLGDLVR;LDPEAFLTR;ELLSELGK;LLPELLPLLEEGLR;AVMLLHTHTLTSR;FVLQGAGAK;AYSDQALVNLLK;GLGLLSLK;VVLPYLVPK;QKEMLQAQLDR;KLDAGNQLALLEELHK;DTMLQALR;DLLLPTLQK;HLDQLLPR;EMLQAQLDR;LMDEAVLALR;LM…	1;1;1;1;1;1;1;1;1;1;1;1;1;1;1;1;1;1;1;1;1;1;1;1;1;1;1;1;1;1;1;1;1;1;1;1;1;1;1	39	102	31408:1:9.mgf;29047:1:10.mgf;31512:1:9.mgf;31212:1:9.mgf;29147:1:10.mgf;31308:1:9.mgf;31102:1:9.mgf;28392:1:8.mgf;28259:1:7.mgf;28509:1:8.mgf;28377:1:7.mgf;7771:1:5.mgf;7526:1:5.mgf;9237:1:15.mgf;7646:1:5.mgf;9120:1:15.mgf;9225:1:15.mgf;18431:1:12.mgf;18743:1:12.mgf;18626:1:12.mgf;27718:1:2.mgf;27956:1:2.mgf;26994:1:1.mgf;27110:1:1.mgf;27838:1:2.mgf;26862:1:1.mgf;33180:1:7.mgf;33297:1:7.mgf;31893…	-	eIF-2-alpha kinase activator GCN1 OS=Homo sapiens OX=9606 GN=GCN1 PE=1 SV=6	0	0.945511490047255	97	9.99900009999e-05	0.00103588961986654	1.08467635190707	94	9.99900009999e-05	0.000987279912785421	0.951617207761945	100	0.0062993700629937	0.0371748124994077	0.895098157855881	102	9.99900009999e-05	0.00100351806924571	1.04710781120969	99	0.0310968903109689	0.135248200055262	0.964754041430905	98	0.0126987301269873	0.0707649782966909	1.00439321578084	97	0.775922407759224	0.922744722221028	0.895553506904026	100	9.99900009999e-05	0.000905250721218679	1.02871420935076	92	0.0335966403359664	0.118638136186381	0.841855948872661	96	9.99900009999e-05
sp|P09874|PARP1_HUMAN	4974	113792.684602	TLGDFAAEYAK;VVDRDSEEAELLR;LQLLEDDKENR;VGTVLGSNK;KPPLLNNADSVQAK;LTVNPGTK;GLYFADMVSK;VFSATLGLVDLVK;GFSLLATEDKEALKK;MVDPEKPQLGMLDR;AMVEYELDLQK;VVSEDFLQDVSASTK;TTNFAGLLSQGLR;MLFDVESMKK;QQVPSGESALLDR;HPDVEVDGFSELR;AQNDLLWNLKDELK;LLWHGSR;LAPPEAPVTGYMFGK;KGDEVDGVDEVAK;AEPVEVVAPR;MLFDVESMK;ELLLFNK;NREELGFRPEYSASQLK;KMVDPEKPQLGMLDR;LPKPVQDLLK;GFSLLATEDK;KTAEAGGVTGK;GFSLLATEDKEALK	1;1;1;1;1;1;1;1;1;1;1;1;1;1;1;1;1;1;1;1;1;1;1;1;1;1;1;1;1	29	101	28743:1:1.mgf;28954:1:1.mgf;28596:1:1.mgf;27790:1:4.mgf;29261:1:2.mgf;28866:1:1.mgf;28703:1:1.mgf;29109:1:2.mgf;11507:1:13.mgf;11579:1:13.mgf;11629:1:13.mgf;10607:1:12.mgf;11342:1:13.mgf;11462:1:13.mgf;11391:1:13.mgf;21542:1:12.mgf;21814:1:12.mgf;21936:1:12.mgf;22244:1:12.mgf;22055:1:12.mgf;11626:1:14.mgf;11749:1:14.mgf;11493:1:14.mgf;11576:1:14.mgf;14838:1:5.mgf;16506:1:15.mgf;14971:1:5.mgf;1006…	-	Poly [ADP-ribose] polymerase 1 OS=Homo sapiens OX=9606 GN=PARP1 PE=1 SV=4	0	1.02454817950134	101	0.204379562043796	0.517264242053605	0.982837652419213	97	0.240675932406759	0.512960020798479	0.992243480023794	98	0.704929507049295	0.89876302800142	0.992583792516341	100	0.658334166583342	0.868746177877352	0.999196096496578	96	0.973802619738026	0.991017942902174	1.04294475417282	96	0.0086991300869913	0.0525045418306834	1.05652553139687	99	0.0206979302069793	0.0922562236106557	1.05515788442293	98	0.0012998700129987	0.00821948893193582	1.02397204217017	98	0.313768623137686	0.571356651264148	1.01332932164033	99	0.588041195880412
sp|P13611|CSPG2_HUMAN	3769	374567.277830993	VSVPTHPEAVGDASLTVVK;MFEHDFR;LTEEFLGK;LGEPNYGAELR;YELNSLLR;FTFEEAAK;LLASDAGLYR;VGHDYQWLGLNDK;YTLNFEAAQK;LATVGELQAAWR;HPVTVAR;SSPDPTSTLSNTVSYER	1;1;1;1;1;1;1;1;1;1;1;1	12	101	24995:1:4.mgf;24973:1:4.mgf;24879:1:4.mgf;25058:1:4.mgf;24263:1:5.mgf;14885:1:11.mgf;14433:1:11.mgf;16638:1:1.mgf;14552:1:11.mgf;14783:1:11.mgf;16280:1:1.mgf;16400:1:1.mgf;16164:1:1.mgf;15007:1:11.mgf;14668:1:11.mgf;16756:1:1.mgf;14691:1:11.mgf;16761:1:1.mgf;16511:1:1.mgf;16878:1:1.mgf;27568:1:10.mgf;29909:1:9.mgf;29648:1:9.mgf;27650:1:10.mgf;27683:1:10.mgf;27789:1:10.mgf;14952:1:6.mgf;15181:1:6.…	-	Versican core protein OS=Homo sapiens OX=9606 GN=VCAN PE=1 SV=3	0	1.12812980045355	97	9.99900009999e-05	0.00103588961986654	1.01118186151323	94	0.338166183381662	0.629874943540129	0.973992868241068	99	0.0268973102689731	0.117485602907139	1.07701448951064	97	9.99900009999e-05	0.00100351806924571	0.96486005394489	100	0.0262973702629737	0.118776131269182	0.684081170469884	101	9.99900009999e-05	0.00129266734343515	0.70252440867464	101	9.99900009999e-05	0.00123760443428274	0.765966764598099	95	9.99900009999e-05	0.000905250721218679	0.683574424451271	100	9.99900009999e-05	0.000912016421676218	1.09669065876646	98	9.99900009999e-05
sp|P62424|RL7A_HUMAN	6418	30130.077904	NFGLGQDLQPK;KVAPAPAVVK;KVVNPLFEK;QTATQLLK;AGVNTVTTLVENK;VVNPLFEK;AKELATK;VAPAPAVVK;TNYNDRYDELRR;AAGKGDVPTK;VPPALNQFTQALDR;TNYNDRYDELR;HWGGNVLGPK;GDVPTKRPPVLR;AGVNTVTTLVENKK;LKVPPALNQFTQALDR;RHWGGNVLGPK	1;1;1;1;1;1;1;1;1;1;1;1;1;1;1;1;1	17	100	20828:1:4.mgf;20979:1:4.mgf;21163:1:4.mgf;20495:1:5.mgf;20533:1:5.mgf;21074:1:4.mgf;20958:1:4.mgf;20653:1:5.mgf;20854:1:4.mgf;21095:1:4.mgf;20370:1:5.mgf;21180:1:4.mgf;7790:1:13.mgf;7774:1:13.mgf;19281:1:16.mgf;19189:1:16.mgf;18903:1:14.mgf;19010:1:14.mgf;19094:1:16.mgf;18949:1:14.mgf;19368:1:16.mgf;19300:1:14.mgf;19279:1:14.mgf;19180:1:14.mgf;18956:1:14.mgf;19413:1:14.mgf;19002:1:16.mgf;19064:1:…	-	60S ribosomal protein L7a OS=Homo sapiens OX=9606 GN=RPL7A PE=1 SV=2	0	0.754104452805889	88	9.99900009999e-05	0.00103588961986654	0.759587931913806	100	9.99900009999e-05	0.000987279912785421	1.05455921963153	99	0.0076992300769923	0.0440719530298377	0.786866494816103	97	9.99900009999e-05	0.00100351806924571	0.800694289626898	100	9.99900009999e-05	0.0013292788368222	0.877093316895538	94	9.99900009999e-05	0.00129266734343515	0.834431151087057	97	9.99900009999e-05	0.00123760443428274	0.672527060771629	99	9.99900009999e-05	0.000905250721218679	0.660058602015204	95	9.99900009999e-05	0.000912016421676218	0.992263486861627	100	0.717328267173283
sp|P07305|H10_HUMAN	2448	20832.184655	TENSTSAPAAKPK;LVTTGVLK;GVGASGSFR;YSDMLVAALQAEK;KLAATPK;VGENADSQLK;RLVTTGVLK;KAKPVKPK;AKPVKPK	1;1;1;1;1;1;1;1;1	9	99	3322:1:10.mgf;3394:1:10.mgf;3371:1:9.mgf;2725:1:11.mgf;3374:1:9.mgf;3282:1:9.mgf;3201:1:9.mgf;3214:1:10.mgf;2833:1:9.mgf;2622:1:8.mgf;3150:1:10.mgf;3457:1:9.mgf;3295:1:9.mgf;2717:1:8.mgf;2699:1:8.mgf;3455:1:9.mgf;2645:1:8.mgf;3192:1:10.mgf;3082:1:10.mgf;2871:1:11.mgf;3274:1:10.mgf;3130:1:10.mgf;2907:1:9.mgf;3347:1:10.mgf;21772:1:7.mgf;21164:1:7.mgf;21835:1:8.mgf;21413:1:7.mgf;22136:1:8.mgf;19635:…	-	Histone H1.0 OS=Homo sapiens OX=9606 GN=H1F0 PE=1 SV=3	0	0.584747346017498	88	9.99900009999e-05	0.00103588961986654	0.738602214076295	94	9.99900009999e-05	0.000987279912785421	1.62588128897057	94	9.99900009999e-05	0.00133802409232761	0.977446561538966	84	0.213378662133787	0.489303493551434	1.18720355704858	93	9.99900009999e-05	0.0013292788368222	1.07896025895777	91	0.0002999700029997	0.00322256506743692	0.64573236244278	90	9.99900009999e-05	0.00123760443428274	0.573824777310701	95	9.99900009999e-05	0.000905250721218679	0.786872291780222	95	9.99900009999e-05	0.000912016421676218	0.777944477688376	89	9.99900009999e-05
sp|P40227|TCPZ_HUMAN	1209	58425.7584490001	SVTLLLK;GLQDVLR;LLTEGFEAAK;MLVSGAGDLK;AQAALAVNLSAAR;EGLVALR;EGLVALRR;GLVLDHGAR;AGMSSLKG;QADLYLSEGLHPR;GLDPFSLDALSK;GFVVLNQK;EMDRETLLDVAR;ALQFLEEVK;DGNVLLHEMQLQHPTASLLAK;LLTEGFEAAKEK;ETLLDVAR;AQLGVQAFADALLLLPK;VLAQNSGFDLQETLVK	1;1;1;1;1;1;1;1;1;1;1;1;1;1;1;1;1;1;1	19	99	25909:1:8.mgf;26024:1:8.mgf;26143:1:8.mgf;25591:1:9.mgf;25693:1:9.mgf;26027:1:8.mgf;26265:1:8.mgf;25801:1:8.mgf;25910:1:8.mgf;25543:1:1.mgf;25585:1:1.mgf;26142:1:8.mgf;18016:1:16.mgf;18235:1:16.mgf;17579:1:14.mgf;18125:1:16.mgf;25908:1:11.mgf;28785:1:1.mgf;26791:1:11.mgf;26562:1:11.mgf;26675:1:11.mgf;27013:1:11.mgf;29335:1:1.mgf;29367:1:1.mgf;27014:1:11.mgf;27251:1:11.mgf;28870:1:1.mgf;28987:1:1.…	-	T-complex protein 1 subunit zeta OS=Homo sapiens OX=9606 GN=CCT6A PE=1 SV=3	0	0.926905651987935	95	9.99900009999e-05	0.00103588961986654	1.03766540697722	96	0.0363963603639636	0.140741819354186	0.955789323221373	98	0.0191980801919808	0.0905306687260177	0.882329124325899	96	9.99900009999e-05	0.00100351806924571	0.983136253007967	93	0.470652934706529	0.742099278444249	0.992276369848284	98	0.701129887011299	0.897609546786039	1.04038493211492	99	0.0352964703529647	0.138152060355222	0.920953939748767	97	0.0002999700029997	0.00234970084506312	1.02410016143731	97	0.382161783821618	0.644344513353139	0.904883155425172	92	9.99900009999e-05
sp|Q16891|MIC60_HUMAN	2540	84007.4887549998	KAVDEAADALLK;SVLENAK;AFDSAVAK;TLPYSDK;GLEQAVQSHAVAEEEAR;TVEGALKER;TVEGALK;VVSQYHELVVQAR;VQEQELKSEFEQNLSEK;LSEQELQFR;LHNMLVDLDNVVK;QEQVKLESLAK;KAHQLWLSVEALK;SELQAEQDR;RAFDSAVAK;VAQDWLK;ESKQPASQLQK;RLSQEQVDNFTLDLNTAYAR;FVNQLKGESR;GVYSEETLR;RVAQDWLK;KVQAAQSEAK;LSQEQVDNFTLDLNTAYAR;LSTDDLNSLLAHAHR;AVDEAADALLK;QHLTLALEK;EVAGAKPHLTAAEGK;LSSVSEVMK;SLQSGPLK;KSLQSGPLK;ELDSLTPEVLPGWK	1;1;1;1;1;1;1;1;1;1;1;1;1;1;1;1;1;1;1;1;1;1;1;1;1;1;1;1;1;1;1	31	99	24688:1:6.mgf;24734:1:6.mgf;24809:1:6.mgf;24616:1:6.mgf;24939:1:6.mgf;24571:1:6.mgf;7844:1:7.mgf;7769:1:7.mgf;11702:1:11.mgf;11578:1:11.mgf;11560:1:11.mgf;11438:1:11.mgf;11683:1:11.mgf;9945:1:10.mgf;10053:1:10.mgf;9815:1:10.mgf;10069:1:10.mgf;10187:1:10.mgf;16263:1:13.mgf;14277:1:12.mgf;14150:1:12.mgf;14028:1:12.mgf;13911:1:12.mgf;8225:1:8.mgf;8267:1:8.mgf;8354:1:8.mgf;8396:1:8.mgf;9427:1:7.mgf;9…	-	MICOS complex subunit MIC60 OS=Homo sapiens OX=9606 GN=IMMT PE=1 SV=1	0	1.03434611173984	96	0.0834916508349165	0.28272256015242	0.978241745568093	92	0.14038596140386	0.36844521999413	1.01822372600139	97	0.402559744025597	0.707557610176842	1.04334187077845	95	0.005999400059994	0.0344387010029006	0.982689637709869	97	0.535746425357464	0.789071853133296	0.988602884232013	94	0.470552944705529	0.769789294528992	0.96549646750152	95	0.0587941205879412	0.200762016691448	1.01355205255193	98	0.511448855114489	0.760221883315809	0.948985086033165	95	0.0071992800719928	0.0338704757126446	1.06110922357765	96	0.0181981801819818
sp|Q5SSJ5|HP1B3_HUMAN	4589	61436.3668920001	GASGTFQLK;GASGSFVVVQK;TLPSWATLSASQLAR;SGASVVALR;VDLRPQLLK;GQLEQLTGK;KYVSQYYPK;YVSQYYPK;KPSGGSSK;MDALLTEALK;LEDVLPLAFTR;YPSLELER;EASYSLLR;SSAVDPEPQVK;ALPLLVGAQLLHADK;LGEKVEDSTMPLR;GKGASGSFVVVQK;GSKPAPK	1;1;1;1;1;1;1;1;1;1;1;1;1;1;1;1;1;1	18	99	12932:1:14.mgf;13218:1:14.mgf;12863:1:14.mgf;12982:1:14.mgf;13166:1:14.mgf;13079:1:6.mgf;13049:1:14.mgf;13095:1:14.mgf;13293:1:14.mgf;13899:1:13.mgf;14809:1:6.mgf;14015:1:13.mgf;14101:1:13.mgf;13868:1:13.mgf;14941:1:6.mgf;14879:1:6.mgf;14760:1:6.mgf;13777:1:13.mgf;13983:1:13.mgf;33079:1:9.mgf;34072:1:8.mgf;34061:1:8.mgf;33059:1:9.mgf;8594:1:8.mgf;8468:1:8.mgf;8461:1:8.mgf;8588:1:8.mgf;8350:1:8.mg…	-	Heterochromatin protein 1-binding protein 3 OS=Homo sapiens OX=9606 GN=HP1BP3 PE=1 SV=1	0	0.725073770009606	90	9.99900009999e-05	0.00103588961986654	0.855112370225712	96	9.99900009999e-05	0.000987279912785421	1.31522475587332	97	9.99900009999e-05	0.00133802409232761	0.967949306161873	91	0.0057994200579942	0.0335750106203801	1.11919816948022	97	9.99900009999e-05	0.0013292788368222	1.05765282179453	92	0.0001999800019998	0.00231113252311133	0.81678364575668	99	9.99900009999e-05	0.00123760443428274	0.777869190828703	98	9.99900009999e-05	0.000905250721218679	0.885985419079087	93	9.99900009999e-05	0.000912016421676218	0.869041359675656	96	9.99900009999e-05
sp|Q8N1F7|NUP93_HUMAN	3224	93924.8045129998	FTSDTKPLLNK;EALQYFYFLR;LTLSQFQK;ESMLVEWEQVK;TFGMAEEYHR;LLSPVVPQLSAPQSNKER;GLDLSHLSQR;ASVLLGSR;AQHQLGEFK;VASVAENK;SSLDNLEMAYAR;NMALSLAER;NADKVLELMNK;LKNMALSLAER;LVPLNQESVEER;QALAYLEQSYK;AFDLLER;EFDMLLGK;LVQMEVLMN	1;1;1;1;1;1;1;1;1;1;1;1;1;1;1;1;1;1;1	19	99	18238:1:15.mgf;25896:1:1.mgf;23361:1:11.mgf;26230:1:2.mgf;21759:1:11.mgf;23435:1:11.mgf;21503:1:9.mgf;22564:1:11.mgf;23800:1:11.mgf;25413:1:1.mgf;23905:1:11.mgf;22059:1:11.mgf;23871:1:11.mgf;23983:1:11.mgf;25510:1:1.mgf;25785:1:1.mgf;25450:1:1.mgf;23328:1:11.mgf;22949:1:10.mgf;23802:1:11.mgf;19456:1:10.mgf;26474:1:2.mgf;23979:1:10.mgf;25555:1:1.mgf;25327:1:1.mgf;23645:1:11.mgf;24088:1:11.mgf;2050…	-	Nuclear pore complex protein Nup93 OS=Homo sapiens OX=9606 GN=NUP93 PE=1 SV=2	0	0.834542368011036	94	9.99900009999e-05	0.00103588961986654	0.876905080580555	96	9.99900009999e-05	0.000987279912785421	1.18118939291317	99	9.99900009999e-05	0.00133802409232761	0.996982143648824	90	0.787321267873213	0.924424548116672	1.08188767998532	88	9.99900009999e-05	0.0013292788368222	1.11407062781145	93	9.99900009999e-05	0.00129266734343515	0.909579840145664	92	9.99900009999e-05	0.00123760443428274	0.910033267063142	93	9.99900009999e-05	0.000905250721218679	0.982214433502902	93	0.157084291570843	0.371522615180342	0.934881268363179	90	9.99900009999e-05
sp|P35232|PHB_HUMAN	2465	29824.913412	KAALLSAEGDSK;NVPVLTGSK;VFESLGK;DLQNVNLTLR;LLFRPVASQLPR;NLTYLPAGQSVLLQLPQ;LFTSLGEDYDER;FDAGELLTQR;EFTEAVEAK;KLEAAEDLAYQLSR;VLPSLTTELLK;AALLSAEGDSK;FVVEKAEQQK;AAELLANSLATAGDGLLELR	1;1;1;1;1;1;1;1;1;1;1;1;1;1	14	98	15818:1:9.mgf;14562:1:10.mgf;14444:1:10.mgf;14327:1:10.mgf;14518:1:10.mgf;15854:1:9.mgf;14421:1:10.mgf;14311:1:10.mgf;10938:1:13.mgf;12431:1:14.mgf;11875:1:14.mgf;10813:1:13.mgf;12302:1:14.mgf;11996:1:14.mgf;12415:1:14.mgf;10857:1:13.mgf;11967:1:14.mgf;22830:1:5.mgf;23300:1:5.mgf;23198:1:5.mgf;22843:1:5.mgf;23084:1:5.mgf;22962:1:5.mgf;23067:1:5.mgf;23176:1:5.mgf;22955:1:5.mgf;22218:1:13.mgf;22185…	-	Prohibitin OS=Homo sapiens OX=9606 GN=PHB PE=1 SV=1	0	0.936942443979555	88	9.99900009999e-05	0.00103588961986654	0.922792408260318	96	9.99900009999e-05	0.000987279912785421	1.0562112420808	90	0.0014998500149985	0.0118704082899103	1.02746303421124	95	0.0424957504249575	0.163190100121517	1.01302419934164	96	0.651034896510349	0.859897307543153	1.00452954668072	94	0.768623137686231	0.922166414896065	0.9278308478246	92	9.99900009999e-05	0.00123760443428274	0.937882069611931	95	9.99900009999e-05	0.000905250721218679	0.929191737766151	97	0.0002999700029997	0.00227380988609214	0.991103513431187	92	0.676432356764324
sp|P39656|OST48_HUMAN	1995	50922.0239780001	SSLNPLLFR;VGPVSHHR;TLVLLDNLNVR;WVFKEEGVLR;YSQTGNYELAVALSR;TADDPSLSLLK;APTLVGK;NTLLLAGLQAR;GFELTFK;WVPFDGDDLQLEFVR	1;1;1;1;1;1;1;1;1;1	10	98	30468:1:8.mgf;29811:1:7.mgf;27759:1:6.mgf;30262:1:7.mgf;27684:1:6.mgf;28001:1:6.mgf;29595:1:7.mgf;29706:1:9.mgf;30348:1:8.mgf;27502:1:6.mgf;27879:1:6.mgf;27631:1:6.mgf;27261:1:6.mgf;30247:1:8.mgf;29932:1:7.mgf;29704:1:7.mgf;449:1:10.mgf;488:1:10.mgf;35243:1:2.mgf;35311:1:4.mgf;29505:1:16.mgf;29155:1:16.mgf;29164:1:16.mgf;29269:1:16.mgf;29388:1:16.mgf;29247:1:16.mgf;27962:1:14.mgf;29500:1:16.mgf;2…	-	Dolichyl-diphosphooligosaccharide--protein glycosyltransferase 48 kDa subunit OS=Homo sapiens OX=9606 GN=DDOST PE=1 SV=4	0	0.93852254942521	94	9.99900009999e-05	0.00103588961986654	0.95821046109633	96	0.0313968603139686	0.126625010995265	1.04669928458839	95	0.0147985201479852	0.07481405960481	1.00023687116359	89	0.985401459854015	0.99479401935737	1.01954263778192	93	0.412558744125587	0.700259654145851	1.02980278650534	89	0.074992500749925	0.263293578582303	0.953841530760966	90	0.0034996500349965	0.0222446505349465	0.956892594028294	89	0.000999900009999	0.00661038988192188	0.979962811395498	92	0.317968203179682	0.576252443065762	0.960461926818594	94	0.054994500549945
sp|Q8N163|CCAR2_HUMAN	4325	103447.000512	FSATEVTNK;TLAAEMQELR;AGGEPWGAK;LHTLELK;LQVSSEK;LTPLQLELQR;MLLSLPEK;AAYNPGQAVPWNAVK;LNPLPGGR;FAEFQYLQPGPPR;RLTPLQLELQR;LPQLGEK;VQTLSNQPLLK;LLQELRR;SVASNQSEMEFSSLQDMPK;LLLTLGLR;ADSWVEKEEPAPSN;EAAPDAGAEPLTADSDPAYSSK;VLLLSSPGLEELYR;STKPGAAPTEHK;SPAPPLLHVAALGQK	1;1;1;1;1;1;1;1;1;1;1;1;1;1;1;1;1;1;1;1;1	21	98	14832:1:2.mgf;15078:1:2.mgf;14815:1:2.mgf;14690:1:2.mgf;14711:1:2.mgf;14933:1:2.mgf;15055:1:2.mgf;14950:1:2.mgf;13019:1:1.mgf;28631:1:8.mgf;28001:1:9.mgf;27849:1:9.mgf;28423:1:9.mgf;28118:1:9.mgf;28520:1:8.mgf;28218:1:9.mgf;27959:1:9.mgf;28277:1:9.mgf;28751:1:8.mgf;28076:1:9.mgf;28870:1:8.mgf;28176:1:9.mgf;11485:1:8.mgf;11484:1:8.mgf;11370:1:8.mgf;11607:1:8.mgf;11356:1:8.mgf;14644:1:5.mgf;14749:1…	-	Cell cycle and apoptosis regulator protein 2 OS=Homo sapiens OX=9606 GN=CCAR2 PE=1 SV=2	0	0.945601590594067	95	0.0008999100089991	0.00734124448517715	1.05705398867107	95	0.000999900009999	0.00741359642893548	1.03135140035638	90	0.0428957104289571	0.16524597540246	0.975019014711275	94	0.112588741125887	0.328873383604674	1.10224695919743	93	9.99900009999e-05	0.0013292788368222	1.02863206012391	93	0.063993600639936	0.235802506705851	0.981694571940033	97	0.367463253674633	0.659488462918414	0.958993616503112	98	0.020997900209979	0.0855335027244939	1.07218419596909	91	9.99900009999e-05	0.000912016421676218	0.892850358065212	95	9.99900009999e-05
sp|P63244|RACK1_HUMAN	3286	35492.71913	LWDLEGK;DKTLLMWK;QEVLSTSSK;DVLSVAFSSDNR;DETNYGLPQR;LTRDETNYGLPQR;VWQVTLGTR;DGQAMLWDLNEGK;LWDLTTGTTTR;LLVDELKQEVLSTSSK;LLVDELK;QLVSGSR	1;1;1;1;1;1;1;1;1;1;1;1	12	97	30620:1:9.mgf;31221:1:8.mgf;30977:1:8.mgf;30223:1:9.mgf;30320:1:9.mgf;30519:1:9.mgf;30997:1:8.mgf;28351:1:10.mgf;30619:1:9.mgf;30723:1:9.mgf;30420:1:9.mgf;31194:1:8.mgf;28459:1:10.mgf;30321:1:9.mgf;31294:1:8.mgf;30719:1:9.mgf;31093:1:8.mgf;28245:1:10.mgf;30520:1:9.mgf;31114:1:8.mgf;28278:1:10.mgf;30419:1:9.mgf;29334:1:8.mgf;18711:1:14.mgf;22538:1:14.mgf;20351:1:15.mgf;18494:1:14.mgf;18599:1:14.mg…	-	Receptor of activated protein C kinase 1 OS=Homo sapiens OX=9606 GN=RACK1 PE=1 SV=3	0	0.864760615808142	91	9.99900009999e-05	0.00103588961986654	0.963903210869052	95	0.0673932606739326	0.222168382837567	0.959176725557344	97	0.105089491050895	0.316357214796527	0.83967478556736	95	9.99900009999e-05	0.00100351806924571	0.93576485306181	97	0.0841915808419158	0.269536739925168	0.988292392729912	96	0.497250274972503	0.787858597317838	1.01974324768896	97	0.44025597440256	0.723913219025713	0.846270003606862	94	9.99900009999e-05	0.000905250721218679	0.928450511256122	94	0.0005999400059994	0.00407211781602707	0.923892857741914	91	0.0017998200179982
sp|Q13423|NNTM_HUMAN	5060	114545.819205	FFTGQLTAAGK;AAALEQFK;EVLASDLVVK;AATLTPFR;FGLHPVAGR;APMVNPTLGVHEADLLK;VALSPAGVQNLVK;AVVLAANHFGR;APVLFNK;AQYPLADLVK;KAPVLFNK;QGFNVVVESGAGEASK;GLTHLGYTDLPSR;VAGAQLQGAK;VLFPAPTPK;SLGAEPLEVDLKESGEGQGGYAK;SAPLLLPGR;TVAELEAEK;SLGAEPLEVDLK;NLPQGAPVK;MLTEQGK;TTVLAMDQVPR	1;1;1;1;1;1;1;1;1;1;1;1;1;1;1;1;1;1;1;1;1;1	22	97	26015:1:11.mgf;26135:1:11.mgf;25925:1:11.mgf;26152:1:11.mgf;26035:1:11.mgf;26282:1:11.mgf;25552:1:4.mgf;25823:1:4.mgf;25897:1:4.mgf;24690:1:5.mgf;25478:1:4.mgf;24830:1:5.mgf;26018:1:4.mgf;24753:1:5.mgf;25771:1:4.mgf;25434:1:4.mgf;25715:1:4.mgf;25658:1:4.mgf;25591:1:4.mgf;26969:1:11.mgf;27085:1:11.mgf;26850:1:11.mgf;26736:1:11.mgf;29083:1:1.mgf;15459:1:5.mgf;17079:1:15.mgf;9663:1:16.mgf;9782:1:16.…	-	NAD(P) transhydrogenase, mitochondrial OS=Homo sapiens OX=9606 GN=NNT PE=1 SV=3	0	1.0633177318949	95	9.99900009999e-05	0.00103588961986654	1.03237513535337	94	0.0171982801719828	0.0792029476297653	0.975690320337661	97	0.165083491650835	0.428290589308416	1.01936419946656	96	0.257374262573743	0.544744276873041	0.998289477457955	94	0.931506849315068	0.976830211173317	0.937962808679055	95	0.0001999800019998	0.00231113252311133	0.937271849690234	92	0.0001999800019998	0.00206476814247509	0.977850746881496	94	0.166183381661834	0.401127766970138	0.968306909566522	96	0.101689831016898	0.273835546718938	1.00376761748599	97	0.863713628637136
sp|Q6P2Q9|PRP8_HUMAN	718	274720.043673998	LDLTLLNR;YLQPWESEFLDSQR;ALDLPLVK;RLTLEDLEDSWDR;VQMLLSDR;VWAEYALK;LTPSGYEWGR;ALSAANLHLR;QLLMASGSTTFTK;TAEEVAALLR;DLLLADYGK;LVVDSHVQYR;AVFWDLK;VYLGALK;VESHFDLELR;ETGYTYLLPK;KWQQLQAK;LLLLALER;ANPALYVLR;TGQLFLK;RALDLPLVK;FGDLLLK;SGMSHEEDQLLPNLYR;YMPHAVLK;QTDVGLTHFR;WGDYDSHDLER;EELGLLEQAYDNPHEALSR;LLVDHNLADYMTAK;NNVNVASLTQSELR;TEDPDLPAFYFDPLLNPLSHR;YYVLNALK	1;1;1;1;1;1;1;1;1;1;1;1;1;1;1;1;1;1;1;1;1;1;1;1;1;1;1;1;1;1;1	31	97	31907:1:9.mgf;31793:1:9.mgf;29625:1:10.mgf;33784:1:1.mgf;34860:1:2.mgf;30991:1:16.mgf;31870:1:15.mgf;31990:1:15.mgf;31992:1:15.mgf;31099:1:16.mgf;31881:1:15.mgf;31162:1:16.mgf;32098:1:15.mgf;31046:1:16.mgf;32557:1:12.mgf;32553:1:12.mgf;31427:1:7.mgf;31544:1:7.mgf;29582:1:6.mgf;31669:1:7.mgf;29842:1:6.mgf;29701:1:6.mgf;32344:1:15.mgf;31370:1:16.mgf;32346:1:15.mgf;32237:1:15.mgf;31262:1:16.mgf;3247…	-	Pre-mRNA-processing-splicing factor 8 OS=Homo sapiens OX=9606 GN=PRPF8 PE=1 SV=2	0	0.818890380041408	93	9.99900009999e-05	0.00103588961986654	0.909081624621603	95	9.99900009999e-05	0.000987279912785421	1.07722551956215	95	0.0002999700029997	0.00322256506743692	0.881502674427223	94	9.99900009999e-05	0.00100351806924571	0.964746180342504	96	0.093990600939906	0.290101490609664	0.997078482529819	90	0.866613338666133	0.961817859683657	0.910108829924617	93	9.99900009999e-05	0.00123760443428274	0.81825579108268	92	9.99900009999e-05	0.000905250721218679	0.897038097066851	94	9.99900009999e-05	0.000912016421676218	0.915789635701573	91	9.99900009999e-05
sp|Q96KP4|CNDP2_HUMAN	1263	53169.0331560001	DVGAQLLLHSHK;MMEVAAADVK;TVFGVEPDLTR;YNYLEGTK;QLGGSVELVDLGK;MLAAYLYEVSQLKD;TGQELPVNVR;LGSDPQKK;EGGSLPVTLTFQEATGK;NVMLLPVGSADDGAHSQNEK;DVGAQLLLHSHKK;RMMEVAAADVK;QKLPDGSELPLPPLLLGR;LPDGSELPLPPLLLGR;LVPNMTPEVVGEQVTSYLTK	1;1;1;1;1;1;1;1;1;1;1;1;1;1;1	15	97	17261:1:15.mgf;17382:1:15.mgf;17383:1:15.mgf;16724:1:16.mgf;17394:1:15.mgf;16789:1:16.mgf;17245:1:15.mgf;17253:1:15.mgf;23975:1:6.mgf;24050:1:6.mgf;24142:1:6.mgf;23866:1:6.mgf;13646:1:6.mgf;15186:1:6.mgf;13656:1:6.mgf;26152:1:7.mgf;15276:1:7.mgf;24063:1:6.mgf;15406:1:7.mgf;15269:1:7.mgf;24160:1:6.mgf;23852:1:6.mgf;7688:1:6.mgf;23954:1:6.mgf;26315:1:7.mgf;24265:1:6.mgf;13548:1:6.mgf;26069:1:7.mgf;…	-	Cytosolic non-specific dipeptidase OS=Homo sapiens OX=9606 GN=CNDP2 PE=1 SV=2	0	1.15873211494416	93	9.99900009999e-05	0.00103588961986654	1.17323066094828	92	9.99900009999e-05	0.000987279912785421	0.881985788617468	96	9.99900009999e-05	0.00133802409232761	1.02289464304823	96	0.252374762523748	0.538270115665819	1.0541299153758	94	0.020997900209979	0.101048254795972	0.989805701587134	96	0.429457054294571	0.737558948861658	1.13398214847096	95	9.99900009999e-05	0.00123760443428274	1.16841145113486	95	9.99900009999e-05	0.000905250721218679	1.1771053172658	94	9.99900009999e-05	0.000912016421676218	0.980857356929157	94	0.332866713328667
sp|P01023|A2MG_HUMAN	4232	164595.417622999	YGAATFTR;FEVQVTVPK;DTVLKPLLVEPEGLEK;TEHPFTVEEFVLPK;LPPNVVEESAR;DLKPALVK;SASNMALVDVK;GEAFTLK;QTVSWAVTPK;ALGYLNTGYQR;VDLSFSPSQSLPASHAHLR;QGLPFFGQVR;VGFYESDVMGR;GVPLPNK;SDLAPVAR;LHTEAQLQEEGTVVELTGR;ATVLNYLPK;NEDSLVFVQTDK;AAQVTLQSSGTFSSK;GVPLPNKVLFLR;SLYKPGQTVK;LAQWQSFQLEGGLK;HYDGSYSTFGER;TKVFQLK;MVSGFLPLKPTVK;SSGSLLNNALK;GHFSLSLPVK	0;1;1;1;1;1;1;1;1;1;1;1;1;0;1;1;0;1;1;1;1;1;1;1;0;0;1	22	96	11029:1:8.mgf;10552:1:7.mgf;10671:1:7.mgf;10789:1:7.mgf;27451:1:15.mgf;27217:1:15.mgf;26887:1:16.mgf;26864:1:16.mgf;27472:1:15.mgf;27356:1:15.mgf;27332:1:15.mgf;27246:1:15.mgf;32615:1:1.mgf;33907:1:2.mgf;33210:1:3.mgf;33960:1:2.mgf;33159:1:3.mgf;33904:1:2.mgf;18746:1:8.mgf;18530:1:8.mgf;18123:1:8.mgf;19107:1:8.mgf;18195:1:9.mgf;18987:1:8.mgf;18012:1:8.mgf;17915:1:8.mgf;17900:1:8.mgf;18866:1:8.mgf…	-	Alpha-2-macroglobulin OS=Homo sapiens OX=9606 GN=A2M PE=1 SV=3	0	1.72950907072827	93	9.99900009999e-05	0.00103588961986654	1.34582910158661	89	9.99900009999e-05	0.000987279912785421	0.696960855994582	95	9.99900009999e-05	0.00133802409232761	1.18998655318926	94	9.99900009999e-05	0.00100351806924571	0.97491097658832	93	0.409059094090591	0.698154562514115	0.735778548249967	92	9.99900009999e-05	0.00129266734343515	1.05612591940888	92	0.0052994700529947	0.0310637524143839	1.27669697188771	94	9.99900009999e-05	0.000905250721218679	1.0171251489926	95	0.513148685131487	0.75469589700466	1.22407879733773	91	9.99900009999e-05
sp|P02790|HEMO_HUMAN	363	52366.5414870001	FDPVRGEVPPR;WDRELLSER;SGAQATWTELPWPHEK;NFPSPVDAAFR;GGYTLVSGYPK;FDPVRGEVPPRYPR;VWVYPPEK;GDKVWVYPPEK;RLWWLDLK;GDKVWVYPPEKK;LHLMAGR	1;1;1;1;1;1;1;1;1;1;1	11	96	11646:1:5.mgf;14518:1:15.mgf;14176:1:16.mgf;12804:1:5.mgf;14398:1:15.mgf;14340:1:15.mgf;12667:1:5.mgf;12136:1:5.mgf;12012:1:5.mgf;15047:1:15.mgf;14354:1:5.mgf;14073:1:16.mgf;13847:1:15.mgf;15221:1:15.mgf;14462:1:15.mgf;12464:1:5.mgf;15398:1:15.mgf;12025:1:5.mgf;14226:1:15.mgf;14115:1:15.mgf;13776:1:15.mgf;13402:1:15.mgf;14036:1:15.mgf;14134:1:5.mgf;12951:1:5.mgf;13691:1:5.mgf;12716:1:5.mgf;14966:…	-	Hemopexin OS=Homo sapiens OX=9606 GN=HPX PE=1 SV=2	0	1.6019827746665	96	9.99900009999e-05	0.00103588961986654	1.3558152413264	93	9.99900009999e-05	0.000987279912785421	0.739976416585624	96	9.99900009999e-05	0.00133802409232761	1.1717536371167	96	9.99900009999e-05	0.00100351806924571	1.00891992523781	94	0.74042595740426	0.900258858576294	0.928347355581847	96	0.0003999600039996	0.00408119723144742	1.26404879307147	96	9.99900009999e-05	0.00123760443428274	1.4922408360315	96	9.99900009999e-05	0.000905250721218679	1.27397742655811	96	9.99900009999e-05	0.000912016421676218	1.16576306187613	96	9.99900009999e-05
sp|P46939|UTRO_HUMAN	1126	396426.081561991	EYSVLNAVDQAR;LLEEYGSDDTR;GGSQMDVLQR;LDAFQVPQEAQK;LGLMSLSK;LYLLQQAR;NLQVEYEQLKDQHLR;EGLPTEELKNVLEK;VFLADQPLEAPEEPRR;MQLLEDHNK;LEQYATR;LGDYQTQLEK;TSWLNLK;VLYNDLGAQVTEGK;NVSQHLEDLER;ALPLQQR;QPDVLLEASGPEALQLR;TALQTTELK;LEAFNSR;GFDSFLGR;YEDLSHLAESK;QLTTYLTDR;DLLETVR;NQWDGTQHGVELR;LGEQLAVLHEK;ELTNLLGLHPK;AKEDVLQK;AQTYLGLEK;GMDEQLTSLK;STTELGENLQELR;ENALQDSLLAR;YQAVQEAVEDR;NLKDQLDK;LQLLLLHTR;TKEEWVK;QLGE…	1;1;1;1;1;1;1;1;1;1;1;1;1;1;1;1;1;1;1;1;1;1;1;1;1;1;1;1;1;1;1;1;1;1;1;1;1;1;1;1;1;1;1;1;1;1;1	47	96	27303:1:1.mgf;27541:1:1.mgf;27429:1:1.mgf;21116:1:13.mgf;21234:1:13.mgf;9438:1:3.mgf;9317:1:3.mgf;27159:1:2.mgf;27262:1:2.mgf;27168:1:2.mgf;27059:1:2.mgf;30168:1:1.mgf;30335:1:1.mgf;23130:1:10.mgf;23012:1:10.mgf;32565:1:8.mgf;29724:1:10.mgf;29620:1:10.mgf;32580:1:7.mgf;32680:1:8.mgf;25605:1:4.mgf;25380:1:4.mgf;33384:1:8.mgf;27521:1:8.mgf;27417:1:8.mgf;27301:1:8.mgf;27406:1:8.mgf;27194:1:8.mgf;180…	-	Utrophin OS=Homo sapiens OX=9606 GN=UTRN PE=1 SV=2	0	0.972407939400455	94	0.0836916308369163	0.2832425576078	1.04874071353496	96	0.0020997900209979	0.013866795138668	1.08753486879453	94	9.99900009999e-05	0.00133802409232761	1.04033227230063	95	0.0067993200679932	0.0379245439258634	1.11601098084383	94	9.99900009999e-05	0.0013292788368222	1.05268573302339	89	9.99900009999e-05	0.00129266734343515	0.971180459979359	93	0.122387761223878	0.34038747447042	1.01260880679801	93	0.454354564543546	0.722880331200656	1.09020329618015	90	9.99900009999e-05	0.000912016421676218	0.932488710024012	93	0.0003999600039996
sp|Q86UP2|KTN1_HUMAN	3039	156446.400731999	LMQLMESEQK;LTDTLVSK;STYVTEVR;LHVSYQETQQMQMK;VQELQNLLK;AHVQEVAQHNLK;TQLLQDVQDENK;SVEELLEAELLK;SQLEQLK;NAEQAATQLK;DAVSNTTNQLESK;RWEEVQSYLR;ALKSEVQK;AQQSLELLQSK;AQLNETLTK;TVQDLKQELK;SVLAETEGLLQK;DFLLSLK;AQQLSLTSK;VEPVPVTK;LVNELTEK;LLNDQNK;EKNWEAMEALASTEK;SGVLQDALKK;VAGDLHK;GELTTLLHQLQEKDK;ALKEELGNVQLEK;LLEEQLQHELSNK;QPTPPSEAAASK;MQQSVYVK;SGVLQDALK;SENKDLENLRR;VLSEREK;RQEALPLHQETK;LLPTKTDK;MQQSVYVKDD…	1;1;1;1;1;1;1;1;1;1;1;1;1;1;1;1;1;1;1;1;1;1;1;1;1;1;1;1;1;1;1;1;1;1;1;1;1;1;1;1	40	96	34349:1:2.mgf;34330:1:2.mgf;19709:1:4.mgf;19833:1:4.mgf;19816:1:4.mgf;19698:1:4.mgf;19971:1:4.mgf;19954:1:4.mgf;8112:1:10.mgf;8005:1:10.mgf;13877:1:15.mgf;13888:1:15.mgf;32258:1:14.mgf;32299:1:14.mgf;32385:1:14.mgf;5878:1:3.mgf;24194:1:12.mgf;24098:1:12.mgf;34425:1:12.mgf;34407:1:12.mgf;13540:1:9.mgf;13630:1:9.mgf;13742:1:9.mgf;13876:1:9.mgf;13859:1:9.mgf;13762:1:9.mgf;13649:1:9.mgf;10713:1:7.mgf…	-	Kinectin OS=Homo sapiens OX=9606 GN=KTN1 PE=1 SV=1	0	1.00308747473886	96	0.847615238476152	0.960651594573084	0.918329673037089	91	9.99900009999e-05	0.000987279912785421	0.939506953547956	93	0.0006999300069993	0.0064516206989573	0.953196800277957	89	0.000999900009999	0.0076077180311894	0.859225043075271	94	9.99900009999e-05	0.0013292788368222	0.963649006441598	95	0.0016998300169983	0.013540943555775	1.02050913173333	95	0.235776422357764	0.512908281364377	0.967971933243334	96	0.0265973402659734	0.103505720856486	0.87505933802231	95	9.99900009999e-05	0.000912016421676218	1.09338251951596	96	9.99900009999e-05
sp|Q96PK6|RBM14_HUMAN	3614	69601.9594649999	ALVVEMSRPR;ASYVAPLTAQPATYR;LAELSDYR;LNVELSTK;TQPMTAQAASYR;AQPSASLGVGYR;LAELSDYRR;LSESQLSFR;AQPSVSLGAPYR;KGPGLAVQSGDK;YSGSYNDYLR;RLPDAHSDYAR;AAQMHSGYQR;GPGLAVQSGDK;AQPSVSLGAAYR;ALVVEMSR;RLAELSDYRR;DYAFVHMEK;TQSSASLAASYAAQQHPQAAASYR;ASYDDPYKK;RLSESQLSFR	1;1;1;1;1;1;1;1;1;1;1;1;1;1;1;1;1;1;1;1;1	21	96	15506:1:14.mgf;23107:1:16.mgf;22998:1:16.mgf;20312:1:16.mgf;22048:1:3.mgf;22279:1:3.mgf;22106:1:3.mgf;22220:1:3.mgf;20349:1:16.mgf;22345:1:3.mgf;20168:1:16.mgf;22166:1:3.mgf;26200:1:9.mgf;27233:1:8.mgf;27112:1:8.mgf;26310:1:9.mgf;27343:1:8.mgf;26876:1:8.mgf;26993:1:8.mgf;17999:1:4.mgf;18132:1:4.mgf;17997:1:4.mgf;18110:1:4.mgf;18235:1:4.mgf;18250:1:4.mgf;7932:1:10.mgf;6145:1:10.mgf;7841:1:10.mgf;1…	-	RNA-binding protein 14 OS=Homo sapiens OX=9606 GN=RBM14 PE=1 SV=2	0	0.962042632941319	91	0.0208979102089791	0.0993139003856624	1.05563153610644	94	0.0038996100389961	0.0235365187516857	1.0900490962115	95	0.0001999800019998	0.00232433899467196	1.03272543193928	95	0.0577942205779422	0.20659656354224	1.18302384721974	92	9.99900009999e-05	0.0013292788368222	1.04780266888355	90	0.0063993600639936	0.0411474131828124	0.959951854275374	88	0.0254974502549745	0.108573231999898	0.999605738430374	86	0.98030196980302	0.991678153139593	1.09603583594056	89	9.99900009999e-05	0.000912016421676218	0.889846508242855	96	9.99900009999e-05
sp|Q99623|PHB2_HUMAN	2747	33257.905575	MLGEALSK;EYTAAVEAK;LVQAEGEAEAAK;LGGVQQDTLLAEGLHFR;VLSRPNAQELPSMYQR;LGLDYEER;LLLGAGAVAYGVR;FNASQLLTQR;VLPSLVNEVLK;DLQMVNLSLR;ESVFTVEGGHR;AQFLVEK;AQVSLLLR;KLSSPTGSK;DLAGRLPAGPR	1;1;1;1;1;1;1;1;1;1;1;1;1;1;1	15	96	24499:1:5.mgf;24576:1:5.mgf;24375:1:5.mgf;24614:1:5.mgf;24698:1:5.mgf;24741:1:5.mgf;13857:1:3.mgf;24133:1:5.mgf;24305:1:5.mgf;24449:1:5.mgf;24255:1:5.mgf;24171:1:5.mgf;11572:1:8.mgf;12988:1:8.mgf;11514:1:8.mgf;17714:1:13.mgf;15726:1:12.mgf;17859:1:13.mgf;15878:1:12.mgf;18084:1:13.mgf;17924:1:13.mgf;15840:1:12.mgf;18034:1:13.mgf;17817:1:13.mgf;17967:1:13.mgf;17739:1:13.mgf;15764:1:12.mgf;32182:1:1…	-	Prohibitin-2 OS=Homo sapiens OX=9606 GN=PHB2 PE=1 SV=2	0	0.924378104216167	96	0.0001999800019998	0.00195557367340189	0.905980843878377	90	9.99900009999e-05	0.000987279912785421	1.04075101621137	96	0.0416958304169583	0.162469959900562	0.950219287290617	92	9.99900009999e-05	0.00100351806924571	0.951041335669516	94	0.0148985101489851	0.07816913923397	1.02425337079036	87	0.0824917508249175	0.279336661228439	0.949775290406674	93	0.0012998700129987	0.0100913572764861	0.906456501554344	93	9.99900009999e-05	0.000905250721218679	0.910481028043942	92	9.99900009999e-05	0.000912016421676218	0.99877520582394	94	0.958804119588041
sp|P39023|RL3_HUMAN	5222	46346.8557140001	KSLLVQTK;LGQGYLLKDGK;VAFSVAR;LGQGYLLK;KAFMGPLKK;HGSLGFLPR;FQTMEEKK;AFMGPLKK;KAFMGPLK;NNASTDYDLSDK;SLLVQTK;FLDTTSK;AFMGPLK;EVDRPGSK;LEQQVPVNQVFGQDEMLDVLGVTK;QLEKDFSSMK	1;1;1;1;1;1;1;1;1;1;1;1;1;1;1;1	16	95	15690:1:8.mgf;14727:1:7.mgf;14987:1:7.mgf;14618:1:7.mgf;14839:1:7.mgf;14672:1:7.mgf;14623:1:7.mgf;14958:1:7.mgf;14546:1:7.mgf;15101:1:7.mgf;15575:1:8.mgf;15216:1:7.mgf;14840:1:7.mgf;14882:1:7.mgf;14783:1:7.mgf;14734:1:7.mgf;18739:1:15.mgf;18700:1:15.mgf;12235:1:5.mgf;12575:1:5.mgf;12462:1:5.mgf;12116:1:5.mgf;12344:1:5.mgf;18183:1:10.mgf;18075:1:12.mgf;21179:1:10.mgf;20216:1:6.mgf;18079:1:12.mgf;1…	-	60S ribosomal protein L3 OS=Homo sapiens OX=9606 GN=RPL3 PE=1 SV=2	0	0.920900487571871	92	9.99900009999e-05	0.00103588961986654	0.92686875386933	92	9.99900009999e-05	0.000987279912785421	0.906696791963764	93	9.99900009999e-05	0.00133802409232761	0.821088183746561	92	9.99900009999e-05	0.00100351806924571	0.833581198838552	89	9.99900009999e-05	0.0013292788368222	0.897395444506659	86	9.99900009999e-05	0.00129266734343515	1.0101215260854	94	0.706429357064294	0.89420410924482	0.829335540682013	92	9.99900009999e-05	0.000905250721218679	0.831886309040703	92	9.99900009999e-05	0.000912016421676218	0.990918697853367	93	0.69013098690131
sp|P13073|COX41_HUMAN	6061	19603.059435	DHPLPEVAHVK;ASWSSLSMDEK;RDHPLPEVAHVK;FKESFAEMNR;SEDFSLPAYMDR;VNPLQGLASK;ASWSSLSMDEKVELYR;SEDFSLPAYMDRR;WDYEKNEWKK	1;1;1;1;1;1;1;1;1	9	94	9730:1:9.mgf;10001:1:9.mgf;9243:1:8.mgf;9854:1:9.mgf;9879:1:9.mgf;10026:1:9.mgf;9343:1:8.mgf;9097:1:8.mgf;9222:1:8.mgf;9974:1:9.mgf;9897:1:9.mgf;8983:1:8.mgf;9759:1:9.mgf;9116:1:8.mgf;10099:1:9.mgf;9153:1:8.mgf;9287:1:8.mgf;18421:1:9.mgf;21182:1:10.mgf;23110:1:9.mgf;18299:1:9.mgf;23167:1:9.mgf;22911:1:8.mgf;22909:1:8.mgf;21306:1:10.mgf;21241:1:10.mgf;22182:1:3.mgf;21125:1:10.mgf;23044:1:9.mgf;232…	-	Cytochrome c oxidase subunit 4 isoform 1, mitochondrial OS=Homo sapiens OX=9606 GN=COX4I1 PE=1 SV=1	0	0.934506515242029	91	0.0006999300069993	0.00589913384352173	0.877560514056732	88	9.99900009999e-05	0.000987279912785421	1.06556373112465	93	0.0005999400059994	0.00570223351496626	0.996688279756976	90	0.860813918608139	0.955091544336047	0.934859184870075	91	0.0017998200179982	0.0146628861813418	0.96673508052168	92	0.0320967903209679	0.144329119040933	0.892405876123021	94	9.99900009999e-05	0.00123760443428274	0.88269309933506	90	9.99900009999e-05	0.000905250721218679	0.816151344279523	82	9.99900009999e-05	0.000912016421676218	1.08692551156389	91	9.99900009999e-05
sp|P48047|ATPO_HUMAN	3054	23358.690693	VAQLLKEPK;VAASVLNPYVK;YATALYSAASK;LVRPPVQVYGLEGR;YVDMSVK;TDPSLLGGMLVR;QNKLEQVEK;SFLSQGQVLK;SLNDLTAK	1;1;1;1;1;1;1;1;1	9	94	18332:1:16.mgf;19703:1:15.mgf;18173:1:16.mgf;19744:1:15.mgf;19823:1:15.mgf;18138:1:16.mgf;18270:1:16.mgf;18200:1:16.mgf;19580:1:15.mgf;26903:1:10.mgf;26865:1:10.mgf;24522:1:3.mgf;26566:1:11.mgf;26803:1:10.mgf;27657:1:3.mgf;24401:1:3.mgf;26685:1:10.mgf;26765:1:10.mgf;26541:1:10.mgf;26568:1:10.mgf;26654:1:10.mgf;26964:1:10.mgf;22746:1:10.mgf;24769:1:9.mgf;20286:1:12.mgf;22613:1:10.mgf;20281:1:9.mgf…	-	ATP synthase subunit O, mitochondrial OS=Homo sapiens OX=9606 GN=ATP5O PE=1 SV=1	0	1.05426761733204	93	0.0031996800319968	0.0214790402147904	0.913129788043707	92	9.99900009999e-05	0.000987279912785421	0.855876702791586	93	9.99900009999e-05	0.00133802409232761	0.894951794194514	90	9.99900009999e-05	0.00100351806924571	0.798439485208734	94	9.99900009999e-05	0.0013292788368222	0.910768527339924	90	9.99900009999e-05	0.00129266734343515	1.04205834823965	93	0.0316968303169683	0.128343768144752	0.941815690897716	92	0.0005999400059994	0.00419339509348034	0.818983899235359	90	9.99900009999e-05	0.000912016421676218	1.13170946261448	94	9.99900009999e-05
sp|O00264|PGRC1_HUMAN	414	21753.789709	LVRGDQPAASGDSDDDEPPPLPR;RFDGVQDPR;RDFTPAELR;GDQPAASGDSDDDEPPPLPR;DFTPAELRR;KFYGPEGPYGVFAGR;DFTPAELR;RDFTPAELRR;FYGPEGPYGVFAGR;EGEEPTVYSDEEEPKDESAR;FDGVQDPR	1;1;1;1;1;1;1;1;1;1;1	11	93	14100:1:13.mgf;14706:1:13.mgf;14332:1:13.mgf;14210:1:13.mgf;5344:1:2.mgf;5320:1:3.mgf;5246:1:2.mgf;4274:1:1.mgf;5336:1:2.mgf;5232:1:2.mgf;5210:1:3.mgf;9984:1:5.mgf;11239:1:4.mgf;10198:1:5.mgf;11298:1:4.mgf;9744:1:5.mgf;10013:1:5.mgf;10105:1:5.mgf;9834:1:5.mgf;11426:1:4.mgf;9697:1:5.mgf;9919:1:5.mgf;10353:1:5.mgf;9534:1:5.mgf;11175:1:4.mgf;10075:1:5.mgf;9586:1:5.mgf;10937:1:4.mgf;10743:1:4.mgf;104…	-	Membrane-associated progesterone receptor component 1 OS=Homo sapiens OX=9606 GN=PGRMC1 PE=1 SV=3	0	0.815208229915424	88	9.99900009999e-05	0.00103588961986654	0.910945460930217	89	9.99900009999e-05	0.000987279912785421	1.16928499858677	91	9.99900009999e-05	0.00133802409232761	0.95816721571673	90	0.0570942905709429	0.204814439191002	1.05763955953858	91	0.0101989801019898	0.0580542691999457	1.08602400553261	90	9.99900009999e-05	0.00129266734343515	0.921040199074793	86	9.99900009999e-05	0.00123760443428274	0.853321873090947	89	9.99900009999e-05	0.000905250721218679	0.96734979730752	87	0.0562943705629437	0.177615433906454	0.897034251344831	93	9.99900009999e-05
sp|O75083|WDR1_HUMAN	4197	66818.1164820001	NLDNPALADLYTEHAHQVVVAK;YAPSGFYLASGDVSGK;DYSGQGVVK;LLGGDPK;YTSLMLR;FATASADGQLYLYDGK;KVFASLPQVER;VLNSVDLK;YEYQPFAGK;LAVVGEGR;GHTNQVSR;VFASLPQVER;LYSLLGTTLKDEGK;LWDTTQKEHLLK;LWDTTQK;LKDLAWTEDSKR;FTLGDHSR;FKFTLGDHSR	1;1;1;1;1;1;1;1;1;1;1;1;1;1;1;1;1;1	18	93	24028:1:5.mgf;28131:1:4.mgf;26894:1:3.mgf;27626:1:5.mgf;28130:1:4.mgf;29259:1:15.mgf;23181:1:14.mgf;23017:1:13.mgf;29024:1:15.mgf;29139:1:15.mgf;29108:1:15.mgf;7784:1:7.mgf;7260:1:6.mgf;7566:1:7.mgf;7121:1:3.mgf;7093:1:3.mgf;7649:1:7.mgf;7134:1:3.mgf;7074:1:3.mgf;7281:1:6.mgf;7821:1:7.mgf;7046:1:6.mgf;7689:1:7.mgf;6980:1:3.mgf;7163:1:6.mgf;7146:1:6.mgf;9642:1:11.mgf;10195:1:10.mgf;9607:1:11.mgf;1…	-	WD repeat-containing protein 1 OS=Homo sapiens OX=9606 GN=WDR1 PE=1 SV=4	0	0.896233958744009	87	9.99900009999e-05	0.00103588961986654	0.961471613515398	85	0.0075992400759924	0.0408551215363045	0.851984650658446	93	9.99900009999e-05	0.00133802409232761	0.773471863877194	91	9.99900009999e-05	0.00100351806924571	0.833455786293057	91	9.99900009999e-05	0.0013292788368222	0.972580562498455	88	0.0998900109989001	0.315818055500149	1.12210437502974	91	9.99900009999e-05	0.00123760443428274	0.879624029739564	90	9.99900009999e-05	0.000905250721218679	0.908585531547895	85	9.99900009999e-05	0.000912016421676218	0.936963311345899	87	0.000999900009999
sp|P10599|THIO_HUMAN	1538	11996.838368	MLKPFFHSLSEK;VKQLESK;VGEFSGANKEK;VGEFSGANK;EKLEATLNELV;TAFQEALDAAGDK;LEATLNELV	1;1;1;1;1;1;1	7	93	23716:1:9.mgf;30364:1:9.mgf;24062:1:15.mgf;30459:1:9.mgf;28113:1:10.mgf;28179:1:10.mgf;27982:1:11.mgf;30491:1:9.mgf;30191:1:9.mgf;30709:1:9.mgf;30406:1:9.mgf;30307:1:9.mgf;30669:1:9.mgf;23777:1:9.mgf;30610:1:9.mgf;8498:1:2.mgf;8394:1:2.mgf;8377:1:2.mgf;8278:1:2.mgf;8259:1:2.mgf;10534:1:7.mgf;10626:1:7.mgf;10418:1:7.mgf;10775:1:7.mgf;10651:1:7.mgf;11064:1:8.mgf;11198:1:8.mgf;9596:1:7.mgf;10875:1:7…	-	Thioredoxin OS=Homo sapiens OX=9606 GN=TXN PE=1 SV=3	0	1.50320926824006	88	9.99900009999e-05	0.00103588961986654	1.34356904502373	87	9.99900009999e-05	0.000987279912785421	0.542094120145934	93	9.99900009999e-05	0.00133802409232761	0.770528188627758	90	9.99900009999e-05	0.00100351806924571	0.722475583907904	89	9.99900009999e-05	0.0013292788368222	1.15047670355099	88	9.99900009999e-05	0.00129266734343515	2.19041959100709	93	9.99900009999e-05	0.00123760443428274	1.66604548226561	87	9.99900009999e-05	0.000905250721218679	1.52634142637577	89	9.99900009999e-05	0.000912016421676218	1.05561706863354	87	0.127087291270873
sp|P51884|LUM_HUMAN	5340	38728.912841	SLEDLQLTHNK;SLEYLDLSFNQLAR;FNALQYLR;LLGPLSYSK;SVPMVPPGLK;LSNLPDEYFK;LKEDAVSAAFK;VANEVTLN	1;1;1;1;1;1;1;1	8	93	18977:1:1.mgf;18824:1:2.mgf;18997:1:1.mgf;19097:1:1.mgf;18939:1:2.mgf;18706:1:2.mgf;18891:1:2.mgf;19106:1:1.mgf;18944:1:2.mgf;18823:1:2.mgf;18862:1:1.mgf;18887:1:1.mgf;19107:1:1.mgf;34117:1:6.mgf;34683:1:7.mgf;35142:1:6.mgf;34153:1:12.mgf;30806:1:10.mgf;28567:1:10.mgf;34128:1:8.mgf;28504:1:10.mgf;28464:1:10.mgf;28356:1:10.mgf;28290:1:10.mgf;28404:1:10.mgf;34013:1:8.mgf;28604:1:10.mgf;28375:1:11.m…	-	Lumican OS=Homo sapiens OX=9606 GN=LUM PE=1 SV=2	0	1.25073970875948	93	9.99900009999e-05	0.00103588961986654	0.909613479770445	87	9.99900009999e-05	0.000987279912785421	1.36637470461004	89	9.99900009999e-05	0.00133802409232761	1.80252427652791	91	9.99900009999e-05	0.00100351806924571	1.26202286516869	87	9.99900009999e-05	0.0013292788368222	1.2966948923049	90	9.99900009999e-05	0.00129266734343515	0.929330810511151	91	0.0007999200079992	0.00676054278228687	1.64734153287959	93	9.99900009999e-05	0.000905250721218679	1.20555534442491	88	9.99900009999e-05	0.000912016421676218	1.33282357710625	93	9.99900009999e-05
sp|P62917|RL8_HUMAN	3067	28217.364067	LDKPLLK;KVGLLAAR;ASGNYATVLSHNPETK;GLVKDLLHDPGR;VVFRDPYR;VGLLAAR;AVVGVVAGGGR;DLLHDPGR;GVAMNPVEHPFGGGNHQHLGKPSTLR;ASGNYATVLSHNPETKK;KGAGSVFR;VKLPSGSK	1;1;1;1;1;1;1;1;1;1;1;1	12	93	13869:1:5.mgf;13966:1:5.mgf;13750:1:5.mgf;15328:1:15.mgf;14089:1:5.mgf;15289:1:15.mgf;13836:1:5.mgf;15423:1:15.mgf;14094:1:5.mgf;15543:1:15.mgf;15377:1:15.mgf;13694:1:5.mgf;13960:1:5.mgf;15470:1:15.mgf;15235:1:15.mgf;10651:1:15.mgf;9822:1:16.mgf;11128:1:15.mgf;10679:1:15.mgf;11340:1:15.mgf;10852:1:15.mgf;9944:1:16.mgf;10736:1:15.mgf;11034:1:15.mgf;11306:1:15.mgf;11201:1:15.mgf;10825:1:15.mgf;1094…	-	60S ribosomal protein L8 OS=Homo sapiens OX=9606 GN=RPL8 PE=1 SV=2	0	0.868212200537544	91	9.99900009999e-05	0.00103588961986654	0.931531229691053	93	0.0048995100489951	0.0280985059388798	1.00955013343199	91	0.64013598640136	0.870481267381283	0.858440290929285	91	9.99900009999e-05	0.00100351806924571	0.952131944162688	88	0.0316968303169683	0.137173091201518	0.919713425544568	92	9.99900009999e-05	0.00129266734343515	0.92121748105948	91	0.0004999500049995	0.00451286232323513	0.791738689942452	93	9.99900009999e-05	0.000905250721218679	0.844026216659041	93	9.99900009999e-05	0.000912016421676218	0.934217380078721	93	0.0038996100389961
sp|Q99798|ACON_HUMAN	5532	86095.1928079999	LTGSLSGWSSPK;SQFTLTPGSEQLR;VAEKEGWPLDLR;FNPETDYLTGTDGK;LVYGHLDDPASQELER;WVVLGDENYGEGSSR;VAGLLTVK;DGYAQLLR;NAVTQEFGPVPDTAR;EGWPLDLR;FNPETDYLTGTDGKK;VAMSHFEPNEYLHYDLLEK;NTLVTSYNR;LEAPDADELPK;FRLEAPDADELPK;QGLLPLTFADPADYNK;KQGLLPLTFADPADYNK	1;1;1;1;1;1;1;1;1;1;1;1;1;1;1;1;1	17	93	27536:1:9.mgf;25215:1:10.mgf;25485:1:10.mgf;25377:1:10.mgf;25437:1:10.mgf;19006:1:16.mgf;18779:1:16.mgf;20067:1:15.mgf;19097:1:16.mgf;18888:1:16.mgf;18659:1:16.mgf;26635:1:3.mgf;26747:1:3.mgf;26904:1:3.mgf;26919:1:3.mgf;26643:1:3.mgf;26857:1:3.mgf;26686:1:3.mgf;26523:1:3.mgf;26751:1:3.mgf;26972:1:3.mgf;22868:1:12.mgf;20998:1:10.mgf;17672:1:6.mgf;21241:1:6.mgf;17609:1:6.mgf;22992:1:7.mgf;22834:1:7…	-	Aconitate hydratase, mitochondrial OS=Homo sapiens OX=9606 GN=ACO2 PE=1 SV=2	0	1.06034984872653	89	0.0002999700029997	0.00280308875697423	0.987230151115377	93	0.501449855014499	0.770896008635912	1.03855356436352	90	0.0656934306569343	0.227503583353356	1.10364135953906	93	9.99900009999e-05	0.00100351806924571	0.995157736776408	93	0.883511648835116	0.960078030658473	0.98314976831878	93	0.222577742225777	0.529294381551712	0.952532925038184	91	0.0027997200279972	0.0185492851366329	1.05218920626111	87	0.000999900009999	0.00661038988192188	0.967702384277441	91	0.0900909909009099	0.250448850331368	1.11273291768603	93	9.99900009999e-05
sp|P07737|PROF1_HUMAN	6376	15197.60988	STGGAPTFNVTVTK;DSLLQDGEFSMDLR;TFVNLTPAEVGVLVGK;TLVLLMGK;EGVHGGLLNK;DSPSVWAAVPGK;TDKTLVLLMGK;EGVHGGLLNKK;TFVNLTPAEVGVLVGKDR;SSFYVNGLTLGGQK;TKSTGGAPTFNVTVTK	1;1;1;1;1;1;1;1;1;1;1	11	92	16301:1:12.mgf;18629:1:6.mgf;18510:1:6.mgf;16177:1:12.mgf;20328:1:7.mgf;20333:1:7.mgf;16418:1:12.mgf;16419:1:12.mgf;16300:1:12.mgf;28956:1:12.mgf;28529:1:12.mgf;27545:1:12.mgf;29142:1:12.mgf;27664:1:12.mgf;31402:1:6.mgf;34110:1:6.mgf;29066:1:12.mgf;29186:1:12.mgf;33169:1:12.mgf;28801:1:12.mgf;33074:1:12.mgf;29021:1:12.mgf;28915:1:12.mgf;28684:1:12.mgf;32791:1:12.mgf;33051:1:12.mgf;34750:1:8.mgf;3…	-	Profilin-1 OS=Homo sapiens OX=9606 GN=PFN1 PE=1 SV=2	0	1.36133753679938	90	9.99900009999e-05	0.00103588961986654	1.10719158442028	89	9.99900009999e-05	0.000987279912785421	0.721681261528287	90	9.99900009999e-05	0.00133802409232761	0.991839036345802	83	0.591240875912409	0.835364696378595	0.81782277859111	90	9.99900009999e-05	0.0013292788368222	1.00384491535284	87	0.855014498550145	0.958102759843172	1.36648432866435	91	9.99900009999e-05	0.00123760443428274	1.34251910281779	92	9.99900009999e-05	0.000905250721218679	1.09841973612437	89	9.99900009999e-05	0.000912016421676218	1.21344586392303	90	9.99900009999e-05
sp|P31948|STIP1_HUMAN	1626	63208.631242	LLLEQMQK;KAAALEFLNR;ELLEQLR;AAALEFLNR;NKPSDLGTK;KDFDTALK;LMDVGLLALR;AMDVYQK;LAYLNPDLALEEK;AMADPEVQQLMSDPAMR;LGNSYFKEEK;KKDFDTALK;GDYPQAMK;TPDVLKK;ETKPEPMEEDLPENK;TLLSDPTYR;DFDTALK;TYEEGLKHEANNPQLK;TVDLKPDWGK;LDPHNHVLYSNR;DPQALSEHLK;KAAALEAMK;NPVLAQK;KAAALEFLNRFEEAK	1;1;1;1;1;1;1;1;1;1;1;1;1;1;1;1;1;1;1;1;1;1;1;1	24	92	28282:1:15.mgf;28205:1:15.mgf;28403:1:15.mgf;17072:1:16.mgf;27608:1:16.mgf;28319:1:15.mgf;28167:1:15.mgf;29153:1:1.mgf;28704:1:1.mgf;28823:1:1.mgf;28938:1:1.mgf;28960:1:1.mgf;29088:1:1.mgf;29041:1:1.mgf;23058:1:2.mgf;22941:1:2.mgf;22995:1:1.mgf;22889:1:1.mgf;23176:1:2.mgf;22778:1:1.mgf;23293:1:2.mgf;31881:1:9.mgf;32009:1:9.mgf;4995:1:1.mgf;4626:1:1.mgf;5160:1:2.mgf;5095:1:1.mgf;5245:1:2.mgf;4917:…	-	Stress-induced-phosphoprotein 1 OS=Homo sapiens OX=9606 GN=STIP1 PE=1 SV=1	0	1.05219645892698	91	0.0015998400159984	0.0119929039037128	1.09868649157309	91	9.99900009999e-05	0.000987279912785421	0.9119792225988	91	9.99900009999e-05	0.00133802409232761	0.934220680891211	89	9.99900009999e-05	0.00100351806924571	0.989188935429346	92	0.685431456854315	0.877018819401348	1.07863479692671	90	9.99900009999e-05	0.00129266734343515	1.20121487541345	89	9.99900009999e-05	0.00123760443428274	1.13605676969303	90	9.99900009999e-05	0.000905250721218679	1.16315077209637	90	9.99900009999e-05	0.000912016421676218	0.960988221335328	92	0.0592940705929407
sp|P49327|FAS_HUMAN	5478	275859.264514997	EDGLAQQQTQLNLR;AGLYGLPR;GTPLLSPLLK;VVEVLAGHGHLYSR;VMGLVPAK;RQQEQQVPLLEK;SLLVNPEGPTLMR;MVVPGLDGAQLPR;FDASFFGVHPK;LMSALSK;YSGTLNLDR;QGVQVQVSTSNLSSLEGAR;VYQWDDPDPR;VLEALLPLK;RPTPQDSPLFLPVDDTSFR;VVVQVLAEEPEAVLK;VTALHLDPATHR;LLEQGLR;TGTVSLEVR;VTVAGGVHLSGLHTESAPR;GLVQALQTK;FPQLDSTSFANSR;FRDSLLR;GYAVLGGER;QEPLLLGSTK;HFLLEEDKPEEPTAHAFVSTLTR;LPEDPLLSGLLDSPALK;SEGVVAVLLTK;QVQPEGPYR;LYTLQDK;RQGVQVQVSTSNLSSL…	1;1;1;1;1;1;1;1;1;1;1;1;1;1;1;1;1;0;1;1;1;1;1;1;1;1;1;1;1;1;1;1;1;1;1;1;1;1;1;1;1	40	92	18133:1:9.mgf;18230:1:9.mgf;16424:1:10.mgf;18249:1:9.mgf;18113:1:9.mgf;16355:1:3.mgf;16535:1:3.mgf;28027:1:11.mgf;28231:1:11.mgf;28232:1:11.mgf;28360:1:11.mgf;28128:1:11.mgf;28358:1:11.mgf;28023:1:11.mgf;28129:1:11.mgf;25688:1:2.mgf;25781:1:2.mgf;25849:1:2.mgf;27531:1:9.mgf;24845:1:10.mgf;27447:1:9.mgf;24846:1:10.mgf;24624:1:10.mgf;24744:1:10.mgf;24745:1:10.mgf;24950:1:10.mgf;27567:1:9.mgf;12711:…	-	Fatty acid synthase OS=Homo sapiens OX=9606 GN=FASN PE=1 SV=3	0	0.928557273612088	87	9.99900009999e-05	0.00103588961986654	1.00641224627238	89	0.761323867613239	0.912153591238167	0.941042762405956	88	0.0022997700229977	0.0167861204310191	0.849539379245838	89	9.99900009999e-05	0.00100351806924571	0.937653790701238	90	0.0096990300969903	0.0560980868737771	0.892442044303025	82	9.99900009999e-05	0.00129266734343515	0.948358741417333	83	0.008999100089991	0.0475021701982051	0.82254927188316	89	9.99900009999e-05	0.000905250721218679	0.89563416859131	89	9.99900009999e-05	0.000912016421676218	0.902385020621669	91	9.99900009999e-05
sp|P49368|TCPG_HUMAN	1298	61047.5218230001	AMTGVEQWPYR;ELLSEVER;KGESQTDLELTREEDFTR;LDDLVSGHK;LDDLVSGHKK;LVLLDSSLEYK;ELGLWEPLAVK;KVQSGNLNAAK;GASKELLSEVER;ELQVQHPAAK;GLSDLAQHYLMR;TLADLLR;LVSRPEELREDDVGTGAGLLELK;LVSRPEELR;AVAQALEVLPR;SMLELSR;VQSGNLNAAK;ALDDMLSTLK;KALDDMLSTLK;TAVETAVLLLR;ANLTALR	1;1;1;1;1;1;1;1;1;1;1;1;1;1;1;1;1;1;1;1;1	21	92	18763:1:8.mgf;15543:1:13.mgf;23171:1:8.mgf;15321:1:13.mgf;23309:1:8.mgf;25163:1:13.mgf;25393:1:13.mgf;15437:1:13.mgf;25284:1:13.mgf;25060:1:13.mgf;15792:1:13.mgf;18772:1:9.mgf;26713:1:8.mgf;26835:1:8.mgf;25502:1:13.mgf;18480:1:15.mgf;15660:1:13.mgf;17046:1:12.mgf;17405:1:12.mgf;19631:1:13.mgf;19283:1:13.mgf;19395:1:13.mgf;16902:1:12.mgf;17160:1:12.mgf;19519:1:13.mgf;17281:1:12.mgf;12679:1:13.mgf;…	-	T-complex protein 1 subunit gamma OS=Homo sapiens OX=9606 GN=CCT3 PE=1 SV=4	0	0.936318409985798	88	0.0003999600039996	0.00361563843615638	1.05210775932807	91	0.0034996500349965	0.0215054023298576	0.966328421004598	91	0.112288771122888	0.33148818644986	0.894957847684784	89	9.99900009999e-05	0.00100351806924571	1.00905740866722	86	0.67993200679932	0.873535125965408	0.999109202784466	85	0.956704329567043	0.985221052650051	1.0151189893502	89	0.479052094790521	0.751845648768456	0.938949458578971	88	0.0024997500249975	0.0143359724177958	1.0605712689749	86	0.000999900009999	0.00630308869939452	0.8765293505738	85	9.99900009999e-05
sp|P49792|RBP2_HUMAN	2953	362346.695376991	FKTPELAEEFK;STSGEGFQFGK;SVELNPTQK;SGFEGMFTK;FALVTPK;LLVQHELNTLR;FKTPEEAALFK;LAVAVLEETTR;GKQDFLK;ELVETFANK;KAVPGNVAK;FDAEVSQWK;LLLDLPLQTPHK;YDVGALR;NTFNFGSK;SGFEDMFAK;LEQLAAK;WAEDQNSLLK;YLASVQGSTPSPR;FEEAQSLLK;LTPDMTLQNMK;ELVGPPLAETVFTPK;FVFGSESVK;FGNTEQGFK;KAEHLDFK;YDKDVGQWK;LFPGSPALYK;SLFSSEK;LQDVADSFK;HVVFGFVK;LLWHTMK;KVLPLLK;KLPVPLESVK;FGQGDLPKPLNSDFR;EGFSLPVSADGFK;APGTNVAMASNQAVR;ELLQSFDSALQS…	1;1;1;1;1;1;1;1;1;1;1;1;1;1;1;1;1;1;1;1;1;1;1;1;1;1;1;1;1;1;1;1;1;1;1;1;1;1;1;1	40	92	25558:1:11.mgf;14571:1:3.mgf;11575:1:1.mgf;11534:1:1.mgf;11440:1:1.mgf;11406:1:1.mgf;26345:1:5.mgf;26929:1:15.mgf;26819:1:15.mgf;26873:1:15.mgf;26993:1:15.mgf;23711:1:10.mgf;23514:1:10.mgf;23604:1:10.mgf;23727:1:10.mgf;23623:1:10.mgf;25504:1:7.mgf;25563:1:7.mgf;25621:1:7.mgf;25680:1:7.mgf;25390:1:7.mgf;26330:1:4.mgf;26450:1:4.mgf;26339:1:4.mgf;26449:1:4.mgf;34876:1:5.mgf;34731:1:5.mgf;9264:1:3.mg…	-	E3 SUMO-protein ligase RanBP2 OS=Homo sapiens OX=9606 GN=RANBP2 PE=1 SV=2	0	0.981522602838066	92	0.256974302569743	0.586408823590341	1.01583729174048	91	0.306669333066693	0.594250959153053	0.990908841170795	92	0.570642935706429	0.834426837690063	0.952248144800288	90	0.0003999600039996	0.00334781336681147	1.01664379949673	90	0.449255074492551	0.728696029918539	1.00505667725814	91	0.73982601739826	0.912311274429235	1.00337893880074	89	0.822717728227177	0.941350755230121	0.969426164855356	89	0.0553944605539446	0.18046823187409	1.01907450446264	88	0.27007299270073	0.524168384688249	0.953089512949792	91	0.0040995900409959
sp|P40926|MDHM_HUMAN	5937	35918.893801	VNVPVLGGHAGK;MLSDALPELK;AGAGSATLSMAYAGAR;VDFPQDQLTALTGR;ANTFVAELK;LQEAGTEVVK;LTLYDLAHTPGVAADLSHLETK;LFGVTTLDLVR;KGEDFVK;NSPLVSR;VSSFEEK	1;1;1;1;1;1;1;1;1;1;1	11	91	13527:1:6.mgf;13879:1:6.mgf;13641:1:6.mgf;13825:1:6.mgf;15663:1:7.mgf;13758:1:6.mgf;13482:1:6.mgf;13704:1:6.mgf;13421:1:6.mgf;15599:1:7.mgf;13587:1:6.mgf;15647:1:7.mgf;15533:1:7.mgf;15769:1:7.mgf;26381:1:3.mgf;33785:1:4.mgf;33676:1:4.mgf;32802:1:3.mgf;32919:1:3.mgf;27810:1:2.mgf;26270:1:3.mgf;23723:1:12.mgf;26313:1:3.mgf;27455:1:2.mgf;27487:1:2.mgf;27698:1:2.mgf;27830:1:2.mgf;27602:1:2.mgf;27589:…	-	Malate dehydrogenase, mitochondrial OS=Homo sapiens OX=9606 GN=MDH2 PE=1 SV=3	0	1.04826027825398	90	0.0211978802119788	0.1005046348512	0.889340583435328	90	9.99900009999e-05	0.000987279912785421	1.06842871474735	90	0.0024997500249975	0.0178612115369259	1.10198033740685	88	9.99900009999e-05	0.00100351806924571	0.92537034794837	90	9.99900009999e-05	0.0013292788368222	1.06075604693231	91	0.000999900009999	0.00867907519347638	1.00018065347461	89	0.990600939906009	0.997019599177382	1.11049264483098	89	9.99900009999e-05	0.000905250721218679	0.93921452032726	87	9.99900009999e-05	0.000912016421676218	1.19112310232362	89	9.99900009999e-05
sp|Q02878|RL6_HUMAN	1834	32746.639745	ALPQLQGYLR;FVLATSTK;YYPTEDVPR;HLTDAYFK;VEKPDTK;LDLSNVK;AVDSQLLPK;VLATVTKPVGGDK;LDLSNVKLPK;YYPTEDVPRK;KLLSHGK;ASLTPGTLLLLLTGR;KVDAGGK;QLASGLLLVTGPLVLNR;SVFALTNGLYPHK;AGEKVEKPDTK;HQEGELFDTEKEKYELTEQR	1;1;1;1;1;1;1;1;1;1;1;1;1;1;1;1;1	17	91	29264:1:14.mgf;29160:1:14.mgf;28266:1:7.mgf;29273:1:14.mgf;28378:1:7.mgf;32165:1:7.mgf;32007:1:7.mgf;31912:1:7.mgf;32121:1:7.mgf;30218:1:13.mgf;29166:1:14.mgf;32042:1:7.mgf;30307:1:13.mgf;29372:1:14.mgf;28504:1:7.mgf;29615:1:16.mgf;31895:1:7.mgf;32241:1:7.mgf;17310:1:6.mgf;17005:1:6.mgf;19292:1:7.mgf;16945:1:6.mgf;17137:1:6.mgf;17196:1:6.mgf;19040:1:7.mgf;18354:1:10.mgf;19174:1:7.mgf;17252:1:6.mg…	-	60S ribosomal protein L6 OS=Homo sapiens OX=9606 GN=RPL6 PE=1 SV=3	0	0.811921808741152	86	9.99900009999e-05	0.00103588961986654	0.83814035918349	84	9.99900009999e-05	0.000987279912785421	0.958832137661594	90	0.0428957104289571	0.16524597540246	0.7889478336848	85	9.99900009999e-05	0.00100351806924571	0.833574534005035	88	9.99900009999e-05	0.0013292788368222	0.926418846625258	84	9.99900009999e-05	0.00129266734343515	0.954060596193639	90	0.0332966703329667	0.133492958194325	0.744875580254336	90	9.99900009999e-05	0.000905250721218679	0.783055411357094	91	9.99900009999e-05	0.000912016421676218	0.950178029397712	83	0.006999300069993
sp|Q15393|SF3B3_HUMAN	5575	136557.138005999	AVMLSALEK;LHQETFGK;VLLGVGK;RLVPGQFLAVDPK;LVLLEYQPSK;TPVEEVPAALAPFQGR;SYYFPVK;DLLLNPR;TVLDPVTGDLSDTR;FLAVGLVDNTVR;AEVLMNYHVGETVLSLQK;LVYLLNR;QQELVVSR;LTLSSPLEAHK;HGLEVSEMAVSELPGNPNAVWTVR;LVPGQFLAVDPK;SVAGGFVYTYK;WVTTASLLDYDTVAGADK;MQGQEAVLAMSSR;VYDLGKK;VLVSDVQESFLWVR;YLGSRPVK;NVSEELDRTPPEVSK;NENQLLLFADDTYPR	1;1;1;1;1;1;1;1;1;1;1;1;1;1;1;1;1;1;1;1;1;1;1;1	24	91	26861:1:5.mgf;26730:1:5.mgf;27024:1:5.mgf;27136:1:5.mgf;26900:1:5.mgf;26972:1:5.mgf;27099:1:5.mgf;26786:1:5.mgf;8180:1:2.mgf;8283:1:2.mgf;8058:1:2.mgf;8031:1:2.mgf;8160:1:2.mgf;8294:1:2.mgf;8170:1:2.mgf;20076:1:7.mgf;19948:1:7.mgf;20995:1:8.mgf;19881:1:7.mgf;20011:1:7.mgf;20870:1:8.mgf;19826:1:7.mgf;25415:1:11.mgf;32688:1:16.mgf;32577:1:16.mgf;32776:1:16.mgf;32667:1:16.mgf;32559:1:16.mgf;32805:1:…	-	Splicing factor 3B subunit 3 OS=Homo sapiens OX=9606 GN=SF3B3 PE=1 SV=4	0	0.877510186464758	88	9.99900009999e-05	0.00103588961986654	0.894616551880089	86	9.99900009999e-05	0.000987279912785421	1.12245563409705	89	9.99900009999e-05	0.00133802409232761	0.947068224949137	87	0.000999900009999	0.0076077180311894	0.975064483785308	90	0.245075492450755	0.535811771742926	1.0181080094767	88	0.149385061493851	0.41566240092817	0.914824931321446	90	9.99900009999e-05	0.00123760443428274	0.874645449092896	87	9.99900009999e-05	0.000905250721218679	0.900213950628526	85	9.99900009999e-05	0.000912016421676218	0.970579295896394	88	0.216278372162784
sp|Q16531|DDB1_HUMAN	4118	128123.784643999	LVFSNVNLK;LEELHVLDVK;LVSQEPK;EMLGGELLPR;LVVFQYSDGK;SDPNRETDDTLVLSFVGQTR;YLLGDMEGR;LYDGLFK;LQTVAEK;LYEWTTEK;TKGDFLLVGDLMR;VLPLDRDNK;ALVSEWKEPQAK;LEVQDTSGGTTALRPSASTQALSSSVSSSK;LYEWTTEKELR;LPSFELLHK;VVEELTR;LLASLNSTVR;EVGMYGK;KVTLGTQPTVLR;GDFLLVGDLMR;EATADDLLK;LGDSQLVK;ALYYLQLHPQELR;TVPLYESPR;TYEVSLR;QSGESLDLLTR	1;1;1;1;1;1;1;1;1;1;1;1;1;1;1;1;1;1;1;1;1;1;1;1;1;1;1	27	91	31077:1:1.mgf;31014:1:1.mgf;31195:1:2.mgf;30899:1:1.mgf;30957:1:1.mgf;32624:1:7.mgf;32150:1:7.mgf;32263:1:7.mgf;32382:1:7.mgf;7861:1:7.mgf;7988:1:7.mgf;8153:1:8.mgf;8044:1:7.mgf;7863:1:7.mgf;19399:1:11.mgf;27426:1:4.mgf;27572:1:4.mgf;27431:1:4.mgf;28944:1:16.mgf;29050:1:16.mgf;28950:1:16.mgf;29051:1:16.mgf;29815:1:15.mgf;29768:1:15.mgf;28841:1:16.mgf;32691:1:1.mgf;32746:1:1.mgf;23100:1:11.mgf;219…	-	DNA damage-binding protein 1 OS=Homo sapiens OX=9606 GN=DDB1 PE=1 SV=1	0	0.940208465919772	90	0.0003999600039996	0.00361563843615638	1.03880074084619	89	0.0098990100989901	0.0505048157391619	1.07706704692109	90	9.99900009999e-05	0.00133802409232761	0.995430572958316	90	0.757324267573243	0.913881565580097	1.14191233746299	86	9.99900009999e-05	0.0013292788368222	1.03545162800326	90	0.0278972102789721	0.129648725911872	0.961939745254797	85	0.011998800119988	0.0599645195185641	0.982572852680081	90	0.364263573642636	0.645768833924278	1.08009208703965	90	9.99900009999e-05	0.000912016421676218	0.905911818158176	88	9.99900009999e-05
sp|P20774|MIME_HUMAN	6092	34225.002843	ESAYLYAR;LEGNPLVLGK;LPLGSYF;RLPLGSYF;LPVLPPK;LTLFNAK;DFADLPNLR;DFADLPNLRR;DRLEELRLEGNPLVLGK	1;1;1;1;1;1;1;1;1	9	90	11593:1:15.mgf;10338:1:16.mgf;12128:1:2.mgf;11891:1:2.mgf;12007:1:2.mgf;12235:1:2.mgf;10560:1:16.mgf;10593:1:16.mgf;10469:1:16.mgf;11543:1:15.mgf;11470:1:15.mgf;10221:1:16.mgf;10286:1:16.mgf;10413:1:16.mgf;10942:1:3.mgf;11672:1:15.mgf;11938:1:16.mgf;25860:1:5.mgf;26653:1:15.mgf;26194:1:16.mgf;25880:1:5.mgf;25742:1:5.mgf;25725:1:5.mgf;26092:1:16.mgf;26441:1:15.mgf;26212:1:15.mgf;26324:1:15.mgf;265…	-	Mimecan OS=Homo sapiens OX=9606 GN=OGN PE=1 SV=1	0	0.769285759744267	87	9.99900009999e-05	0.00103588961986654	0.635741990202957	89	9.99900009999e-05	0.000987279912785421	2.22078190825981	89	9.99900009999e-05	0.00133802409232761	1.74303616697578	87	9.99900009999e-05	0.00100351806924571	1.3835976345493	85	9.99900009999e-05	0.0013292788368222	1.97182456053115	90	9.99900009999e-05	0.00129266734343515	0.890178044893944	85	9.99900009999e-05	0.00123760443428274	1.51799419663362	88	9.99900009999e-05	0.000905250721218679	1.24654828956818	86	9.99900009999e-05	0.000912016421676218	1.19707342166575	89	9.99900009999e-05
sp|P04083|ANXA1_HUMAN	4726	38900.054443	VYREELK;AAYLQETGKPLDETLKK;KGTDVNVFNTLLTTR;GVDEATLLDLLTK;DLAKDLTSDTSGDFR;ALYEAGER;NALLSLAK;TPAQFDADELR;SEDFGVNEDLADSDAR;GLGTDEDTLLELLASR;RKGTDVNVFNTLLTTR;VLDLELK;GDRSEDFGVNEDLADSDAR;VLDLELKGDLEK;DLTSDTSGDFR;AAYLQETGKPLDETLK;GTDVNVFNTLLTTR;GGPGSAVSPYPTFNPSSDVAALHK;SELDMNDLK;GVDEATLLDLLTKR	1;1;1;1;1;1;1;1;1;1;1;1;1;1;1;1;1;1;1;1	20	89	7963:1:7.mgf;8085:1:7.mgf;24238:1:2.mgf;22864:1:3.mgf;24328:1:2.mgf;24219:1:2.mgf;24128:1:2.mgf;22982:1:3.mgf;22737:1:3.mgf;24138:1:2.mgf;33099:1:2.mgf;33608:1:2.mgf;32768:1:3.mgf;32699:1:3.mgf;35849:1:2.mgf;35243:1:3.mgf;19638:1:12.mgf;7986:1:1.mgf;7882:1:1.mgf;8009:1:1.mgf;7864:1:1.mgf;27529:1:9.mgf;27399:1:9.mgf;27595:1:8.mgf;27486:1:8.mgf;24617:1:10.mgf;27919:1:8.mgf;26744:1:9.mgf;26866:1:9.m…	-	Annexin A1 OS=Homo sapiens OX=9606 GN=ANXA1 PE=1 SV=2	0	1.08037314488685	89	0.005999400059994	0.0366817025712258	0.689854324681346	87	9.99900009999e-05	0.000987279912785421	0.835168606473855	88	9.99900009999e-05	0.00133802409232761	0.880547317171521	89	9.99900009999e-05	0.00100351806924571	0.589861438643074	88	9.99900009999e-05	0.0013292788368222	1.26300521240634	89	9.99900009999e-05	0.00129266734343515	1.48512983042244	87	9.99900009999e-05	0.00123760443428274	1.34461478795364	89	9.99900009999e-05	0.000905250721218679	0.859029880114482	84	9.99900009999e-05	0.000912016421676218	1.50235642190403	88	9.99900009999e-05
sp|P78347|GTF2I_HUMAN	168	112841.259318999	KQVEELFER;KQVEELFNLK;EFSFEAWNAK;MSVDAVELETLRK;HPENYDLATLK;DQSAVVVQGLPEGVAFK;EQVNDLFSR;TNTPVKEDWNVR;AGLSFLLK;MSVDAVELETLR;FAEALGSTEAK;SPTWFGLPR;GREFSFEAWNAK;RPSTFGLPR;VENLFNEK;STVVPVPYEK;LLDSAEFLK;RLLDSAEFLK;EDLQLDKPASGVKEEWYAR;SPSWYGLPR;APSYLELSSMR;FEAHPNDLYVEGLPENLPFR;QKVENLFNEK;KPEMFETALK;FAQALGLTEAVK;RPELLTHSTTEVTQPR;RPFLEPK	1;1;1;1;1;1;1;1;1;1;1;1;1;1;1;1;1;1;1;1;1;1;1;1;1;1;1	27	89	21886:1:6.mgf;29961:1:5.mgf;29917:1:5.mgf;30395:1:4.mgf;29843:1:5.mgf;29799:1:5.mgf;31644:1:3.mgf;31533:1:3.mgf;31754:1:3.mgf;31639:1:3.mgf;31542:1:3.mgf;25969:1:3.mgf;26085:1:3.mgf;26041:1:3.mgf;16015:1:10.mgf;17723:1:9.mgf;15960:1:10.mgf;15882:1:10.mgf;15857:1:10.mgf;33406:1:4.mgf;33277:1:4.mgf;18930:1:11.mgf;18702:1:11.mgf;18814:1:11.mgf;19034:1:11.mgf;18904:1:11.mgf;21047:1:1.mgf;18791:1:11.m…	-	General transcription factor II-I OS=Homo sapiens OX=9606 GN=GTF2I PE=1 SV=2	0	0.993154110205776	84	0.705429457054295	0.91101175596726	1.03398117321609	87	0.0423957604239576	0.158613691052722	1.00368258697373	89	0.872812718728127	0.960424332611816	0.979184520910717	89	0.236476352364764	0.519715510463342	1.04636848464359	89	0.0721927807219278	0.244869565294721	0.997902431803261	86	0.893510648935106	0.973003679849445	0.970434342140895	87	0.0866913308669133	0.26622571763961	0.963694590704336	84	0.0313968603139686	0.116748105810991	1.02069288665905	86	0.241175882411759	0.489730131464465	0.948647881168201	87	0.0082991700829917
sp|Q9Y6C2|EMIL1_HUMAN	5714	107922.978718	VLDSEGQLR;LHQLSLK;APAPASAPPGPSEELLR;RGTELGGAAGQGGHPPGYTSLASR;LVGSGLHTVEAAGEAR;HVAGLWAGLR;LDTVAGGLQGLR;LLASVEER;GVLQGLSGR;QATLEGLQEVVGR;YLLSAVLTGHR;RLDVVAGSVTVLSGR;HLAGLAVGR;VEAVLSR;VDAQDETAAEFTLR;RVLDSEGQLR;PARPNLSGSSAGSPLSGLGGEGPGESEK;VLLNDGGYYDPETGVFTAPLAGR;VQQLEEQVQSLTK;LVGGQAGLGR;LLSELNR;HEKVEAVLSR	1;1;1;1;1;1;1;1;1;1;1;1;1;1;1;1;1;1;1;1;1;1	22	89	13273:1:6.mgf;13388:1:6.mgf;15614:1:8.mgf;14430:1:10.mgf;15646:1:8.mgf;14546:1:10.mgf;15754:1:8.mgf;14862:1:7.mgf;15834:1:8.mgf;15725:1:8.mgf;15951:1:8.mgf;21920:1:2.mgf;21400:1:2.mgf;21787:1:2.mgf;19975:1:3.mgf;21678:1:2.mgf;21567:1:2.mgf;21676:1:2.mgf;21458:1:2.mgf;8449:1:2.mgf;8366:1:11.mgf;23106:1:3.mgf;23091:1:3.mgf;23239:1:3.mgf;24163:1:4.mgf;22978:1:3.mgf;24405:1:4.mgf;23266:1:9.mgf;23341:…	-	EMILIN-1 OS=Homo sapiens OX=9606 GN=EMILIN1 PE=1 SV=3	0	0.842795929681857	87	9.99900009999e-05	0.00103588961986654	1.02880717710814	84	0.0983901609839016	0.288781511459244	1.67215200528323	88	9.99900009999e-05	0.00133802409232761	1.40607936349503	87	9.99900009999e-05	0.00100351806924571	1.72737589992253	88	9.99900009999e-05	0.0013292788368222	1.06189923528256	81	9.99900009999e-05	0.00129266734343515	0.654013835199757	85	9.99900009999e-05	0.00123760443428274	0.912073212807473	82	0.0001999800019998	0.00162703729627037	1.09372085691775	87	9.99900009999e-05	0.000912016421676218	0.808511166768133	89	9.99900009999e-05
sp|Q9Y230|RUVB2_HUMAN	252	51277.6081510001	QASQGMVGQLAAR;KGTEVQVDDLKR;GTSYQSPHGLPLDLLDR;EVVHTVSLHELDVLNSR;RAAGVVLEMLR;LGLETSLR;AVLLAGQPGTGK;TTEMETLYDLGTK;ALESDMAPVLLMATNR;MLESLTK;GLGLDDALEPR;TQGFLALFSGDTGELK;LLLVSTTPYSEK;AAGVVLEMLR;LLLVSTTPYSEKDTK;VQAGDVLTLDK;VYSLFLDESR;LGAHSHLR;TEALTQAFR;TQGFLALFSGDTGELKSEVR;DKVQAGDVLTLDK	1;1;1;1;1;1;1;1;1;1;1;1;1;1;1;1;1;1;1;1;1	21	88	12939:1:10.mgf;13061:1:10.mgf;12839:1:10.mgf;12821:1:10.mgf;12941:1:10.mgf;13037:1:10.mgf;8527:1:10.mgf;8295:1:10.mgf;8416:1:10.mgf;8375:1:10.mgf;25193:1:14.mgf;28468:1:14.mgf;31087:1:15.mgf;24985:1:14.mgf;25089:1:14.mgf;24847:1:14.mgf;25719:1:4.mgf;23969:1:12.mgf;24095:1:12.mgf;24224:1:12.mgf;24350:1:12.mgf;18705:1:14.mgf;18821:1:16.mgf;15176:1:6.mgf;12734:1:12.mgf;12710:1:12.mgf;12824:1:12.mgf;…	-	RuvB-like 2 OS=Homo sapiens OX=9606 GN=RUVBL2 PE=1 SV=3	0	0.971485568687756	83	0.0753924607539246	0.262732607378897	1.04441404499999	83	0.0032996700329967	0.0203585303754761	0.998558169451287	84	0.932006799320068	0.983435220252603	0.96259877606781	86	0.001999800019998	0.0137573615806401	1.05176693978616	86	0.0606939306069393	0.218342850823805	1.02989555011228	83	0.0246975302469753	0.118014353615539	1.02963687925672	86	0.11978802119788	0.335142826845238	0.989834429192077	84	0.527847215278472	0.771255409771448	1.07131325413072	86	0.0001999800019998	0.00160351901734925	0.926324105514101	85	0.0003999600039996
sp|O00571|DDX3X_HUMAN	475	73579.1383680001	MLDMGFEPQLR;LEQELFSGGNTGLNFEK;YLVLDEADR;KQYPLSLVLAPTR;DKDAYSSFGSR;LVDMMER;SFLLDLLNATGK;GLDLSNVK;DREEALHQFR;YLPPHLR;VVWVEESDKR;ELAVQLYEEAR;SPLLVATAVAAR;VGNLGLATSFFNER;VGSTSENLTQK;DSLTLVFVETK;HALPLLK;QYPLSLVLAPTR;LVEQDTMPPK;DLLDLLVEAK;FSGGFGAR;RLVEQDTMPPK;ELQMLAR	0;1;1;1;1;1;1;1;1;1;1;1;1;1;1;1;1;1;1;1;1;1;1	22	87	29145:1:7.mgf;29003:1:4.mgf;29631:1:4.mgf;29740:1:4.mgf;28890:1:4.mgf;29857:1:4.mgf;29312:1:7.mgf;29261:1:4.mgf;28288:1:6.mgf;29043:1:4.mgf;28472:1:6.mgf;28416:1:16.mgf;29168:1:16.mgf;28440:1:5.mgf;29892:1:4.mgf;21560:1:7.mgf;29766:1:4.mgf;29216:1:16.mgf;29121:1:4.mgf;29280:1:7.mgf;29163:1:4.mgf;29143:1:15.mgf;28932:1:4.mgf;29082:1:7.mgf;28379:1:6.mgf;29194:1:7.mgf;29258:1:15.mgf;34671:1:15.mgf;2…	-	ATP-dependent RNA helicase DDX3X OS=Homo sapiens OX=9606 GN=DDX3X PE=1 SV=3	0	0.872857792083061	85	9.99900009999e-05	0.00103588961986654	0.934223598127902	84	9.99900009999e-05	0.000987279912785421	0.967118755743404	80	0.0844915508449155	0.271923756991389	0.82133565859126	82	9.99900009999e-05	0.00100351806924571	0.884929215252119	84	9.99900009999e-05	0.0013292788368222	0.899630635778285	85	9.99900009999e-05	0.00129266734343515	0.936074424180124	86	0.0021997800219978	0.0154288019473915	0.776288340101781	87	9.99900009999e-05	0.000905250721218679	0.829254952281627	86	9.99900009999e-05	0.000912016421676218	0.925949957165246	86	9.99900009999e-05
sp|P07814|SYEP_HUMAN	3838	172061.685993999	LTVAENEAETK;LLSVNLR;DNYSPGWK;DQVDLAVQELLQLK;FVELPGAEMGK;GDLLQLQR;NPEVGLKPVWYSPK;THVADFAPEVAWVTR;NLQMWEEMK;SLYDEVAAQGEVVR;LLSLDAK;THMVVANTMEDFQK;YVALLKK;SVVNMEWDK;GNAAWQEQLK;EYLPGQPPLSQSSDSSPTR;FNHWELK;EKTHVADFAPEVAWVTR;VLDPVAPR;FDDTNPEKEKEDFEK;AALLNQHYQVNFK;KDPSKNQGGGLSSSGAGEGQGPK;VAVQGDVVR;AYVDDTPAEQMK;SLLGVEYKPVSATGAEDKDK;EDVDAAVK;ALQGGTSHHLGQNFSK;KGDLLQLQR;APKDQVDLAVQELLQLK;KVLDPVAPR;NSEPAGLET…	1;1;1;1;1;1;1;1;1;1;1;1;1;1;1;1;1;1;1;1;1;1;1;1;1;1;1;1;1;1;1;1;1;1;1;1	36	87	16492:1:13.mgf;16378:1:13.mgf;14489:1:12.mgf;26537:1:7.mgf;11306:1:11.mgf;11495:1:11.mgf;11359:1:11.mgf;11111:1:11.mgf;11184:1:11.mgf;11232:1:11.mgf;36349:1:4.mgf;29893:1:3.mgf;29995:1:3.mgf;24268:1:3.mgf;29879:1:3.mgf;23063:1:11.mgf;29785:1:3.mgf;29773:1:3.mgf;17294:1:15.mgf;16768:1:16.mgf;17146:1:15.mgf;25727:1:13.mgf;31280:1:14.mgf;31278:1:14.mgf;30992:1:1.mgf;31110:1:1.mgf;31000:1:1.mgf;24210…	-	Bifunctional glutamate/proline--tRNA ligase OS=Homo sapiens OX=9606 GN=EPRS PE=1 SV=5	0	0.997656818997638	85	0.911108889111089	0.97793956752082	0.939818320559059	81	9.99900009999e-05	0.000987279912785421	0.930214797576018	84	0.0014998500149985	0.0118704082899103	0.912907753429793	87	9.99900009999e-05	0.00100351806924571	0.859670215600368	86	9.99900009999e-05	0.0013292788368222	1.02602032602325	80	0.101089891010899	0.31713438825609	1.0762176783541	82	0.0005999400059994	0.00527497682508406	0.999783292729424	81	0.989101089891011	0.994579830202842	0.949736265567261	78	0.0005999400059994	0.00407211781602707	1.03888157280132	82	0.048995100489951
sp|P78371|TCPB_HUMAN	5312	57776.248069	LLLANTGMDTDKLK;LHPQTLLAGWR;LAVEAVLR;TPGKEAVAMESYAK;NLGVDNPAAK;GATQQLLDEAER;EAVAMESYAK;AGADEER;VQDDEVGDGTTSVTVLAAELLR;QDLMNLAGTTLSSK;LLLANTGMDTDK;MLPTLLADNAGYDSADLVAQLR;VLVDMSR;LGGSLADSYLDEGFLLDKK;LKGSGNLEALHLLK;EAESLLAK;LGVNQPK;KLGGSLADSYLDEGFLLDKK;AAHSEGNTTAGLDMR;DASLMVTNDGATLLK;GSGNLEALHLLK;LALVTGGELASTFDHPELVK;EAESLLAKK;KLHPQTLLAGWR;LLTHHKDHFTK;VAELEHAEKEK;EGTLGDMALLGLTESFQVK	1;1;1;1;1;1;1;1;1;1;1;1;1;1;1;1;1;1;1;1;1;1;1;1;1;1;1	27	87	26573:1:5.mgf;26507:1:5.mgf;26386:1:5.mgf;26628:1:5.mgf;26584:1:9.mgf;27260:1:8.mgf;27519:1:8.mgf;27292:1:8.mgf;27405:1:8.mgf;26819:1:9.mgf;26481:1:9.mgf;26703:1:9.mgf;26941:1:9.mgf;23937:1:12.mgf;23484:1:12.mgf;23598:1:12.mgf;23822:1:12.mgf;23711:1:12.mgf;18252:1:1.mgf;10009:1:1.mgf;10232:1:1.mgf;8307:1:11.mgf;8118:1:11.mgf;8195:1:11.mgf;8402:1:11.mgf;8013:1:11.mgf;10369:1:1.mgf;10206:1:1.mgf;82…	-	T-complex protein 1 subunit beta OS=Homo sapiens OX=9606 GN=CCT2 PE=1 SV=4	0	0.926308918825906	85	0.0002999700029997	0.00280308875697423	1.00114984176184	85	0.942605739426057	0.984725256287931	0.977137841380453	84	0.296670332966703	0.611375336630471	0.877394470878312	85	9.99900009999e-05	0.00100351806924571	0.999568081908055	81	0.985801419858014	0.995006749325067	1.00272953898082	83	0.866613338666133	0.961817859683657	1.06374046108355	86	0.0058994100589941	0.033928558133819	0.945548588264111	83	0.0018998100189981	0.0113542024837673	1.01438340352245	83	0.428657134286571	0.687967738659205	0.923494366354155	83	0.0013998600139986
sp|Q562R1|ACTBL_HUMAN	2248	42300.085543	SYELPDGQVLTLGNER;KDLYANTVLSGGSTMYPGLADR;DLTDYLMK;HQGVMVGMGQK;LLAPPERK;DLYANTVLSGGSTMYPGLADR;LKLLAPPER;LLAPPER;LDLAGRDLTDYLMK;LKLLAPPERK	0;1;0;0;0;1;0;0;0;0	2	87	26159:1:11.mgf;30419:1:11.mgf;29730:1:4.mgf;28937:1:1.mgf;29777:1:4.mgf;26825:1:11.mgf;29397:1:11.mgf;29685:1:4.mgf;30004:1:11.mgf;29628:1:2.mgf;26205:1:10.mgf;33297:1:8.mgf;29636:1:11.mgf;29114:1:1.mgf;30028:1:4.mgf;27690:1:3.mgf;27012:1:11.mgf;27500:1:3.mgf;32689:1:1.mgf;27189:1:11.mgf;30006:1:4.mgf;27370:1:3.mgf;29797:1:4.mgf;33806:1:4.mgf;29614:1:4.mgf;27069:1:10.mgf;27235:1:10.mgf;28968:1:5.…	-	Beta-actin-like protein 2 OS=Homo sapiens OX=9606 GN=ACTBL2 PE=1 SV=2	0	0.688854030316324	86	9.99900009999e-05	0.00103588961986654	0.790158228573536	87	9.99900009999e-05	0.000987279912785421	1.10373610089341	86	9.99900009999e-05	0.00133802409232761	0.763026796136147	87	9.99900009999e-05	0.00100351806924571	0.87469868952985	87	9.99900009999e-05	0.0013292788368222	1.13170788171087	87	9.99900009999e-05	0.00129266734343515	1.02260026230187	87	0.168083191680832	0.42017355003541	0.784021820351889	87	9.99900009999e-05	0.000905250721218679	0.888940947238006	87	9.99900009999e-05	0.000912016421676218	0.87333656101037	85	9.99900009999e-05
sp|P16615|AT2A2_HUMAN	3290	116318.171348	VDQSLLTGESVSVLK;AELGLAMGSGTAVAK;NMLFSGTNLAAGK;AMGVVVATGVNTELGK;MNVFDTELK;VPMTSGVK;VLMLTGDNK;LGLFGQDEDVTSK;LEVASSVK;AKDLVPGDLVELAVGDKVPADLR;TASEMVLADDNFSTLVAAVEEGR;EFTLEFSR;RLGLFGQDEDVTSK;TVEEVLGHFGVNESTGLSLEQVK;AFTGREFDELNPSAQR;KAELGLAMGSGTAVAK;NYLEPGK;DLVPGDLVELAVGDKVPADLR;EFDELNPSAQR	1;1;1;1;1;1;1;1;1;1;1;1;1;1;1;1;1;1;1	19	86	31416:1:3.mgf;32578:1:4.mgf;32633:1:4.mgf;31595:1:3.mgf;31362:1:3.mgf;32689:1:4.mgf;32473:1:4.mgf;32744:1:4.mgf;32519:1:4.mgf;24100:1:5.mgf;24233:1:5.mgf;24902:1:15.mgf;25709:1:10.mgf;25811:1:10.mgf;21194:1:10.mgf;21321:1:10.mgf;25928:1:10.mgf;21358:1:10.mgf;21246:1:10.mgf;21129:1:10.mgf;25832:1:10.mgf;25699:1:10.mgf;25944:1:10.mgf;21657:1:14.mgf;21782:1:14.mgf;23356:1:2.mgf;29471:1:14.mgf;31334:…	-	Sarcoplasmic/endoplasmic reticulum calcium ATPase 2 OS=Homo sapiens OX=9606 GN=ATP2A2 PE=1 SV=1	0	0.938519170313744	80	9.99900009999e-05	0.00103588961986654	0.864706003040854	82	9.99900009999e-05	0.000987279912785421	0.994800242800771	85	0.767423257674233	0.924154622522396	0.923516777858306	85	9.99900009999e-05	0.00100351806924571	0.876168917117118	85	9.99900009999e-05	0.0013292788368222	0.90176739885614	84	9.99900009999e-05	0.00129266734343515	0.896831599900898	85	9.99900009999e-05	0.00123760443428274	0.833571054214442	86	9.99900009999e-05	0.000905250721218679	0.783604839142761	86	9.99900009999e-05	0.000912016421676218	1.05843655540436	84	0.0005999400059994
sp|P35606|COPB2_HUMAN	3242	103259.795744	VLPTLPK;NWVVTGADDMQLR;VAHFLEK;VHMFEAHSDYLR;AMGDAELKDGERLPLAVK;ETHADLWPAK;QLAELALSK;LWDYQNK;LPEAAFLAR;EAFVVEEWVK;QYPLVTPNEER;VFNYNTLER;GSNNVALGYDEGSLLVK;TYLPSQVSR;KNWVVTGADDMQLR;NVMEEGKDFQPSR;TGRLPEAAFLAR;LESTLNYGMER	1;1;1;1;1;1;1;1;1;1;1;1;1;1;1;1;1;1	18	86	24075:1:7.mgf;24056:1:8.mgf;23979:1:7.mgf;24096:1:7.mgf;23860:1:7.mgf;24219:1:7.mgf;23955:1:7.mgf;23841:1:7.mgf;30122:1:4.mgf;18586:1:15.mgf;18702:1:15.mgf;18822:1:15.mgf;15159:1:16.mgf;18611:1:15.mgf;17336:1:14.mgf;17350:1:5.mgf;18376:1:15.mgf;17309:1:5.mgf;15453:1:14.mgf;18488:1:15.mgf;17275:1:14.mgf;17404:1:5.mgf;18579:1:15.mgf;24705:1:2.mgf;24266:1:1.mgf;14550:1:7.mgf;14769:1:7.mgf;15475:1:8.…	-	Coatomer subunit beta' OS=Homo sapiens OX=9606 GN=COPB2 PE=1 SV=2	0	0.957838436209865	86	0.0045995400459954	0.0293581520509037	0.987661249796139	85	0.455854414558544	0.736268829443154	0.966815473482315	85	0.071992800719928	0.242707220990608	0.914563820001837	85	9.99900009999e-05	0.00100351806924571	0.941359043519777	85	0.0091990800919908	0.0537670370893945	0.930179547422815	80	0.0002999700029997	0.00322256506743692	0.98633779240276	80	0.447455254474553	0.729428980178905	0.887850374723025	82	9.99900009999e-05	0.000905250721218679	0.937878179260782	85	0.0113988601139886	0.0495059390858067	0.962334941951704	86	0.0834916508349165
sp|Q13435|SF3B2_HUMAN	4417	100261.009487	RLFEAFK;VGEPVALSEEER;SSLGQSASETEEDTVSVSK;LAQQQAALLMQQEER;QTGLVLNRPVLR;LAELGAPLQGNREELVER;FTVAELK;LPQALEK;AAVLLEQER;YGPPPSYPNLK;LSLGMPVGPNAHK;GLEKPPFELPDFLK;LTLHGDLYYEGK;LHDAFFK;QLVARPDVVEMHDVTAQDPK;LAELGAPLQGNR;LTLHGDLYYEGKEFETR;GPPPPPGDENREMDDPSVGPK;LDLDYQK;EQQAQVEKEDFSDMVAEHAAK	1;1;1;1;1;1;1;1;1;1;1;1;1;1;1;1;1;1;1;1	20	86	21449:1:11.mgf;21339:1:11.mgf;13761:1:13.mgf;13526:1:13.mgf;13414:1:13.mgf;13646:1:13.mgf;13497:1:13.mgf;15201:1:13.mgf;29375:1:5.mgf;28982:1:5.mgf;29147:1:5.mgf;28921:1:5.mgf;29036:1:5.mgf;29317:1:5.mgf;29093:1:5.mgf;29255:1:5.mgf;29198:1:5.mgf;17639:1:2.mgf;14780:1:3.mgf;17523:1:2.mgf;25763:1:11.mgf;25869:1:11.mgf;28344:1:1.mgf;28143:1:1.mgf;25970:1:11.mgf;28243:1:1.mgf;28035:1:1.mgf;25654:1:4.…	-	Splicing factor 3B subunit 2 OS=Homo sapiens OX=9606 GN=SF3B2 PE=1 SV=2	0	1.06133395928445	84	0.0028997100289971	0.0197478020055137	1.01943257734701	83	0.344765523447655	0.638470174226887	1.03849194082894	85	0.0404959504049595	0.159115447115945	1.08507639110626	85	9.99900009999e-05	0.00100351806924571	1.07849521409313	86	0.0018998100189981	0.0152735714570835	1.00125479073073	84	0.912808719128087	0.976158220140131	0.954315107818063	85	0.004999500049995	0.0297049165580034	1.05491734833328	84	0.0074992500749925	0.0368441416727892	1.03223144615309	86	0.14008599140086	0.342744474550139	0.997581247010122	85	0.92020797920208
sp|Q14764|MVP_HUMAN	399	99533.0306899999	DAQGLVLFDVTGQVR;ELELVYAR;ELLELEALSMAVESTGTAK;AQLELEVSK;GPDGMALPRPR;HADLELR;GAVASVTFDDFHK;AQQLAEVEVK;LAQDPFPLYPGEVLEK;AQALALETEAELQR;TAVFGFETSEAK;GPLEYVPSAK;LEGEGSVLQAK;DLAVAGPEMQVK;VLFAPMR;MVTVPPR;AQQLAEVEVKK;VPHNAAVQVYDYR;QMTEALGPSTLR;SLQPLAPR;ALQPLEEGEDEEK;KEVEVVELLQATLLR;LLQSLGLK;ELPPGVEELLNK	1;1;1;1;1;1;1;1;1;1;1;1;1;1;1;1;1;1;1;1;1;1;1;1	24	86	34252:1:16.mgf;32304:1:14.mgf;32301:1:14.mgf;24723:1:5.mgf;23101:1:11.mgf;23209:1:11.mgf;23329:1:10.mgf;23322:1:11.mgf;36304:1:2.mgf;18326:1:6.mgf;18201:1:6.mgf;19996:1:7.mgf;9944:1:10.mgf;10302:1:10.mgf;10070:1:10.mgf;11746:1:9.mgf;10184:1:10.mgf;11853:1:9.mgf;6333:1:12.mgf;23865:1:3.mgf;23800:1:3.mgf;23755:1:3.mgf;23932:1:3.mgf;23763:1:3.mgf;14551:1:12.mgf;14678:1:12.mgf;14695:1:12.mgf;34776:1:…	-	Major vault protein OS=Homo sapiens OX=9606 GN=MVP PE=1 SV=4	0	0.802953225348573	82	9.99900009999e-05	0.00103588961986654	0.78827856820179	82	9.99900009999e-05	0.000987279912785421	1.06003153214401	80	0.0021997800219978	0.01634964396374	0.835574631897993	84	9.99900009999e-05	0.00100351806924571	0.847156344129833	85	9.99900009999e-05	0.0013292788368222	0.949187398441641	81	0.0007999200079992	0.00723127687231277	0.881810575344245	84	9.99900009999e-05	0.00123760443428274	0.752539401492025	84	9.99900009999e-05	0.000905250721218679	0.755767886473862	83	9.99900009999e-05	0.000912016421676218	0.982668748607183	80	0.321367863213679
sp|Q7L014|DDX46_HUMAN	6441	117784.6862	AMENLGELKK;KLLEPVDHGK;MFDMGFEPQVMR;RVTYVVLDEADR;DLLGLAK;RLLSKPLEVQVGGR;GGTLLAPTVSAK;LLKEELLR;ALELSGTAVPPDLEK;ELALQLTK;VTYVVLDEADR;MSQEEVNVFR;TLAEQLAEK;YAGDLLK;GFKFDETEQALANER;MLDMLAANSGR;LLVATSVAAR;LEMEGLTVK;LVDNVRPDR;LSEYSEAALTLR;KAVVDSDKK;AMEALAR;LLEPVDHGK;LEYEPFR;GYAYTFLTEDQAR;LLSKPLEVQVGGR;LEYEPFRK	1;1;1;1;1;1;1;1;1;1;1;1;1;1;1;1;1;1;1;1;1;1;1;1;1;1;1	27	86	19077:1:2.mgf;18967:1:2.mgf;11173:1:2.mgf;11158:1:2.mgf;11054:1:2.mgf;32572:1:14.mgf;17868:1:5.mgf;17411:1:11.mgf;17524:1:11.mgf;17651:1:11.mgf;20329:1:4.mgf;20416:1:4.mgf;20452:1:4.mgf;16764:1:14.mgf;16797:1:14.mgf;12948:1:12.mgf;12967:1:12.mgf;13077:1:12.mgf;22589:1:5.mgf;24088:1:15.mgf;24216:1:15.mgf;22734:1:5.mgf;29359:1:11.mgf;29154:1:10.mgf;28713:1:10.mgf;22964:1:5.mgf;23188:1:5.mgf;23069:1…	-	Probable ATP-dependent RNA helicase DDX46 OS=Homo sapiens OX=9606 GN=DDX46 PE=1 SV=2	0	0.955211592762676	84	0.0028997100289971	0.0197478020055137	1.00202910514821	84	0.9001099890011	0.970044572540453	1.02483967772931	85	0.157284271572843	0.415380088288749	0.966502537690303	85	0.0270972902709729	0.115385670086167	1.02891053558254	85	0.100689931006899	0.303112954614751	1.04319512077928	83	0.0038996100389961	0.0273510579976485	1.02126004487267	83	0.265373462653735	0.551911679997644	0.988656622865568	83	0.537046295370463	0.778398217185407	1.04783580237406	86	0.0233976602339766	0.0889548428334737	0.942252125279011	86	9.99900009999e-05
sp|P62249|RS16_HUMAN	271	16531.073308	ALVAYYQK;DLLLQYDR;GPLQSVQVFGR;FAGVDLR;TLLVADPR;ELKDLLLQYDR;YVDEASKK;LLEPVLLLGK;VKGGGHVAQLYALR;KFGGPGAR;GGGHVAQLYALR	1;1;1;1;1;1;1;1;1;1;1	11	85	18106:1:10.mgf;19143:1:6.mgf;18912:1:6.mgf;19491:1:11.mgf;18828:1:6.mgf;18121:1:10.mgf;17745:1:11.mgf;16486:1:12.mgf;19369:1:11.mgf;19494:1:11.mgf;19064:1:6.mgf;18005:1:10.mgf;19416:1:10.mgf;19544:1:10.mgf;18791:1:6.mgf;17994:1:10.mgf;19177:1:6.mgf;17846:1:11.mgf;18946:1:6.mgf;19473:1:10.mgf;19031:1:6.mgf;18222:1:10.mgf;19587:1:10.mgf;21335:1:10.mgf;21271:1:10.mgf;21121:1:10.mgf;21083:1:11.mgf;21…	-	40S ribosomal protein S16 OS=Homo sapiens OX=9606 GN=RPS16 PE=1 SV=2	0	0.814197430369914	78	9.99900009999e-05	0.00103588961986654	0.928905778941791	80	9.99900009999e-05	0.000987279912785421	1.03278111901922	80	0.133986601339866	0.373668300446007	0.844188869726429	81	9.99900009999e-05	0.00100351806924571	0.959344096658422	79	0.104089591040896	0.310741039398995	0.919325625024677	82	9.99900009999e-05	0.00129266734343515	0.889565219072519	78	9.99900009999e-05	0.00123760443428274	0.753675770241157	83	9.99900009999e-05	0.000905250721218679	0.853659848984158	85	9.99900009999e-05	0.000912016421676218	0.884093339397153	80	9.99900009999e-05
sp|P14550|AK1A1_HUMAN	669	36873.974005	SPAQLLLR;ALEALVAK;YLVPMLTVDGK;GLEVTAYSPLGSSDR;DAGHPLYPFNDPY;GDNPFPK;MPLLGLGTWK;YALSVGYR;AVPREELFVTSK;EELFVTSK;GLVQALGLSNFNSR;VFDFTFSPEEMK	1;1;1;1;1;1;0;1;1;1;1;1	11	84	22689:1:16.mgf;22584:1:16.mgf;22480:1:16.mgf;22252:1:16.mgf;21987:1:14.mgf;22296:1:14.mgf;30412:1:15.mgf;30199:1:15.mgf;30174:1:15.mgf;29958:1:15.mgf;30681:1:15.mgf;30311:1:15.mgf;29871:1:16.mgf;30074:1:15.mgf;30298:1:15.mgf;30820:1:15.mgf;30432:1:15.mgf;30735:1:15.mgf;30854:1:15.mgf;30618:1:15.mgf;29598:1:16.mgf;30555:1:15.mgf;30110:1:16.mgf;29071:1:13.mgf;32421:1:13.mgf;29323:1:13.mgf;29212:1:1…	-	Alcohol dehydrogenase [NADP(+)] OS=Homo sapiens OX=9606 GN=AKR1A1 PE=1 SV=3	0	1.22242345163332	82	9.99900009999e-05	0.00103588961986654	1.20308368216939	80	9.99900009999e-05	0.000987279912785421	0.922888051223401	83	9.99900009999e-05	0.00133802409232761	1.10791365360172	80	9.99900009999e-05	0.00100351806924571	1.11589852721445	84	9.99900009999e-05	0.0013292788368222	1.1335989671656	78	9.99900009999e-05	0.00129266734343515	1.22760584656787	83	9.99900009999e-05	0.00123760443428274	1.34280884206136	81	9.99900009999e-05	0.000905250721218679	1.30915123047474	75	9.99900009999e-05	0.000912016421676218	0.999192323769317	79	0.969503049695031
sp|P68371|TBB4B_HUMAN	849	50237.16318	KLAVNMVPFPR;LSEQFTAMFR;FPGQLNADLRK;LMNTFSVVPSPK;FPGQLNADLR;ALTVPELTQQMFDAK;LAVNMVPFPR;YLTVAAVFR;LNVYYNEATGGK;AVLVDLEPGTMDSVR;GHYTEGAELVDSVLDVVR;EVDEQMLNVQNK;NSSYFVEWLPNNVK;LREEYPDR;MSMKEVDEQMLNVQNK;RLSEQFTAMFR	0;0;0;0;0;1;0;0;1;1;0;0;0;0;0;0	3	84	27560:1:8.mgf;29819:1:9.mgf;18004:1:12.mgf;29441:1:9.mgf;28564:1:9.mgf;29332:1:9.mgf;29620:1:9.mgf;28515:1:9.mgf;29136:1:9.mgf;21065:1:10.mgf;22708:1:9.mgf;30022:1:9.mgf;22975:1:8.mgf;22822:1:9.mgf;28681:1:9.mgf;27348:1:10.mgf;17898:1:12.mgf;27211:1:10.mgf;29539:1:9.mgf;29236:1:9.mgf;29919:1:9.mgf;22946:1:8.mgf;29161:1:9.mgf;27324:1:10.mgf;27206:1:10.mgf;27403:1:10.mgf;29740:1:9.mgf;29350:1:9.mgf…	-	Tubulin beta-4B chain OS=Homo sapiens OX=9606 GN=TUBB4B PE=1 SV=1	0	1.02074326892219	81	0.31006899310069	0.644867415098981	1.12621309289219	81	9.99900009999e-05	0.000987279912785421	0.951494049821688	79	0.0020997900209979	0.0157213726480113	0.938987600412606	81	0.0010998900109989	0.00824512143380257	1.04849277200049	80	0.0100989901009899	0.0576464336728161	1.0585958947905	79	0.0165983401659834	0.0870129481897171	1.12115862423404	80	9.99900009999e-05	0.00123760443428274	1.01959036510463	75	0.261773822617738	0.533158833649345	1.19670397298776	82	9.99900009999e-05	0.000912016421676218	0.886705097524129	82	9.99900009999e-05
sp|P98160|PGBM_HUMAN	43	479234.499089988	EGGQLPPGHSVQDGVLR;SLEYSPQLEDAGSR;SPLPWQHR;NELLHFER;FDAGSGMATLR;GSVYLGGAPDVATLTGGR;YELGSGLAVLR;LGTVPQFPR;QPQALLTWYK;VGGHLRPGLVQSGGVVR;EQAWQRPDGQPATR;VAEGQTLDLK;RLGTVPQFPR;RGSLQVDGEELVSGR;LEGDTLLLPR;AAGVPSATLTWR;SAEPLALGR;VTSYGGELR;RVPGSPTNLANR;VVGSSGTQEASVLVTLQQR;LAHVELADAGQYR;VDSYGGSLR;AGFFGDAMK;SYELMFR;RPDGQPATR;LPGDQVVSVVFLK;SLVPQGGSHSLR;LRFDQPDDFK;KEGGSLPPQAR	1;1;1;1;1;1;1;1;1;1;1;1;1;1;1;1;1;1;1;1;1;1;1;1;1;1;1;1;1	29	84	12467:1:1.mgf;12186:1:1.mgf;13405:1:12.mgf;13517:1:12.mgf;12736:1:15.mgf;12626:1:15.mgf;12733:1:15.mgf;12853:1:15.mgf;18906:1:2.mgf;19176:1:1.mgf;19055:1:1.mgf;18943:1:1.mgf;19152:1:1.mgf;18827:1:1.mgf;19270:1:1.mgf;10994:1:16.mgf;18806:1:16.mgf;18688:1:16.mgf;31037:1:7.mgf;30987:1:7.mgf;33727:1:7.mgf;32971:1:6.mgf;33678:1:7.mgf;32670:1:1.mgf;24086:1:14.mgf;24278:1:14.mgf;24375:1:14.mgf;24179:1:1…	-	Basement membrane-specific heparan sulfate proteoglycan core protein OS=Homo sapiens OX=9606 GN=HSPG2 PE=1 SV=4	0	0.915348334392712	83	0.0001999800019998	0.00195557367340189	0.972752958808954	80	0.225477452254775	0.492435008467657	1.14963487656985	82	9.99900009999e-05	0.00133802409232761	1.04178288577831	82	0.0361963803619638	0.144928026882351	1.10351057091435	80	9.99900009999e-05	0.0013292788368222	1.12028439890996	79	9.99900009999e-05	0.00129266734343515	0.947608645399893	81	0.0116988301169883	0.0586094099949611	1.00928002849437	83	0.663233676632337	0.849100489573447	1.05624169087481	81	0.0083991600839916	0.038276082772604	0.933468068455025	82	0.0031996800319968
sp|P14866|HNRPL_HUMAN	3126	64701.58931	SSSGLLEWESK;SKPGAAMVEMADGYAVDR;ALTHLNNNFMFGQK;TPASPVVHLR;FSTPEQAAK;LEYAKPTR;LSRPGDSDDSR;NDQDTWDYTNPNLSGQGDPGSNPNKR;LNVFKNDQDTWDYTNPNLSGQGDPGSNPNKR;SDALETLGFLNHYQMK;MGPPVGGHR;YYGGGSEGGR	1;1;1;1;1;1;1;1;1;1;1;1	12	83	23459:1:10.mgf;24253:1:3.mgf;25988:1:8.mgf;26101:1:8.mgf;23331:1:10.mgf;25363:1:9.mgf;26121:1:8.mgf;26240:1:8.mgf;26357:1:8.mgf;25470:1:9.mgf;25354:1:9.mgf;26219:1:8.mgf;26338:1:8.mgf;26006:1:8.mgf;16279:1:7.mgf;27401:1:4.mgf;27159:1:1.mgf;26583:1:4.mgf;17162:1:1.mgf;27189:1:1.mgf;27525:1:2.mgf;20460:1:1.mgf;26893:1:1.mgf;27269:1:1.mgf;27409:1:2.mgf;27058:1:1.mgf;27289:1:2.mgf;27393:1:2.mgf;27294…	-	Heterogeneous nuclear ribonucleoprotein L OS=Homo sapiens OX=9606 GN=HNRNPL PE=1 SV=2	0	1.00547294804163	77	0.842915708429157	0.958107988791361	0.924497983404867	79	9.99900009999e-05	0.000987279912785421	1.04029129825508	79	0.263373662633737	0.57151710149042	0.962261790664398	71	0.0335966403359664	0.136580079500378	0.950200063397773	80	0.216478352164784	0.498284007887404	0.999461009909282	80	0.974502549745025	0.991310853937073	0.960329409838536	79	0.238776122387761	0.517404793611548	0.960338316977677	78	0.100689931006899	0.282227817640836	0.932731619466469	81	9.99900009999e-05	0.000912016421676218	1.03576466051627	76	0.18968103189681
sp|Q15084|PDIA6_HUMAN	3356	48472.401732	AATALKDVVK;TGEALVDAALSALR;NLEPEWAAAASEVK;LFQKGESPVDYDGGR;NSYLEVLLK;NLEPEWAAAASEVKEQTK;GSTAPVGGGAFPTLVER;SGGYSSGK;VGAVDADKHHSLGGQYGVQGFPTLK;LAAVDATVNQVLASR;KAATALKDVVK;KAATALK;DVLELTDDSFDK;GSTAPVGGGAFPTLVEREPWDGR;LTPEWKK;GSFSEQGLNEFLR;NRPEDYQGGR	1;1;1;1;1;1;1;1;1;1;1;1;1;1;1;1;1	17	83	18561:1:5.mgf;18956:1:5.mgf;18825:1:5.mgf;18678:1:5.mgf;18828:1:5.mgf;18577:1:5.mgf;19635:1:15.mgf;18930:1:5.mgf;18694:1:5.mgf;18807:1:5.mgf;19759:1:15.mgf;18697:1:5.mgf;35768:1:6.mgf;36253:1:7.mgf;35007:1:16.mgf;34817:1:12.mgf;35764:1:6.mgf;34049:1:13.mgf;35579:1:8.mgf;34836:1:12.mgf;35074:1:16.mgf;29524:1:4.mgf;29293:1:12.mgf;29335:1:12.mgf;31701:1:6.mgf;31937:1:6.mgf;32911:1:7.mgf;29163:1:12.m…	-	Protein disulfide-isomerase A6 OS=Homo sapiens OX=9606 GN=PDIA6 PE=1 SV=1	0	1.16018635445029	81	9.99900009999e-05	0.00103588961986654	0.966771920769241	83	0.161583841615838	0.404257729208629	0.910452652635447	83	0.0027997200279972	0.0197273575182897	1.02963775444276	80	0.113488651134887	0.330552624928438	0.889752370327161	82	0.0028997100289971	0.0212924555919859	0.882652150807062	81	9.99900009999e-05	0.00129266734343515	0.973315032418539	83	0.35016498350165	0.64161586240896	0.997917517939189	81	0.935606439356064	0.976076336630314	0.849869723706301	77	9.99900009999e-05	0.000912016421676218	1.17638044476691	82	9.99900009999e-05
sp|Q9Y3I0|RTCB_HUMAN	5172	55670.0387170001	LMFEELR;LVMEEAPESYK;QLGNVAALPGLVHR;GGGVGGFLPAMK;SYNDELQFLEK;LASPEGQDYLK;LADMGLALR;MLQADPNK;MLQADPNKVSAR;GMAAAGNYAWVNR;LRPLAVLKG;NLDFQDVLDK;GLGHQVATDALVAMEK;DLEEALEMGVDWSLR;DKLLVNDR;SSMTFLTR;LRPLAVLK	1;1;1;1;1;1;1;1;1;1;1;1;1;1;1;1;1	17	83	23031:1:3.mgf;32096:1:4.mgf;30537:1:3.mgf;30423:1:3.mgf;30656:1:3.mgf;31985:1:4.mgf;30776:1:3.mgf;31877:1:4.mgf;13173:1:12.mgf;19377:1:12.mgf;21115:1:12.mgf;20985:1:12.mgf;21064:1:12.mgf;26276:1:11.mgf;27153:1:10.mgf;27463:1:10.mgf;27042:1:10.mgf;19563:1:10.mgf;29178:1:9.mgf;19453:1:10.mgf;27189:1:10.mgf;27363:1:10.mgf;27404:1:10.mgf;29375:1:9.mgf;29311:1:9.mgf;28022:1:9.mgf;19552:1:10.mgf;29274:…	-	tRNA-splicing ligase RtcB homolog OS=Homo sapiens OX=9606 GN=RTCB PE=1 SV=1	0	0.927386885032992	83	0.0001999800019998	0.00195557367340189	0.971943453098048	78	0.0631936806319368	0.212222256035266	0.944469651670725	81	0.0022997700229977	0.0167861204310191	0.853230877233821	79	9.99900009999e-05	0.00100351806924571	0.924909560884583	82	9.99900009999e-05	0.0013292788368222	1.09120953770274	79	0.0001999800019998	0.00231113252311133	1.15720026082233	79	9.99900009999e-05	0.00123760443428274	1.00207128327219	80	0.924007599240076	0.970947885407774	1.04259398172213	79	0.0221977802219778	0.0851892169273639	0.946514396795884	81	0.0176982301769823
sp|P06454|PTMA_HUMAN	4487	12177.958379	AAEDDEDDDVDTK;AAEDDEDDDVDTKK;RAAEDDEDDDVDTKK;AAEDDEDDDVDTKKQK;RAAEDDEDDDVDTK;SDAAVDTSSELTTK;AAEDDEDDDVDTKKQKTDEDD	1;1;1;1;1;1;1	7	82	4963:1:10.mgf;5323:1:6.mgf;5974:1:9.mgf;5350:1:6.mgf;6420:1:12.mgf;5246:1:6.mgf;5153:1:3.mgf;4958:1:10.mgf;5032:1:10.mgf;5156:1:3.mgf;4316:1:11.mgf;5248:1:3.mgf;6343:1:12.mgf;5143:1:8.mgf;5264:1:6.mgf;5093:1:8.mgf;5912:1:13.mgf;4333:1:11.mgf;5844:1:9.mgf;5834:1:13.mgf;4959:1:14.mgf;5198:1:8.mgf;5837:1:13.mgf;5733:1:9.mgf;5091:1:7.mgf;5917:1:13.mgf;6397:1:12.mgf;5251:1:8.mgf;4981:1:14.mgf;5299:1:1…	-	Prothymosin alpha OS=Homo sapiens OX=9606 GN=PTMA PE=1 SV=2	0	1.34477459865776	80	9.99900009999e-05	0.00103588961986654	0.968965750322121	80	0.114588541145885	0.320448798383223	0.974254097661684	81	0.352964703529647	0.659660220807935	1.2907122098878	81	9.99900009999e-05	0.00100351806924571	0.932278782097345	79	0.0001999800019998	0.00231992009924483	1.09098581196685	81	9.99900009999e-05	0.00129266734343515	1.12903119890943	81	0.0002999700029997	0.00295228541661963	1.47389937973239	78	9.99900009999e-05	0.000905250721218679	1.04783089768415	76	0.0006999300069993	0.00465754951222435	1.37580847818175	79	9.99900009999e-05
sp|P07339|CATD_HUMAN	2495	45018.808469	DPDAQPGGELMLGGTDSK;VSTLPALTLK;QPGLTFLAAK;VGFAEAAR;FDGLLGMAYPR;QVFGEATK;LSPEDYTLK;YYTVFDR;QVFGEATKQPGLTFLAAK;YYTVFDRDNNR;LSVNNVLPVFDNLMQQK	1;1;1;1;1;1;1;1;1;1;1	11	82	15575:1:13.mgf;18158:1:12.mgf;15491:1:13.mgf;14042:1:12.mgf;19718:1:13.mgf;31927:1:2.mgf;31706:1:1.mgf;32238:1:2.mgf;31743:1:1.mgf;31584:1:1.mgf;31130:1:1.mgf;31383:1:1.mgf;31470:1:1.mgf;31816:1:1.mgf;31359:1:1.mgf;32122:1:2.mgf;31501:1:1.mgf;31173:1:1.mgf;31621:1:1.mgf;24416:1:7.mgf;22411:1:6.mgf;24545:1:7.mgf;24506:1:7.mgf;22294:1:6.mgf;22313:1:6.mgf;24292:1:7.mgf;24382:1:7.mgf;22181:1:6.mgf;10…	-	Cathepsin D OS=Homo sapiens OX=9606 GN=CTSD PE=1 SV=1	0	1.01318527196308	79	0.571342865713429	0.847019962726759	0.628609620821523	82	9.99900009999e-05	0.000987279912785421	0.943442444363114	81	0.0195980401959804	0.0919901855968249	0.954725633883206	79	0.0090990900909909	0.0484490817933913	0.599782228527234	82	9.99900009999e-05	0.0013292788368222	1.02959936110769	78	0.101289871012899	0.317284801293998	1.07942497870662	79	0.0012998700129987	0.0100913572764861	1.03833630436975	74	0.0158984101589841	0.0684630196119414	0.659745053655868	82	9.99900009999e-05	0.000912016421676218	1.57345432341803	80	9.99900009999e-05
sp|P11940|PABP1_HUMAN	2171	70835.944731	FSPAGPLLSLR;GYGFVHFETQEAAER;AKEFTNVYLK;YQGVNLYVK;KEFSPFGTLTSAK;FGPALSVK;SLGYAYVNFQQPADAER;NLDDGLDDER;LVATKPLYVALAQR;KSGVGNLFLK;ALDTMNFDVLK;NFGEDMDDER;SKVDEAVAVLQAHQAK;GFGFVSFER;NLDDGLDDERLR;SGVGNLFLK;EFTNVYLK;LKDLFGK;EFSPFGTLTSAK;AVNSATGVPTV;NLDKSLDNK;RSLGYAYVNFQQPADAER	1;1;0;1;1;1;0;1;1;1;0;1;1;1;1;1;0;1;1;1;0;0	16	82	33195:1:8.mgf;33309:1:8.mgf;33874:1:7.mgf;33264:1:8.mgf;17991:1:3.mgf;19997:1:6.mgf;19883:1:6.mgf;19869:1:6.mgf;19984:1:6.mgf;21981:1:15.mgf;21279:1:16.mgf;21864:1:15.mgf;22126:1:15.mgf;21873:1:15.mgf;21986:1:15.mgf;21989:1:15.mgf;21878:1:15.mgf;22105:1:15.mgf;22824:1:9.mgf;20603:1:13.mgf;23110:1:8.mgf;22859:1:8.mgf;20731:1:13.mgf;22986:1:8.mgf;18335:1:12.mgf;18295:1:12.mgf;18448:1:12.mgf;22804:1…	-	Polyadenylate-binding protein 1 OS=Homo sapiens OX=9606 GN=PABPC1 PE=1 SV=2	0	1.06538466988485	81	0.0026997300269973	0.018656571488944	1.03439686845455	81	0.010998900109989	0.0549674762253504	0.832173816025328	81	9.99900009999e-05	0.00133802409232761	0.868663090315664	78	9.99900009999e-05	0.00100351806924571	0.853154540283028	82	9.99900009999e-05	0.0013292788368222	0.837188650530218	77	9.99900009999e-05	0.00129266734343515	0.996250638088076	78	0.85011498850115	0.95339122584709	0.886714109180015	77	9.99900009999e-05	0.000905250721218679	0.856000888208104	76	9.99900009999e-05	0.000912016421676218	1.0325797791028	82	0.130886911308869
sp|P49748|ACADV_HUMAN	1679	70726.5678720001	SFAVGMFK;GLVNEQFLLQR;VPSENVLGEVGSGFK;TPVTDPATGAVK;LTAFVVER;LFGSEAAWK;GFGGLTHGPPEK;ASNTAEVFFDGVR;FGMAAALAGTMR;LREGMAALQSDPWQQELYR;EGMAALQSDPWQQELYR;GGVVTSNPLGF;GFGGLTHGPPEKK;ELSGLGSALK;LFEGTNDLLR;GLLLFGTK;ALEQFATVVEAK;KGLVNEQFLLQR;AESKSFAVGMFK;LHNFGLLQEK;RAGLGSGLSLSGLVHPELSR;GKELSGLGSALK	1;1;1;1;1;1;1;1;1;1;1;1;1;1;1;1;1;1;1;1;1;1	22	82	27345:1:10.mgf;27385:1:10.mgf;27544:1:10.mgf;26949:1:11.mgf;26838:1:11.mgf;27444:1:10.mgf;27483:1:10.mgf;27286:1:10.mgf;31096:1:7.mgf;30031:1:6.mgf;29798:1:6.mgf;29913:1:6.mgf;29851:1:6.mgf;29725:1:6.mgf;29968:1:6.mgf;33487:1:4.mgf;33606:1:4.mgf;32753:1:3.mgf;33491:1:4.mgf;9406:1:11.mgf;10388:1:9.mgf;9421:1:11.mgf;9541:1:11.mgf;10290:1:10.mgf;10301:1:10.mgf;9307:1:11.mgf;9521:1:11.mgf;9291:1:11.m…	-	Very long-chain specific acyl-CoA dehydrogenase, mitochondrial OS=Homo sapiens OX=9606 GN=ACADVL PE=1 SV=1	0	0.988061391035353	81	0.565843415658434	0.846095258218484	0.969919455909828	79	0.0526947305269473	0.186618250537105	0.991104961128123	79	0.655234476552345	0.878498316176287	0.978948896525862	75	0.144485551444856	0.384664413139838	0.954039298928845	81	0.136086391360864	0.375746226282349	0.99182273215578	81	0.63973602639736	0.874282023085485	1.01258635580125	82	0.551544845515448	0.803036661258713	0.968290394543431	80	0.148485151484852	0.373785641237856	0.972382391766814	79	0.2000799920008	0.436811488797453	1.01228259046306	78	0.654734526547345
sp|Q06830|PRDX1_HUMAN	1148	22306.354155	KQGGLGPMNLPLVSDPKR;DLSLSDYK;LGHPAPNFK;TLAQDYGVLK;QGGLGPMNLPLVSDPK;LVQAFQFTDK;ATAVMPDGQFK;GLFLLDDK;GLFLLDDKGLLR;DLSLSDYKGK;QLTVNDLPVGR;QGGLGPMNLPLVSDPKR;SKEYFSK;RTLAQDYGVLK;ATAVMPDGQFKDLSLSDYK;SVDETLR;KQGGLGPMNLPLVSDPK	1;1;1;1;1;1;1;0;0;1;0;1;1;1;1;0;1	13	82	25072:1:2.mgf;20223:1:7.mgf;20603:1:7.mgf;20352:1:7.mgf;20285:1:7.mgf;20408:1:7.mgf;20484:1:7.mgf;20835:1:8.mgf;15403:1:11.mgf;16861:1:6.mgf;18705:1:6.mgf;20535:1:7.mgf;18827:1:6.mgf;8711:1:14.mgf;8423:1:13.mgf;23506:1:4.mgf;20645:1:16.mgf;20960:1:16.mgf;20757:1:16.mgf;20850:1:16.mgf;20700:1:16.mgf;22411:1:5.mgf;22530:1:5.mgf;22398:1:5.mgf;20845:1:16.mgf;23623:1:4.mgf;20958:1:16.mgf;22662:1:5.mgf…	-	Peroxiredoxin-1 OS=Homo sapiens OX=9606 GN=PRDX1 PE=1 SV=1	0	1.15933810809511	78	9.99900009999e-05	0.00103588961986654	1.06964874561094	78	0.0004999500049995	0.00399305619176302	0.893394752596306	80	9.99900009999e-05	0.00133802409232761	1.01720831683914	80	0.301669833016698	0.597464888369975	0.981125802871655	77	0.42955704429557	0.71285207622833	1.07709706032535	79	9.99900009999e-05	0.00129266734343515	1.21808322877193	77	9.99900009999e-05	0.00123760443428274	1.24673323163533	81	9.99900009999e-05	0.000905250721218679	1.17400532205999	80	9.99900009999e-05	0.000912016421676218	1.04006805675907	79	0.141985801419858
sp|Q13308|PTK7_HUMAN	3541	119781.400521999	SSLQPLTTLGK;QAWVPLR;VSALGLSK;VVLAPQDVVVAR;WLEAGPVVLK;SEFGEVFLAK;ELEMFGK;DDVTGEEAR;LNSVEVYDGTWYR;FAQGSSLSFAAVDR;AQGLEEGVAETLVLVK;HPASEAELQPQTQVTLR;RFAQGSSLSFAAVDR;WMSPEALLEGDFSTK;GLPEPSVWWEHAGVR;ADGSSLPEWVTDNAGTLHFAR;RELEMFGK;SLQSKDEQQQLDFR	1;1;1;1;1;1;1;1;1;1;1;1;1;1;1;1;1;1	18	82	20506:1:6.mgf;22225:1:7.mgf;20523:1:6.mgf;22359:1:7.mgf;22588:1:9.mgf;22479:1:9.mgf;20394:1:6.mgf;20166:1:6.mgf;20270:1:6.mgf;20149:1:6.mgf;20372:1:6.mgf;20256:1:6.mgf;22654:1:9.mgf;20058:1:6.mgf;18983:1:16.mgf;19079:1:16.mgf;21348:1:7.mgf;20966:1:7.mgf;21083:1:7.mgf;21119:1:7.mgf;21229:1:7.mgf;21382:1:7.mgf;21186:1:7.mgf;26030:1:6.mgf;25722:1:6.mgf;25933:1:6.mgf;25827:1:6.mgf;25810:1:6.mgf;23581…	-	Inactive tyrosine-protein kinase 7 OS=Homo sapiens OX=9606 GN=PTK7 PE=1 SV=2	0	0.967030073756901	80	0.0972902709729027	0.315443800997159	1.07480953016608	81	9.99900009999e-05	0.000987279912785421	0.920204344427456	82	0.0007999200079992	0.00712571078658558	0.891777436140052	82	9.99900009999e-05	0.00100351806924571	0.957358485321813	78	0.0933906609339066	0.28956799442007	0.974677166826234	82	0.208579142085791	0.509507576063851	1.05309029144592	79	0.0055994400559944	0.0325097842261445	0.948555538041817	82	0.0180981901809819	0.0759004511919942	1.03318923053427	81	0.147385261473853	0.354911154504123	0.923356270481609	79	0.0001999800019998
sp|Q8WUM4|PDC6I_HUMAN	1635	96572.3461539996	SLLSNLDEVKK;LQHAAELLK;VYGGLTTK;TPSNELYKPLR;AAVGRPLDKHEGALETLLR;KQEGLLK;KDNDFLYHDR;EVFPVLAAK;VPDLKDLDPLGK;MVPVSVQQSLAAYNQR;LALASLGYEK;SLLSNLDEVK;LLDEEEATDNDLR;TSEVDLAKPLVK;KFGEELAR;HEGALETLLR;FLTALAQDGVLNEEALSVTELDR;YDEYVNVK;ELPELLQR;FYNELTELLVR;STPVNVPLSQK;ELLDESLR;TMQGSEVVNVLK;SVNFDMTSK;DLDPLGK;NLQVSHQEFSK;FTDLFEK;EGLENDLK;ETVLSALSR	1;1;1;1;1;1;1;1;1;1;1;1;1;1;1;1;1;1;1;1;1;1;1;1;1;1;1;1;1	29	82	25979:1:4.mgf;25858:1:4.mgf;25789:1:4.mgf;25742:1:4.mgf;26029:1:4.mgf;25902:1:4.mgf;19662:1:15.mgf;19623:1:15.mgf;19552:1:15.mgf;18596:1:5.mgf;19666:1:15.mgf;19549:1:15.mgf;13026:1:14.mgf;14685:1:16.mgf;13155:1:14.mgf;14427:1:16.mgf;14552:1:16.mgf;12266:1:14.mgf;12249:1:14.mgf;23102:1:13.mgf;22917:1:13.mgf;23044:1:13.mgf;8206:1:2.mgf;8341:1:2.mgf;8218:1:2.mgf;6285:1:11.mgf;30595:1:15.mgf;30380:1:…	-	Programmed cell death 6-interacting protein OS=Homo sapiens OX=9606 GN=PDCD6IP PE=1 SV=1	0	1.18360297832453	80	9.99900009999e-05	0.00103588961986654	1.08595881787361	79	9.99900009999e-05	0.000987279912785421	0.930383315002945	82	0.0004999500049995	0.00492047569436605	1.08624979867514	80	9.99900009999e-05	0.00100351806924571	1.0068157937454	82	0.795420457954205	0.924269949242699	1.05874837946902	77	9.99900009999e-05	0.00129266734343515	1.11554530529692	81	9.99900009999e-05	0.00123760443428274	1.21166638527013	78	9.99900009999e-05	0.000905250721218679	1.13089323553607	79	9.99900009999e-05	0.000912016421676218	1.08048601034895	82	0.0002999700029997
sp|O75390|CISY_HUMAN	3842	51889.5888470001	VVPGYGHAVLR;LVAQLYK;ALGFPLERPK;LVPNVLLEQGK;GLVYETSVLDPDEGLR;HLPNDPMFK;SMSTEGLMK;DYLWNTLNSGR;DLLADLLPK	1;1;1;1;1;1;1;1;1	9	81	15191:1:8.mgf;12657:1:5.mgf;9716:1:11.mgf;10951:1:13.mgf;12597:1:5.mgf;14089:1:15.mgf;12407:1:5.mgf;10868:1:13.mgf;15302:1:8.mgf;12285:1:5.mgf;12534:1:5.mgf;10989:1:13.mgf;13525:1:4.mgf;13401:1:4.mgf;9848:1:11.mgf;10210:1:6.mgf;10322:1:6.mgf;9984:1:13.mgf;12773:1:6.mgf;11115:1:13.mgf;12470:1:5.mgf;11075:1:13.mgf;9986:1:13.mgf;9875:1:13.mgf;27652:1:8.mgf;26625:1:9.mgf;27859:1:8.mgf;26742:1:9.mgf;2…	-	Citrate synthase, mitochondrial OS=Homo sapiens OX=9606 GN=CS PE=1 SV=2	0	1.00237249749423	78	0.908009199080092	0.976329891239951	0.867522963869683	77	9.99900009999e-05	0.000987279912785421	1.02178269181499	78	0.369163083691631	0.67581811533989	1.03286799488034	79	0.0334966503349665	0.136264373562644	0.887895701278539	78	0.0001999800019998	0.00231992009924483	1.00401731272344	81	0.862813718628137	0.960156719557804	0.952645738120044	81	0.0315968403159684	0.128108916683083	0.990059977694287	79	0.607539246075392	0.818321478379639	0.857770388822839	79	9.99900009999e-05	0.000912016421676218	1.17966070672664	74	9.99900009999e-05
sp|P0DMV9|HS71B_HUMAN	631	70276.1338810001	TTPSYVAFTDTER;KFGDPVVQSDMK;VELLANDQGNR;LLGDAAK;LDKAQLHDLVLVGGSTR;DAGVLAGLNVLR;NALESYAFNMK;NQVALNPQNTVFDAK;LVNHFVEEFKR;LVNHFVEEFK;AQLHDLVLVGGSTR;LLNEPTAAALAYGLDR;SAVEDEGLK;MVQEAEK;HWPFQVLNDGDKPK;LTLTNDK;LTLTNDKGR;STLEPVEK;VQVSYKGETK;ATAGDTHLGGEDFDNR;GGSGSGPTLEEVD;YKAEDEVQR;FELSGLPPAPR;AFYPEELSSMVLTK;FGDPVVQSDMK	0;1;0;0;1;0;0;1;1;1;1;1;1;0;1;0;0;1;1;0;1;0;1;0;1	14	81	18613:1:10.mgf;16668:1:4.mgf;16142:1:12.mgf;16301:1:4.mgf;18149:1:4.mgf;17537:1:10.mgf;16166:1:10.mgf;16445:1:4.mgf;19555:1:5.mgf;16026:1:12.mgf;16581:1:4.mgf;22030:1:2.mgf;19702:1:5.mgf;19222:1:3.mgf;14957:1:4.mgf;19889:1:1.mgf;18815:1:11.mgf;15599:1:10.mgf;20949:1:9.mgf;18663:1:11.mgf;20808:1:9.mgf;18821:1:10.mgf;18775:1:11.mgf;18585:1:11.mgf;19354:1:3.mgf;18854:1:10.mgf;19006:1:8.mgf;14863:1:4…	sp|P0DMV8|HS71A_HUMAN	Heat shock 70 kDa protein 1B OS=Homo sapiens OX=9606 GN=HSPA1B PE=1 SV=1	0	1.18221265786349	79	9.99900009999e-05	0.00103588961986654	1.20144755833369	80	9.99900009999e-05	0.000987279912785421	0.926581568708446	77	9.99900009999e-05	0.00133802409232761	1.07187911833349	77	9.99900009999e-05	0.00100351806924571	1.10316090448609	79	9.99900009999e-05	0.0013292788368222	1.04904060995869	78	0.0326967303269673	0.145951315621913	1.10743859027333	80	9.99900009999e-05	0.00123760443428274	1.19839727349637	76	9.99900009999e-05	0.000905250721218679	1.22512016199223	80	9.99900009999e-05	0.000912016421676218	0.973915316511306	78	0.232476752324768
sp|P51659|DHB4_HUMAN	1185	80074.4667279999	AYALAFAER;VAVALPNRPPDAVLTDTTSLNQAALYR;VLQQFADNDVSR;GSLAADKVVEELR;GNLMLSQK;ATSTATSGFAGALGQK;VVLVTGAGAGLGR;TALDAFGR;TLGALVR;AVANYDSVEEGEK;LKDLGPEVVK;LSDEDWDLLHR;GSLAADKVVEELRR;LDVVVNNAGLLR;AAWEHMK;RVLQQFADNDVSR;LQSTFVFEELGR;LQSTFVFEELGRR;DLGPEVVKK;VYQGPAK;GALVVVNDLGGDFK;LGLLGLANSLALEGR	1;1;1;1;1;1;1;1;1;1;1;1;1;1;1;1;1;1;1;1;1;1	22	81	27779:1:9.mgf;27362:1:13.mgf;27665:1:13.mgf;22521:1:9.mgf;27714:1:13.mgf;22604:1:9.mgf;27565:1:13.mgf;22494:1:9.mgf;27746:1:9.mgf;27462:1:13.mgf;22724:1:9.mgf;22905:1:12.mgf;22625:1:9.mgf;27776:1:13.mgf;34210:1:2.mgf;29171:1:4.mgf;29062:1:4.mgf;28944:1:4.mgf;29294:1:4.mgf;29178:1:4.mgf;28833:1:4.mgf;22989:1:6.mgf;23079:1:6.mgf;23209:1:6.mgf;23227:1:6.mgf;23103:1:6.mgf;11627:1:14.mgf;11709:1:14.mg…	-	Peroxisomal multifunctional enzyme type 2 OS=Homo sapiens OX=9606 GN=HSD17B4 PE=1 SV=3	0	0.929332847977139	79	9.99900009999e-05	0.00103588961986654	0.875595807825878	77	9.99900009999e-05	0.000987279912785421	1.05739857129333	80	0.0045995400459954	0.0287565505744507	0.973345680609123	78	0.0373962603739626	0.147697074952699	0.92686917505578	81	0.0008999100089991	0.00823275993240256	0.804404671098505	77	9.99900009999e-05	0.00129266734343515	0.763028533110156	81	9.99900009999e-05	0.00123760443428274	0.748292070623526	80	9.99900009999e-05	0.000905250721218679	0.716909059060533	78	9.99900009999e-05	0.000912016421676218	1.05291530661135	80	0.0274972502749725
sp|Q9P0M6|H2AW_HUMAN	4725	40243.441371	AGGKEFLETVK;LSLTQSDLSHLGSMR;GKSETLLSPPPEKR;LHPELLAK;KSQGPLEVAEAAVSQSSGLAAK;GVTLASGGVLPR;AGVLFPVGR;SVAFPPFPSGR;QTAAQVTLK;SETLLSPPPEKR;SLVLGQK;ALSAHFDDSSASSLK;GKSETLLSPPPEK;HLLLAVANDEELNQLLK	1;1;1;1;1;1;0;1;1;1;1;1;1;0	12	81	20512:1:2.mgf;20559:1:2.mgf;20542:1:2.mgf;20623:1:2.mgf;20387:1:2.mgf;20425:1:2.mgf;21805:1:11.mgf;29185:1:1.mgf;29672:1:9.mgf;27290:1:11.mgf;29549:1:9.mgf;29065:1:1.mgf;27422:1:11.mgf;29302:1:1.mgf;8365:1:5.mgf;8963:1:4.mgf;9192:1:4.mgf;9117:1:4.mgf;9142:1:4.mgf;9033:1:4.mgf;15444:1:5.mgf;15089:1:5.mgf;15193:1:5.mgf;16781:1:15.mgf;15323:1:5.mgf;14997:1:5.mgf;16665:1:15.mgf;15309:1:5.mgf;15103:1:…	-	Core histone macro-H2A.2 OS=Homo sapiens OX=9606 GN=H2AFY2 PE=1 SV=3	0	0.875943371779885	78	9.99900009999e-05	0.00103588961986654	0.902306189001552	79	9.99900009999e-05	0.000987279912785421	1.19487557631941	80	9.99900009999e-05	0.00133802409232761	1.06005967078297	79	9.99900009999e-05	0.00100351806924571	1.11014203001472	79	9.99900009999e-05	0.0013292788368222	1.06010368511647	74	0.0005999400059994	0.0056581667953761	0.853014132957206	78	9.99900009999e-05	0.00123760443428274	0.891193351263794	75	9.99900009999e-05	0.000905250721218679	0.929042501300013	72	9.99900009999e-05	0.000912016421676218	0.96174945684182	79	0.0780921907809219
sp|P14868|SYDC_HUMAN	379	57481.173247	LLGHLVK;ADEVVWVR;LHDPQLLTER;QSNSYDMFMR;ALHHGLDLEK;FGAPPHAGGGLGLER;GFVELQTPK;VRDLTLQK;ESLVDVEGVVR;AYLDSFR;FAANLNK;LYVLSLAEPR;FQTELQTVNK;FLEPTLR;YGLSSMLQSQEKPDR;EAGVEMGDEDDLSTPNEK;FAANLNKESLVDVEGVVR	1;1;1;1;1;1;1;1;1;1;1;1;1;1;1;1;1	17	80	23676:1:2.mgf;23458:1:2.mgf;23669:1:2.mgf;23322:1:2.mgf;23793:1:2.mgf;23437:1:2.mgf;23556:1:2.mgf;23576:1:2.mgf;23808:1:2.mgf;21523:1:3.mgf;21515:1:8.mgf;20496:1:7.mgf;20616:1:7.mgf;20366:1:7.mgf;12676:1:11.mgf;12836:1:11.mgf;12916:1:11.mgf;12796:1:11.mgf;12956:1:11.mgf;13524:1:10.mgf;13327:1:10.mgf;13424:1:10.mgf;12560:1:11.mgf;13037:1:11.mgf;13624:1:10.mgf;12603:1:11.mgf;12716:1:11.mgf;21895:1:…	-	Aspartate--tRNA ligase, cytoplasmic OS=Homo sapiens OX=9606 GN=DARS PE=1 SV=2	0	0.910023932730827	76	9.99900009999e-05	0.00103588961986654	0.969493662550806	75	0.0324967503249675	0.129774326232298	0.953743460001045	79	0.0578942105789421	0.207683993505411	0.855273897365152	80	9.99900009999e-05	0.00100351806924571	0.944921659897482	74	0.0040995900409959	0.0281075263260191	1.03399357585856	75	0.0304969503049695	0.138564699002922	1.03800184686402	76	0.0563943605639436	0.194967925303787	0.905517343628805	78	9.99900009999e-05	0.000905250721218679	0.982441623554804	76	0.296170382961704	0.551658021011086	0.89968994618303	77	9.99900009999e-05
sp|P17844|DDX5_HUMAN	476	69599.9164890001	MLDMGFEPQLR;TTYLVLDEADR;APLLLATDVASR;NFYQEHPDLAR;WNLDELPKFEK;FGNPGEK;GYSSLLK;KWNLDELPKFEK;GLDVEDVK;DGWPAMGLHGDK;RTTYLVLDEADR;TGTAYTFFTPNNLK;LMEELMSEKENK;LVDQLRPDR;TLVFVETK;QVSDLLSVLR;QLAEDFLK;KLVDQLRPDR;FVLNYDYPNSSEDYLHR;LMEELMSEK;LLQLVEDR;DWVLNEFK;KWNLDELPK;WNLDELPK	0;1;0;1;1;1;1;1;0;1;1;1;1;0;1;1;1;0;1;1;1;1;1;1	19	80	29145:1:7.mgf;29003:1:4.mgf;29631:1:4.mgf;29740:1:4.mgf;28890:1:4.mgf;29857:1:4.mgf;29312:1:7.mgf;29261:1:4.mgf;28288:1:6.mgf;29043:1:4.mgf;28472:1:6.mgf;28416:1:16.mgf;29168:1:16.mgf;28440:1:5.mgf;29892:1:4.mgf;21560:1:7.mgf;29766:1:4.mgf;29216:1:16.mgf;29121:1:4.mgf;29280:1:7.mgf;29163:1:4.mgf;29143:1:15.mgf;28932:1:4.mgf;29082:1:7.mgf;28379:1:6.mgf;29194:1:7.mgf;29258:1:15.mgf;34671:1:15.mgf;2…	-	Probable ATP-dependent RNA helicase DDX5 OS=Homo sapiens OX=9606 GN=DDX5 PE=1 SV=1	0	0.893982580564554	78	9.99900009999e-05	0.00103588961986654	0.885835390298634	80	9.99900009999e-05	0.000987279912785421	0.950672897445193	80	0.0473952604739526	0.178192162299482	0.832984030411456	79	9.99900009999e-05	0.00100351806924571	0.843580050372443	77	9.99900009999e-05	0.0013292788368222	0.788905495206009	78	9.99900009999e-05	0.00129266734343515	0.84165632266766	79	9.99900009999e-05	0.00123760443428274	0.694349546932595	80	9.99900009999e-05	0.000905250721218679	0.69020263701527	79	9.99900009999e-05	0.000912016421676218	0.98387617024954	77	0.502949705029497
sp|Q14683|SMC1A_HUMAN	1254	143753.342771	LEEYLTTSK;LKDEVVR;SKLESELANFGPR;LYPGSVYGR;AQVQLQLFK;LSSLYAR;YQLAVTK;ELNQVMEQLGDAR;SGVLSGGASDLK;LAAPNMK;HLALNLQEK;LKYSQSDLEQTK;VLVGGSSEYK;AATLAQELEK;TVALDGTLFQK;KAELMESLK;LTEELKEQMK;LGLQLDFEK;AFVSMVYSEEGAEDR;NQLKEDQDKVHMWEQTVK;LVLDVLR;QLLGPFQR;FRPMDNLSGGEK;LNEQQSVLQR;LESELANFGPR;YEPPHLK;TALFEELSR;LLDETMAQLQDLK;RLDELNK;KAELMESLKR;LLELENFK;DKFQETSDEFEAAR;DLTLEENQVK;LYHNEVELEK	1;1;1;1;1;1;1;1;1;1;1;1;1;1;1;1;1;1;1;1;1;1;1;1;1;1;1;1;1;1;1;1;1;1	34	80	26196:1:10.mgf;26293:1:10.mgf;26420:1:10.mgf;26307:1:10.mgf;10157:1:9.mgf;9924:1:9.mgf;10036:1:9.mgf;9475:1:8.mgf;10057:1:9.mgf;9357:1:8.mgf;9931:1:9.mgf;31163:1:15.mgf;31514:1:15.mgf;31279:1:15.mgf;31399:1:15.mgf;15810:1:11.mgf;15702:1:11.mgf;15905:1:11.mgf;27852:1:10.mgf;27972:1:10.mgf;27736:1:10.mgf;27903:1:10.mgf;27805:1:10.mgf;13926:1:3.mgf;13806:1:3.mgf;15706:1:2.mgf;15207:1:16.mgf;15104:1:…	-	Structural maintenance of chromosomes protein 1A OS=Homo sapiens OX=9606 GN=SMC1A PE=1 SV=2	0	0.97243406215812	76	0.14018598140186	0.40502597467526	0.964275970539151	77	0.0026997300269973	0.0173225579650237	1.06065907369752	80	0.0037996200379962	0.0247441637906647	1.01289826332895	79	0.425057494250575	0.720872937720125	1.0035125992952	80	0.885811418858114	0.960586685244751	1.05473841367205	78	9.99900009999e-05	0.00129266734343515	0.994555059540575	80	0.755724427557244	0.915692716442641	1.00280279907465	77	0.852514748525148	0.942071328774737	0.983120922184708	75	0.135086491350865	0.334808192616969	1.01292035096344	79	0.513948605139486
sp|Q8WX93|PALLD_HUMAN	451	151820.740948999	LMVQAVNQR;LLSELEYR;YAALSDQGLDLK;LQNTGVADGYPVR;VAGNPKPK;SAPAMQSSGSFNYAR;AALQMQFNAAER;DAVLQDLER;VLGVPPPQLFWK;GVTPAGFPK;GAPPLQVQWFR;LQQLQNQLR;KPSELQQVNNPELGLSR;LASDEELQGTK;EDAGWYTVSAK;FFRPHFLQAPGDLTVQEGK;EAHKPPVFLEK;SAPAMQSSGSFNYARPK	1;1;1;1;1;1;1;1;1;1;1;1;1;1;1;1;1;1	18	80	16660:1:15.mgf;16162:1:16.mgf;16544:1:15.mgf;16623:1:15.mgf;16322:1:16.mgf;16276:1:16.mgf;8450:1:10.mgf;16041:1:16.mgf;31065:1:2.mgf;30950:1:1.mgf;30834:1:1.mgf;30850:1:5.mgf;26735:1:15.mgf;31182:1:2.mgf;31393:1:2.mgf;26618:1:15.mgf;30723:1:1.mgf;30737:1:5.mgf;26699:1:15.mgf;26859:1:15.mgf;31502:1:2.mgf;30955:1:2.mgf;31283:1:2.mgf;29211:1:2.mgf;29151:1:2.mgf;29091:1:2.mgf;29266:1:2.mgf;29378:1:2.…	-	Palladin OS=Homo sapiens OX=9606 GN=PALLD PE=1 SV=3	0	0.885703227712893	79	9.99900009999e-05	0.00103588961986654	1.01385707394437	80	0.597040295970403	0.834419876849578	1.04290172703551	79	0.0883911608839116	0.28047990832742	0.934557841079468	76	0.0010998900109989	0.00824512143380257	1.06840144068215	77	0.0048995100489951	0.0321471078698582	1.01279729913638	75	0.458454154584542	0.76288171564627	0.973108158861117	76	0.251074892510749	0.534750085200904	0.899079759089633	76	9.99900009999e-05	0.000905250721218679	1.0098391856477	76	0.698530146985301	0.869351612666594	0.869577829935021	79	9.99900009999e-05
sp|Q9Y678|COPG1_HUMAN	1475	98948.9495829998	LLHLLGQEGPK;NTHTLLLAGVFR;TLEEAVGNLVK;VFNETPLNPR;GLGPLFK;TESTPLTAVK;SSPEPVALTESETEYVLR;QELFQEQLAAVPEFR;TESTPLTAVKQPEK;SVPLATAPMAEQR;LLLLDTVTMQVTAR;ATFYLNVLEQK;AGAVSALAK;SAVLQEAR;LFQSNDPTLR;ALQQYTLEPSEKPFDLK;SLATLALTTLLK	1;1;1;1;1;1;1;1;1;1;1;1;1;0;1;1;0	15	80	30227:1:6.mgf;30346:1:6.mgf;30349:1:6.mgf;30116:1:6.mgf;30582:1:6.mgf;30219:1:6.mgf;31918:1:7.mgf;30241:1:6.mgf;30462:1:6.mgf;30472:1:6.mgf;28645:1:11.mgf;28416:1:11.mgf;28521:1:11.mgf;28594:1:11.mgf;31589:1:3.mgf;31388:1:3.mgf;31637:1:3.mgf;31801:1:3.mgf;31868:1:3.mgf;31488:1:3.mgf;33242:1:2.mgf;33131:1:2.mgf;31755:1:3.mgf;31907:1:3.mgf;31695:1:3.mgf;32034:1:3.mgf;33010:1:2.mgf;32883:1:4.mgf;204…	-	Coatomer subunit gamma-1 OS=Homo sapiens OX=9606 GN=COPG1 PE=1 SV=1	0	0.903445892234511	78	9.99900009999e-05	0.00103588961986654	0.937925495586209	78	9.99900009999e-05	0.000987279912785421	0.996704212903385	80	0.856514348565144	0.956036658521477	0.895351476825653	79	9.99900009999e-05	0.00100351806924571	0.935827543544055	79	0.0030996900309969	0.0224369022172516	0.977427198571885	78	0.168683131686831	0.446817617587482	0.959993301301911	79	0.0301969803019698	0.123417263096195	0.865347825107199	78	9.99900009999e-05	0.000905250721218679	0.911462468330595	78	9.99900009999e-05	0.000912016421676218	0.94462307885543	78	0.0004999500049995
sp|P09211|GSTP1_HUMAN	2583	23551.098059	FQDGDLTLYQSNTLLR;TLGLYGK;DQQEAALVDMVNDGVEDLR;PPYTVVYFPVR;MLLADQGQSWK;TLGLYGKDQQEAALVDMVNDGVEDLR;ALPGQLKPFETLLSQNQGGK;EEVVTVETWQEGSLK	1;1;1;1;1;1;1;1	8	79	30600:1:13.mgf;34554:1:15.mgf;30871:1:13.mgf;29120:1:12.mgf;30977:1:13.mgf;30680:1:13.mgf;33617:1:16.mgf;33735:1:16.mgf;30717:1:13.mgf;31793:1:14.mgf;29426:1:12.mgf;29656:1:12.mgf;31771:1:14.mgf;33755:1:16.mgf;30781:1:13.mgf;17690:1:9.mgf;13835:1:13.mgf;17596:1:9.mgf;17554:1:8.mgf;16362:1:9.mgf;16389:1:8.mgf;13770:1:13.mgf;16265:1:8.mgf;16412:1:8.mgf;13883:1:13.mgf;13417:1:13.mgf;13463:1:13.mgf;1…	-	Glutathione S-transferase P OS=Homo sapiens OX=9606 GN=GSTP1 PE=1 SV=2	0	1.11618060870507	76	9.99900009999e-05	0.00103588961986654	1.24862858467782	78	9.99900009999e-05	0.000987279912785421	0.968845039586656	76	0.0565943405659434	0.204705789053578	1.0596561221914	75	0.0013998600139986	0.0101327945497265	1.19253874505123	79	9.99900009999e-05	0.0013292788368222	1.19038699176221	77	9.99900009999e-05	0.00129266734343515	1.2212897551982	79	9.99900009999e-05	0.00123760443428274	1.31771040675443	79	9.99900009999e-05	0.000905250721218679	1.45381387494501	77	9.99900009999e-05	0.000912016421676218	0.902208081009286	79	9.99900009999e-05
sp|P27824|CALX_HUMAN	1652	67964.011393	KDDTDDELAK;KQTSGMEYK;YDGKWEVEEMK;TYFTDKK;AEEDELLNR;APVPTGEVYFADSFDR;RPDADLK;LPDPEAVKPDDWDEDAPAK;RLVDDWANDGWGLK;GTLSGWLLSK;AKKDDTDDELAK;TPYTLMFGPDK;LVDDWANDGWGLKK;GLVLMSR;TPELNLDQFHDK;SDAEEDGGTVSQEEEDRKPK;LVDDWANDGWGLK;PVLDNPNYK;ELEDPEDRKPEDWDERPK;RLVDDWANDGWGLKK;LPGDKGLVLMSR;LPNPDFFEDLEPFR;HHALSAK	1;1;1;1;1;1;1;1;1;1;1;1;1;1;1;1;1;1;1;1;1;1;1	23	79	5583:1:14.mgf;5694:1:14.mgf;5666:1:14.mgf;5709:1:14.mgf;5796:1:14.mgf;5757:1:14.mgf;5552:1:1.mgf;5609:1:1.mgf;5487:1:1.mgf;17903:1:12.mgf;9227:1:3.mgf;9795:1:4.mgf;9307:1:3.mgf;9373:1:3.mgf;9175:1:3.mgf;9555:1:15.mgf;9245:1:3.mgf;9648:1:4.mgf;9352:1:3.mgf;9762:1:4.mgf;10301:1:14.mgf;10423:1:14.mgf;10537:1:14.mgf;31123:1:4.mgf;30944:1:4.mgf;33169:1:1.mgf;30537:1:4.mgf;32560:1:1.mgf;33288:1:1.mgf;3…	-	Calnexin OS=Homo sapiens OX=9606 GN=CANX PE=1 SV=2	0	0.884499894194549	77	9.99900009999e-05	0.00103588961986654	0.858832060137368	78	9.99900009999e-05	0.000987279912785421	1.09212426386039	79	0.0042995700429957	0.0272440045715055	0.95741172805556	75	0.0164983501649835	0.0775003331075668	0.961088114459091	77	0.243875612438756	0.534913367038566	0.973261257664697	79	0.156084391560844	0.426332568175591	0.870980289957199	77	9.99900009999e-05	0.00123760443428274	0.837811552789827	78	9.99900009999e-05	0.000905250721218679	0.834090783969399	79	9.99900009999e-05	0.000912016421676218	1.00305308412289	76	0.925607439256074
sp|P28331|NDUS1_HUMAN	5031	80424.917122	LEEVSPNLVR;MTSGVTGDWK;NRLEEVSPNLVR;GWNLLTNSEK;FASELAGVDDLGTTGR;KTESLDVMDAVGSNLVVSTR;DFYMTDSLSR;FEAPLFNAR;VGMQLPR;FAYDGLK;VMNLLHR;VAVTPPGLAR;ALSELAGMTLPYDTLDQVR;KPMVVLGSSALQR;NDGAALLAAVSSLAQK;MHEDLNEEWLSDK;LASQVAALDLGYKPGVEALR;FAYDGLKR;LTEPMVR;VAGMLQSFQGK;DVAALAGGLVDAEALVALK;GNDMQVGTYLEK;GLLTYTSWEDALSR	1;1;1;1;1;1;1;1;1;1;1;1;1;1;1;1;1;1;1;1;1;1;1	23	79	26478:1:2.mgf;24847:1:3.mgf;26328:1:2.mgf;26219:1:2.mgf;26353:1:2.mgf;18919:1:4.mgf;19046:1:4.mgf;18196:1:3.mgf;18882:1:4.mgf;18286:1:3.mgf;18341:1:3.mgf;11064:1:11.mgf;14833:1:15.mgf;14945:1:15.mgf;15014:1:15.mgf;15056:1:16.mgf;15030:1:15.mgf;14926:1:16.mgf;14853:1:15.mgf;14728:1:15.mgf;14927:1:15.mgf;15117:1:15.mgf;26733:1:15.mgf;26862:1:15.mgf;26787:1:15.mgf;32555:1:9.mgf;30333:1:10.mgf;30310:…	-	NADH-ubiquinone oxidoreductase 75 kDa subunit, mitochondrial OS=Homo sapiens OX=9606 GN=NDUFS1 PE=1 SV=3	0	0.987936984441804	77	0.589341065893411	0.856228377162284	0.994531039993941	73	0.764523547645235	0.912523533486667	1.05399215017188	76	0.0163983601639836	0.0809569528484045	1.03374901524591	76	0.0213978602139786	0.0953759992883108	1.09053493294774	78	9.99900009999e-05	0.0013292788368222	1.03312099417521	74	0.0806919308069193	0.276463875229546	0.963012560733144	76	0.0355964403559644	0.138880741081902	0.996796136973639	77	0.855314468553145	0.942071328774737	1.0265778219986	76	0.0813918608139186	0.233280006898324	0.978822087484924	78	0.283271672832717
sp|Q02818|NUCB1_HUMAN	1986	53828.3191559999	APAAHPEGQLK;VNVPGSQAQLK;LVTLEEFLASTQR;DLAQYDAAHHEEFKR;YEMLKEHER;ELDFVSHHVR;ELQQAVLHMEQR;TKLDELKR;AKMDAEQDPNVQVDHLNLLK;DLELLLQTATR;MDAEQDPNVQVDHLNLLK;LPEVEVPQHL;QFEHLDPQNQHTFEAR;EVWEELDGLDPNR;YLESLGEEQR;RYLESLGEEQR;TKLDELK;NVDTNQDR;LLERLPEVEVPQHL;YLQEVLDVLETDGHFR;EVWEELDGLDPNRFNPK	1;1;1;1;1;1;1;0;1;1;1;1;1;1;1;1;0;1;1;1;1	19	79	4802:1:8.mgf;4609:1:8.mgf;4658:1:8.mgf;4654:1:8.mgf;4707:1:8.mgf;4766:1:8.mgf;14096:1:16.mgf;14068:1:16.mgf;14193:1:16.mgf;14267:1:16.mgf;12641:1:14.mgf;14166:1:16.mgf;13961:1:16.mgf;13994:1:16.mgf;34579:1:9.mgf;32378:1:10.mgf;8916:1:10.mgf;9062:1:10.mgf;8844:1:10.mgf;8931:1:10.mgf;9042:1:10.mgf;11922:1:6.mgf;12042:1:6.mgf;11923:1:6.mgf;11807:1:6.mgf;11805:1:6.mgf;13529:1:4.mgf;13641:1:4.mgf;1363…	-	Nucleobindin-1 OS=Homo sapiens OX=9606 GN=NUCB1 PE=1 SV=4	0	0.973716943353509	73	0.161983801619838	0.445638033130862	0.924082155969872	74	9.99900009999e-05	0.000987279912785421	0.982516693600307	76	0.425257474252575	0.725852058150828	0.954516706384137	77	0.0042995700429957	0.0265277820044083	0.914438012038627	78	0.0001999800019998	0.00231992009924483	0.927032904824149	72	9.99900009999e-05	0.00129266734343515	0.937895991036687	77	0.0236976302369763	0.102337536946942	0.901609065376333	79	0.0001999800019998	0.00162703729627037	0.843797151637249	76	9.99900009999e-05	0.000912016421676218	1.04851953749934	78	0.0114988501149885
sp|Q99613|EIF3C_HUMAN	2023	105943.967097	LGSLVENNER;KLNELLQAR;LLHTYYK;RFEELTNLLR;QLTPPEGSSK;QPLLGPPESMR;FEELTNLLR;DFESHLTSYK;GTELTHAVVLK;GGVPLVK;GTELTHAVVLKK;DAHNALLDLQSSGR;TEPTAQQNLALQLAEK;MDEEFTK;AKELLGQGLLLR;LNELLQAR;QFHHQLR;SLVDKEGVPR;RLDEEEEDNEGGEWER;ELLGQGLLLR	1;1;1;1;1;1;1;1;1;1;1;1;1;1;1;1;1;1;1;1	20	79	20367:1:8.mgf;20488:1:8.mgf;20342:1:9.mgf;20444:1:9.mgf;20250:1:8.mgf;22443:1:10.mgf;21970:1:10.mgf;22223:1:10.mgf;22337:1:10.mgf;22194:1:10.mgf;22082:1:10.mgf;22309:1:10.mgf;14617:1:11.mgf;13502:1:6.mgf;32610:1:1.mgf;30256:1:11.mgf;7914:1:7.mgf;7772:1:7.mgf;7646:1:7.mgf;7639:1:7.mgf;7500:1:7.mgf;7662:1:8.mgf;7771:1:7.mgf;7789:1:8.mgf;7904:1:8.mgf;18589:1:16.mgf;18341:1:16.mgf;18466:1:16.mgf;3374…	-	Eukaryotic translation initiation factor 3 subunit C OS=Homo sapiens OX=9606 GN=EIF3C PE=1 SV=1	0	0.946680761316649	76	0.0017998200179982	0.0132799295644801	0.985112160264738	73	0.392760723927607	0.682001728703374	0.93220218075896	78	0.0004999500049995	0.00492047569436605	0.89617172261507	76	9.99900009999e-05	0.00100351806924571	0.938001809252585	79	0.0024997500249975	0.0189014555793491	0.9795332496878	75	0.124787521247875	0.366788754650547	1.03768478791339	77	0.0431956804319568	0.160309575838533	0.929676617885801	76	9.99900009999e-05	0.000905250721218679	0.976387932411185	77	0.205579442055794	0.444996720618821	0.949247381654664	78	0.0151984801519848
sp|Q9UKM9|RALY_HUMAN	247	32482.632204	SSELQALK;KSDVETLFSK;VKTNVPVK;VTVPLVR;LQASNVTNK;LQASNVTNKNDPK;STAVTTSSAK;VFLGNLNTALVK;VLAGQTLDLNMAGEPKPDRPK;LEQLAAEQK;LSPVPVPR;TELTQLK;SNLDALLSR;SDVETLFSK;GYAFVQYSNER	1;1;1;1;1;1;1;1;1;1;1;1;1;1;1	15	79	12088:1:10.mgf;14418:1:10.mgf;14378:1:10.mgf;14011:1:10.mgf;16081:1:9.mgf;14320:1:10.mgf;15957:1:9.mgf;14084:1:10.mgf;14125:1:10.mgf;14480:1:10.mgf;13839:1:8.mgf;14278:1:10.mgf;14220:1:10.mgf;11977:1:10.mgf;15973:1:9.mgf;15847:1:9.mgf;15740:1:9.mgf;14178:1:10.mgf;22333:1:3.mgf;22360:1:3.mgf;22428:1:3.mgf;22596:1:3.mgf;22473:1:3.mgf;22308:1:3.mgf;22248:1:3.mgf;22546:1:3.mgf;7199:1:14.mgf;7251:1:14…	-	RNA-binding protein Raly OS=Homo sapiens OX=9606 GN=RALY PE=1 SV=1	0	0.96653810559709	75	0.0414958504149585	0.167354711984188	0.915955082678509	72	9.99900009999e-05	0.000987279912785421	1.02930136157103	74	0.181981801819818	0.454172987609214	0.976298760576267	76	0.115888411158884	0.335057420533939	0.940731844506363	73	0.0184981501849815	0.0926729987099812	0.988567946053896	77	0.425057494250575	0.735273573067021	0.973499567266032	77	0.206079392060794	0.473633314634638	0.945103669023613	78	0.0005999400059994	0.00419339509348034	0.894386931296991	72	9.99900009999e-05	0.000912016421676218	1.02552041058969	76	0.26987301269873
sp|P26640|SYVC_HUMAN	2108	141623.835810999	DLNLDVNR;TLLSVPGYK;LETMLGDVAVAVHPK;KLGSSLDWDR;LHEEGLLYR;AVLVALK;ADYNLTR;KVDEALALFQK;YVLDPPAR;YGEAGEGPGWGGAHPR;KDVSGPMPDSYSPR;AASGYPVK;SKDVVEPLLRPQWYVR;HGLEALSLMDSR;TPFPPPR;SSAQDPQAVLGALGR;LGSSLDWDR;LYHQLKK;DPGVLTYDLPTPPGEK;AVLGEVVLYSGAR;GALLNVPPPFLGLPR;LSAAVTEAFVR;KAVLVALK;EAFLQEVWK;NVLHPFLSR;VQGSDSDEEVVVATTR;KPKPEKR;SLPLVFDEFVDMDFGTGAVK;LQQQQPPPGEK;LTPAHDQNDYEVGQR;ALSPLEEWLR;AASGYPVKVPLEVQEADEAK	1;1;1;1;1;1;1;1;1;1;1;1;1;1;1;1;1;1;1;1;1;1;1;1;1;1;1;1;1;1;1;1	32	78	12938:1:6.mgf;12825:1:6.mgf;25491:1:9.mgf;26423:1:8.mgf;25527:1:9.mgf;26562:1:8.mgf;25602:1:9.mgf;26459:1:8.mgf;26581:1:8.mgf;35505:1:15.mgf;35494:1:15.mgf;18598:1:5.mgf;12090:1:4.mgf;12208:1:4.mgf;13004:1:7.mgf;13708:1:8.mgf;12321:1:4.mgf;26080:1:9.mgf;26054:1:9.mgf;6048:1:10.mgf;5952:1:10.mgf;34102:1:15.mgf;34059:1:15.mgf;34083:1:15.mgf;12831:1:5.mgf;8372:1:3.mgf;8478:1:6.mgf;8526:1:6.mgf;8585:…	-	Valine--tRNA ligase OS=Homo sapiens OX=9606 GN=VARS PE=1 SV=4	0	0.902798716326505	76	9.99900009999e-05	0.00103588961986654	0.967038081207403	75	0.1004899510049	0.293813934370818	1.00349070634801	76	0.895210478952105	0.969400948103947	0.892934642006736	77	9.99900009999e-05	0.00100351806924571	0.997881331739294	75	0.936206379362064	0.979045642993541	0.99880281981505	74	0.939406059394061	0.982088698733263	0.980311743780213	77	0.340865913408659	0.633891355390008	0.880098143401309	78	9.99900009999e-05	0.000905250721218679	0.960787220397199	78	0.0352964703529647	0.123568021855302	0.904344580481291	77	0.0001999800019998
sp|P52209|6PGD_HUMAN	1249	53601.135863	EAWPHLK;GLLFVGSGVSGGEEGAR;HEMLPASLLQAQR;VVGAQSLK;SFLEDLRK;AGQAVDDFLEK;TLFQGLAAK;VDDFLANEAK;RLLLLVK;SFLEDLR;TVSKVDDFLANEAK;FQFDGDKK;KALYASK;FQDTDGKHLLPK;YGPSLMPGGNK	1;1;1;1;1;1;1;1;1;1;1;1;1;1;1	15	78	13546:1:4.mgf;13071:1:3.mgf;13665:1:4.mgf;13907:1:4.mgf;12809:1:3.mgf;12678:1:3.mgf;12934:1:3.mgf;13781:1:4.mgf;28626:1:15.mgf;28744:1:15.mgf;27497:1:5.mgf;28000:1:5.mgf;27999:1:5.mgf;27878:1:5.mgf;27893:1:5.mgf;28116:1:5.mgf;22694:1:9.mgf;22802:1:9.mgf;22943:1:9.mgf;23043:1:9.mgf;23162:1:9.mgf;23187:1:9.mgf;23063:1:9.mgf;17778:1:9.mgf;22825:1:9.mgf;17361:1:9.mgf;17635:1:9.mgf;21171:1:10.mgf;2292…	-	6-phosphogluconate dehydrogenase, decarboxylating OS=Homo sapiens OX=9606 GN=PGD PE=1 SV=3	0	1.05954049194694	73	0.0082991700829917	0.0475954284270821	1.1372461172762	74	9.99900009999e-05	0.000987279912785421	0.764577981950151	78	9.99900009999e-05	0.00133802409232761	0.790895568109323	77	9.99900009999e-05	0.00100351806924571	0.880825585703611	78	0.0001999800019998	0.00231992009924483	1.00450356810772	75	0.793820617938206	0.932352492233456	1.30808522020867	78	9.99900009999e-05	0.00123760443428274	1.07849047876127	71	9.99900009999e-05	0.000905250721218679	1.14034078023231	77	9.99900009999e-05	0.000912016421676218	0.929916290196223	75	0.0040995900409959
sp|P62269|RS18_HUMAN	623	17689.84963	LPDWFLNR;VLNTNLDGRR;KADLDLTK;VLNTNLDGR;VLTLMQNPR;KADLDLTKR;ADLDLTKR;LAFALTALK;AGELTEDEVER;KLAFALTALK;YAHVVLR;RAGELTEDEVER	1;1;1;1;1;1;1;1;1;1;1;1	12	78	34523:1:3.mgf;35253:1:2.mgf;9598:1:1.mgf;9728:1:1.mgf;9547:1:2.mgf;10029:1:1.mgf;9726:1:1.mgf;9608:1:1.mgf;9665:1:2.mgf;10189:1:1.mgf;14047:1:9.mgf;13935:1:9.mgf;13967:1:9.mgf;13702:1:9.mgf;13821:1:9.mgf;13839:1:9.mgf;13943:1:9.mgf;12350:1:10.mgf;12192:1:10.mgf;12240:1:10.mgf;14036:1:9.mgf;12314:1:10.mgf;12315:1:10.mgf;12196:1:10.mgf;13624:1:9.mgf;14083:1:9.mgf;12125:1:10.mgf;13862:1:9.mgf;13714:…	-	40S ribosomal protein S18 OS=Homo sapiens OX=9606 GN=RPS18 PE=1 SV=3	0	0.947917256732472	74	0.0014998500149985	0.0113268376132684	0.931674870296207	76	9.99900009999e-05	0.000987279912785421	0.948275699091718	77	0.0074992500749925	0.0431295230514649	0.891183472969199	78	9.99900009999e-05	0.00100351806924571	0.900466890394759	78	0.0001999800019998	0.00231992009924483	0.943452269135066	78	0.0042995700429957	0.029412529599058	0.985904742889026	78	0.39026097390261	0.680975825780304	0.884636741222676	78	9.99900009999e-05	0.000905250721218679	0.878309425829082	77	9.99900009999e-05	0.000912016421676218	0.999951061138969	77	0.998900109989001
sp|P67936|TPM4_HUMAN	683	28600.5233969999	YSEKEDKYEEELK;MELQEMQLK;LLSDKLK;RLQLVEEELDRAQER;TLDDLEEK;AMKDEEKMELQEMQLK;RLQLVEEELDR;KLVLLEGELER;KLQALQQQADEAEDR;AADESER;LQLVEEELDRAQER;EDKYEEELK;LVLLEGELER;LQLVEEELDR;LATALQK;LQALQQQADEAEDR;LEEAEKAADESER;EKAEGDVAALNRR;HLAEEADR;LVLLEGELERAEER;KYEEVAR;AEGDVAALNRR;KLVLLEGELERAEER;SLEAASEK;HLAEEADRKYEEVAR;TVAKLEK;LATALQKLEEAEK;LATALQKLEEAEKAADESER;NVTNNLK;LQALQQQADEAEDRAQGLQR	1;0;1;0;1;0;0;0;1;0;0;0;0;0;0;1;0;1;0;1;0;1;1;1;0;1;0;0;0;1	12	78	11392:1:13.mgf;12931:1:13.mgf;11117:1:12.mgf;12728:1:13.mgf;11429:1:13.mgf;12886:1:13.mgf;12822:1:13.mgf;11238:1:12.mgf;10993:1:12.mgf;10320:1:12.mgf;10400:1:12.mgf;11115:1:12.mgf;15639:1:11.mgf;17427:1:11.mgf;25435:1:1.mgf;23324:1:11.mgf;23207:1:11.mgf;25547:1:1.mgf;17319:1:11.mgf;22993:1:11.mgf;14588:1:12.mgf;25172:1:1.mgf;17407:1:11.mgf;15619:1:11.mgf;17525:1:11.mgf;25533:1:1.mgf;25294:1:1.mgf…	-	Tropomyosin alpha-4 chain OS=Homo sapiens OX=9606 GN=TPM4 PE=1 SV=3	0	1.07398698180324	75	9.99900009999e-05	0.00103588961986654	0.779176462111187	76	9.99900009999e-05	0.000987279912785421	0.819546781368656	77	9.99900009999e-05	0.00133802409232761	0.871337281836579	76	9.99900009999e-05	0.00100351806924571	0.632880437327507	78	9.99900009999e-05	0.0013292788368222	1.04708396668625	78	0.0081991800819918	0.0501819426883791	1.28348768736849	78	9.99900009999e-05	0.00123760443428274	1.11824015510612	76	9.99900009999e-05	0.000905250721218679	0.830358389080954	74	9.99900009999e-05	0.000912016421676218	1.36105171083551	77	9.99900009999e-05
sp|O43491|E41L2_HUMAN	740	113014.434998	GQVLFDK;VEMQPTELVSK;QASTLLDRPAPHFER;TEMVTLSDASQR;LVLTGDGDLDHDQALAQALR;LVSPEQPPK;FLTLGSK;EVPLVQTETK;NWLDPAK;SYTLVVAK;KVEPVTQK;APHLQLLEGK;GSQPPPAAESQSSLR;NFMESTPEPRPNEWEK;FYPPDPSQLTEDLTR;GLSPAQADSQFLENAKR;RLVLTGDGDLDHDQALAQALR;SLDGAPLGVMDQSLMK;HQASLSELKR;GLSPAQADSQFLENAK	0;1;1;1;1;1;0;1;0;1;1;1;1;1;1;1;1;1;1;1	17	77	18437:1:4.mgf;17232:1:3.mgf;17277:1:3.mgf;17107:1:3.mgf;17147:1:3.mgf;21614:1:11.mgf;14714:1:11.mgf;14834:1:11.mgf;23829:1:1.mgf;23901:1:1.mgf;21720:1:11.mgf;21912:1:11.mgf;21828:1:11.mgf;23934:1:1.mgf;21796:1:11.mgf;13486:1:14.mgf;13598:1:14.mgf;12736:1:14.mgf;12713:1:14.mgf;11564:1:13.mgf;12843:1:14.mgf;12614:1:14.mgf;8029:1:8.mgf;7912:1:8.mgf;15971:1:7.mgf;16305:1:7.mgf;16185:1:7.mgf;7867:1:7.…	-	Band 4.1-like protein 2 OS=Homo sapiens OX=9606 GN=EPB41L2 PE=1 SV=1	0	1.16281486765758	72	9.99900009999e-05	0.00103588961986654	1.14448720377829	75	9.99900009999e-05	0.000987279912785421	1.00206149615613	70	0.913908609139086	0.978191603747887	1.161626222249	74	9.99900009999e-05	0.00100351806924571	1.10012267861747	74	9.99900009999e-05	0.0013292788368222	1.15879923373145	73	9.99900009999e-05	0.00129266734343515	1.15269476946109	75	9.99900009999e-05	0.00123760443428274	1.3277788776174	74	9.99900009999e-05	0.000905250721218679	1.28563243205009	74	9.99900009999e-05	0.000912016421676218	1.03612010702662	75	0.0750924907509249
sp|P07585|PGS2_HUMAN	4031	40045.957569	DLPPDTTLLDLQNNK;VPGGLAEHK;LTELKDGDFK;VDAASLK;NQLKELPEK;VSPGAFTPLVK;ELPEKMPK;NLHALLLVNNK;GLNNLAK;SALQLGNYK;ELHLDNNKLTR	1;1;1;1;1;1;1;1;1;1;1	11	77	33054:1:8.mgf;31879:1:9.mgf;31763:1:9.mgf;33169:1:8.mgf;32449:1:8.mgf;31948:1:9.mgf;8982:1:2.mgf;9097:1:2.mgf;9254:1:2.mgf;9053:1:2.mgf;9021:1:2.mgf;8907:1:2.mgf;8852:1:2.mgf;7650:1:1.mgf;9216:1:2.mgf;9137:1:2.mgf;24205:1:7.mgf;22056:1:6.mgf;22213:1:6.mgf;22364:1:6.mgf;22081:1:6.mgf;22176:1:6.mgf;22298:1:6.mgf;9979:1:11.mgf;11779:1:1.mgf;10100:1:11.mgf;10221:1:11.mgf;11658:1:1.mgf;8741:1:10.mgf;1…	-	Decorin OS=Homo sapiens OX=9606 GN=DCN PE=1 SV=1	0	1.09319048093792	74	9.99900009999e-05	0.00103588961986654	0.785327908828098	75	9.99900009999e-05	0.000987279912785421	1.46320492605594	77	9.99900009999e-05	0.00133802409232761	1.59451516944385	74	9.99900009999e-05	0.00100351806924571	1.16690940334296	75	9.99900009999e-05	0.0013292788368222	1.46540752147604	76	9.99900009999e-05	0.00129266734343515	0.951285703905509	71	0.0373962603739626	0.143878928626683	1.55752365340026	75	9.99900009999e-05	0.000905250721218679	1.14472310111271	75	9.99900009999e-05	0.000912016421676218	1.36532564400994	73	9.99900009999e-05
sp|P46777|RL5_HUMAN	3780	34550.769434	TTTGNKVFGALK;RFPGYDSESK;HLMGQNVADYMR;QFSQYLK;NSVTPDMMEEMYK;GAVDGGLSLPHSTK;EFNAEVHRK;KHLMGQNVADYMR;YLMEEDEDAYK;EFNAEVHR;NSVTPDMMEEMYKK;YLMEEDEDAYKK;EGKTDYYAR	1;1;1;1;1;1;1;1;1;1;1;1;1	13	77	18487:1:7.mgf;8836:1:1.mgf;9186:1:1.mgf;7204:1:11.mgf;9023:1:1.mgf;9321:1:1.mgf;6999:1:5.mgf;9060:1:1.mgf;8939:1:1.mgf;9148:1:1.mgf;7184:1:11.mgf;8900:1:1.mgf;7133:1:5.mgf;17273:1:9.mgf;17373:1:9.mgf;20006:1:9.mgf;20128:1:9.mgf;11069:1:15.mgf;10976:1:15.mgf;20012:1:9.mgf;13071:1:16.mgf;14576:1:12.mgf;14255:1:9.mgf;18267:1:13.mgf;18156:1:13.mgf;19829:1:7.mgf;17912:1:13.mgf;17709:1:13.mgf;17801:1:1…	-	60S ribosomal protein L5 OS=Homo sapiens OX=9606 GN=RPL5 PE=1 SV=3	0	0.984747488255256	72	0.327467253274673	0.663194550110206	0.95327340886038	77	0.0148985101489851	0.0705828485474434	0.971217719194758	76	0.210978902109789	0.498024472214287	0.939623857007452	75	0.0015998400159984	0.0114044670299325	0.936752829042562	76	0.0380961903809619	0.156015405170892	0.957723777425797	75	0.0072992700729927	0.0455420715597152	0.974899799028799	74	0.212478752124788	0.482704894067555	0.925062918407099	73	0.0001999800019998	0.00162703729627037	0.894409206919277	77	9.99900009999e-05	0.000912016421676218	1.01300109676361	77	0.630836916308369
sp|P00367|DHE3_HUMAN	1296	61683.3115000001	GASLVEDKLVEDLR;LSGASEKDLVHSGLAYTMER;YSTDVSVDEVK;MVEGFFDR;LQHGSLLGFPK;GFLGPGLDVPAPDMSTGER;DDGSWEVLEGYR;YNLGLDLR;ALASLMTYK;KGFLGPGLDVPAPDMSTGER;TAAYVNALEK;NYTDNELEK;HGGTLPLVPTAEFQDR;RFTMELAK;RDDGSWEVLEGYR;VYNEAGVTFT;NLNHVSYGR;DLVHSGLAYTMER	1;1;1;1;1;1;1;1;1;1;1;1;1;1;1;1;1;1	18	76	32793:1:12.mgf;33829:1:6.mgf;32699:1:12.mgf;24946:1:4.mgf;27880:1:5.mgf;24438:1:1.mgf;28123:1:16.mgf;14856:1:13.mgf;13438:1:12.mgf;11775:1:12.mgf;13209:1:12.mgf;14924:1:13.mgf;13392:1:12.mgf;13323:1:12.mgf;23945:1:4.mgf;21901:1:11.mgf;24199:1:4.mgf;34065:1:4.mgf;22118:1:11.mgf;24061:1:4.mgf;21792:1:11.mgf;21682:1:11.mgf;33949:1:4.mgf;33666:1:5.mgf;22016:1:11.mgf;23999:1:3.mgf;24217:1:3.mgf;33964:…	-	Glutamate dehydrogenase 1, mitochondrial OS=Homo sapiens OX=9606 GN=GLUD1 PE=1 SV=2	0	0.996296002652299	73	0.819318068193181	0.950638522918284	0.982391653514629	73	0.218478152184782	0.483376970497294	1.01229488064079	75	0.443655634436556	0.742916213318295	1.00035297466138	71	0.97980201979802	0.993498859663105	0.984390700012456	76	0.462453754624538	0.737138404206067	0.970065612115073	72	0.0273972602739726	0.128105810108644	0.969266205985413	75	0.0613938606139386	0.207548663416207	0.977114099206414	71	0.107189281071893	0.294095770279087	0.937477110547027	74	9.99900009999e-05	0.000912016421676218	0.997174535436431	75	0.888411158884112
sp|P00505|AATM_HUMAN	3579	47868.4561990001	DAGMQLQGYR;LAAALLNTPDLR;FVTVQTLSGTGALR;TQLVSNLK;LGASFLQR;EFSLYMTK;KAEAQLAAK;TQLVSNLKK;ASAELALGENSEVLK;KQWLQEVK;ELATVVK	1;1;1;1;1;1;1;1;1;1;1	11	76	12014:1:4.mgf;10726:1:14.mgf;10838:1:14.mgf;11128:1:3.mgf;6955:1:4.mgf;11014:1:3.mgf;11245:1:3.mgf;10585:1:14.mgf;10475:1:14.mgf;12145:1:4.mgf;34446:1:3.mgf;34524:1:3.mgf;33170:1:7.mgf;31755:1:9.mgf;33131:1:7.mgf;32322:1:8.mgf;32816:1:7.mgf;32928:1:7.mgf;33018:1:7.mgf;33035:1:7.mgf;29381:1:6.mgf;32819:1:7.mgf;32710:1:7.mgf;29502:1:6.mgf;32598:1:7.mgf;32336:1:8.mgf;32917:1:7.mgf;17250:1:12.mgf;170…	-	Aspartate aminotransferase, mitochondrial OS=Homo sapiens OX=9606 GN=GOT2 PE=1 SV=3	0	1.005407886338	73	0.838216178382162	0.955500676347459	0.9080657268013	75	9.99900009999e-05	0.000987279912785421	1.08309976801892	75	0.0063993600639936	0.037583152175639	1.08709924625315	75	9.99900009999e-05	0.00100351806924571	1.00792657738903	76	0.834916508349165	0.940781143451386	1.08155158822623	70	9.99900009999e-05	0.00129266734343515	0.986728347624555	76	0.510748925107489	0.772157562544464	1.08154315105349	75	9.99900009999e-05	0.000905250721218679	0.991697959275804	74	0.727727227277272	0.884671174673577	1.07386855402413	76	0.0402959704029597
sp|P07437|TBB5_HUMAN	848	50077.132532	LSVYYNEATGGK;KLAVNMVPFPR;ALLVDLEPGTMDSVR;LSEQFTAMFR;FPGQLNADLRK;LMNTFSVVPSPK;FPGQLNADLR;LAVNMVPFPR;YLTVAAVFR;GHYTEGAELVDSVLDVVR;EVDEQMLNVQNK;NSSYFVEWLPNNVK;LREEYPDR;MSMKEVDEQMLNVQNK;ALTVPELTQQVFDAK;RLSEQFTAMFR	1;0;0;0;0;0;0;0;0;0;0;0;0;0;1;0	2	76	23415:1:15.mgf;25935:1:5.mgf;23447:1:15.mgf;22972:1:16.mgf;25019:1:4.mgf;22775:1:16.mgf;23572:1:15.mgf;25513:1:4.mgf;25393:1:4.mgf;26507:1:4.mgf;20445:1:1.mgf;22895:1:16.mgf;23542:1:15.mgf;26426:1:15.mgf;23201:1:15.mgf;22778:1:16.mgf;26397:1:4.mgf;21420:1:16.mgf;22666:1:16.mgf;26195:1:16.mgf;21221:1:15.mgf;25700:1:5.mgf;26592:1:9.mgf;21261:1:16.mgf;21340:1:15.mgf;22442:1:15.mgf;23576:1:15.mgf;205…	-	Tubulin beta chain OS=Homo sapiens OX=9606 GN=TUBB PE=1 SV=2	0	0.867593622449796	71	9.99900009999e-05	0.00103588961986654	0.967299102798397	69	0.0031996800319968	0.0198419182471997	0.811425434474045	74	9.99900009999e-05	0.00133802409232761	0.714857084041317	68	9.99900009999e-05	0.00100351806924571	0.782976236428964	68	9.99900009999e-05	0.0013292788368222	0.975189564220817	73	0.198180181981802	0.495004285899695	1.21968475313087	73	9.99900009999e-05	0.00123760443428274	0.83031125307092	74	9.99900009999e-05	0.000905250721218679	0.954895847583309	75	0.0251974802519748	0.0944441182417385	0.877723739574806	70	9.99900009999e-05
sp|P11586|C1TC_HUMAN	5284	102161.55276	ETGVPLAGR;FSDLQLR;LTLGQAPTEK;MHGGGPTVTAGLPLPK;GALALAQAVQR;AAQAPSSFQLLYDLK;MVVASSK;VLLSALER;AYLQENLELVEK;TPVPSDLDLSR;LYGADDLELLPEAQHK;LALLQVGNR;LFHELTQTDK;RFSDLQLR;QPSQGPTFGLK;KLTLGQAPTEK;GVPTGFLLPLR;LPVEDKLR;YVVVTGLTPTPLGEGK;EQVPGFTPR;LDLDPETLTWQR;TDTESELDLLSR;KVVGDVAYDEAKER;KGEPVSAEDLGVSGALTVLMK;LKNQVTQLK	1;1;1;1;1;1;1;1;1;1;1;1;1;1;1;1;1;1;1;1;1;1;1;1;1	25	76	7194:1:2.mgf;7076:1:2.mgf;22583:1:16.mgf;21906:1:14.mgf;22483:1:16.mgf;22150:1:14.mgf;22027:1:14.mgf;22687:1:16.mgf;13694:1:3.mgf;21138:1:10.mgf;21107:1:10.mgf;18324:1:10.mgf;21285:1:10.mgf;22607:1:13.mgf;22845:1:13.mgf;23342:1:14.mgf;23160:1:14.mgf;22663:1:13.mgf;23236:1:14.mgf;23393:1:14.mgf;23277:1:14.mgf;22716:1:13.mgf;22794:1:13.mgf;33751:1:12.mgf;8825:1:15.mgf;32359:1:9.mgf;32250:1:9.mgf;32…	-	C-1-tetrahydrofolate synthase, cytoplasmic OS=Homo sapiens OX=9606 GN=MTHFD1 PE=1 SV=3	0	1.01819008639261	76	0.395560443955604	0.727898018400814	1.16055645078181	68	9.99900009999e-05	0.000987279912785421	0.896859482651976	71	9.99900009999e-05	0.00133802409232761	0.906406134712118	76	9.99900009999e-05	0.00100351806924571	1.04984657246774	72	0.0637936206379362	0.226187491651765	0.989664873583861	75	0.494750524947505	0.78696321141928	1.08689538713515	75	0.0001999800019998	0.00206476814247509	1.00875173484728	74	0.658634136586341	0.847822103449794	1.14609263025815	74	9.99900009999e-05	0.000912016421676218	0.863418692163388	76	9.99900009999e-05
sp|P55786|PSA_HUMAN	1220	103876.976133	YAAVTQFEATDAR;DLSLPPVDR;LSVEGFAVDK;SPVYLTVLK;LDFVGELNDK;LGWDPKPGEGHLDALLR;FALEVAAK;HGDGTTLDLMLK;VALSNMNVLDR;YAAVTQFEATDARR;LGLQNDLFSLAR;VYTPVGK;MLHDYLGDKDFK;ETALLLDPK;KASPPTV;VLGATLLPDLLQK;DVFSPLGER;AGLLSTVEVLK;LNLGTVGFYR;QLLSADLR;NVKPDQWVK;DAESLHQYLLQR;AFFESHPAPSAER;LEAAAQVR	1;1;1;1;1;1;1;1;1;1;1;1;1;1;1;1;1;1;1;1;1;1;1;1	24	76	23546:1:11.mgf;23402:1:11.mgf;21471:1:5.mgf;23515:1:11.mgf;25819:1:5.mgf;25629:1:1.mgf;23730:1:11.mgf;25409:1:1.mgf;25751:1:1.mgf;25934:1:5.mgf;25519:1:1.mgf;23617:1:11.mgf;18099:1:11.mgf;18417:1:11.mgf;18306:1:11.mgf;18537:1:11.mgf;18195:1:11.mgf;18650:1:11.mgf;18756:1:11.mgf;18874:1:11.mgf;28908:1:2.mgf;28793:1:2.mgf;29028:1:2.mgf;28864:1:2.mgf;28983:1:2.mgf;31288:1:9.mgf;31196:1:9.mgf;29134:1:…	-	Puromycin-sensitive aminopeptidase OS=Homo sapiens OX=9606 GN=NPEPPS PE=1 SV=2	0	1.17486341564221	72	9.99900009999e-05	0.00103588961986654	1.12877667164193	72	9.99900009999e-05	0.000987279912785421	0.948972005216758	73	0.0145985401459854	0.0741717668366386	1.10194217216121	73	9.99900009999e-05	0.00100351806924571	1.07087643272279	76	0.0060993900609939	0.0380557036320908	1.11774612233349	74	9.99900009999e-05	0.00129266734343515	1.17347228484765	73	9.99900009999e-05	0.00123760443428274	1.30962237695031	74	9.99900009999e-05	0.000905250721218679	1.24411494769835	72	9.99900009999e-05	0.000912016421676218	1.03410170530639	75	0.0926907309269073
sp|Q00325|MPCP_HUMAN	292	40506.898571	MQVDPQK;TVEALYK;MYKEEGLK;QLPYTMMK;LQTQPGYANTLR;GSSASLVLK;LPRPPPPEMPESLK;LPRPPPPEMPESLKK;FVVPKPR;GVAPLWMR;MQVDPQKYK	1;1;1;1;1;1;1;1;1;1;1	11	76	7173:1:6.mgf;7280:1:6.mgf;3816:1:6.mgf;7395:1:6.mgf;7714:1:7.mgf;7416:1:6.mgf;7300:1:6.mgf;7168:1:6.mgf;16384:1:2.mgf;16270:1:2.mgf;16405:1:2.mgf;14647:1:5.mgf;14776:1:5.mgf;16286:1:2.mgf;13396:1:5.mgf;10172:1:2.mgf;10091:1:6.mgf;10117:1:6.mgf;10008:1:6.mgf;9938:1:6.mgf;11275:1:7.mgf;10049:1:6.mgf;9974:1:6.mgf;21150:1:10.mgf;21256:1:10.mgf;20901:1:6.mgf;20846:1:6.mgf;21258:1:10.mgf;18346:1:10.mgf…	-	Phosphate carrier protein, mitochondrial OS=Homo sapiens OX=9606 GN=SLC25A3 PE=1 SV=2	0	0.985823032631647	74	0.395460453954605	0.727898018400814	0.996323276359011	74	0.819318068193181	0.938851507981121	1.0757796330863	76	0.0210978902109789	0.0975297924752979	1.06006612943331	76	0.0157984201579842	0.0752552379422479	1.1087420127152	72	0.0001999800019998	0.00231992009924483	0.921998382452484	74	9.99900009999e-05	0.00129266734343515	0.859595991760424	74	9.99900009999e-05	0.00123760443428274	0.925621106778571	73	0.0001999800019998	0.00162703729627037	0.919457585001171	75	0.0001999800019998	0.00160351901734925	0.986990890374801	74	0.508949105089491
sp|Q16555|DPYL2_HUMAN	2527	62692.7293430001	MDENQFVAVTSTNAAK;GSPLVVLSQGK;LVAPPGGR;SSAEVLAQAR;MVLPGGLDVHTR;GLQEEMEALVK;QLGENLLVPGGVK;VFNLYPR;LVLEDGTLHVTEGSGR;KPFPDFVYK;MSVLWDK;KPFPDFVYKR;TLEAHSR	0;1;0;1;1;1;0;1;1;1;0;1;1	9	76	23038:1:1.mgf;23578:1:2.mgf;23154:1:1.mgf;18264:1:1.mgf;23115:1:1.mgf;20582:1:6.mgf;22984:1:7.mgf;20960:1:6.mgf;20764:1:6.mgf;20461:1:6.mgf;20345:1:6.mgf;20789:1:6.mgf;23058:1:7.mgf;23118:1:7.mgf;20980:1:6.mgf;20658:1:6.mgf;20886:1:6.mgf;20864:1:6.mgf;20688:1:6.mgf;22937:1:7.mgf;20545:1:6.mgf;6140:1:11.mgf;7505:1:1.mgf;6248:1:11.mgf;7944:1:1.mgf;7838:1:2.mgf;8105:1:2.mgf;8062:1:1.mgf;7970:1:2.mgf…	-	Dihydropyrimidinase-related protein 2 OS=Homo sapiens OX=9606 GN=DPYSL2 PE=1 SV=1	0	1.02950702068508	73	0.167483251674833	0.455632100633004	1.00647692098297	70	0.71982801719828	0.895675073601938	0.86373822634081	74	9.99900009999e-05	0.00133802409232761	0.871699997230445	76	9.99900009999e-05	0.00100351806924571	0.902813659085939	74	9.99900009999e-05	0.0013292788368222	1.03639355198921	76	0.106689331066893	0.329296053702672	1.20270444287453	75	9.99900009999e-05	0.00123760443428274	1.05427736959249	75	0.0111988801119888	0.0518479259813017	1.06504184244752	75	0.0006999300069993	0.00465754951222435	0.977148326448513	73	0.363463653634637
sp|Q9NYU2|UGGG1_HUMAN	4662	177801.279790999	LGLEGLSLHNVLK;TAVSSELR;LVPEWQDYDQELK;ANPGAWLLR;VKVEHVVSVLEK;ALWAALQTQTSNAAK;FTLLDSQGK;LNLQPSEADYAVDLR;DLHPDLEGQLK;LSMLNNPAK;VDALLSAQPK;VMEGLHR;LEYQFFEDR;DLSQNFPTK;LRDLHPDLEGQLK;VEHVVSVLEK;ALTTSLTTK;QLLYDALK;LMMLSVLK;ELSYENTQLSR;FLFVDADQLVR;LLETTTFFQR;EQLDPDELETLTMHK;SPALSWVNNLEVDSR;LSDMPLK;WLHQQTEK;VEEDVASDLVMK	1;1;1;0;1;1;1;1;1;1;1;1;1;1;1;1;1;1;1;1;1;1;1;1;1;1;1	26	76	33677:1:8.mgf;30397:1:10.mgf;8429:1:9.mgf;8190:1:9.mgf;8084:1:9.mgf;8311:1:9.mgf;32293:1:12.mgf;31321:1:8.mgf;28308:1:13.mgf;23749:1:12.mgf;28421:1:13.mgf;24977:1:15.mgf;25119:1:15.mgf;24172:1:5.mgf;34131:1:4.mgf;26410:1:5.mgf;26298:1:5.mgf;26055:1:5.mgf;26194:1:5.mgf;26185:1:5.mgf;26054:1:5.mgf;28883:1:11.mgf;28660:1:11.mgf;28768:1:11.mgf;28974:1:11.mgf;31517:1:4.mgf;28864:1:11.mgf;28761:1:11.mg…	-	UDP-glucose:glycoprotein glucosyltransferase 1 OS=Homo sapiens OX=9606 GN=UGGT1 PE=1 SV=3	0	0.956008314090506	75	0.0191980801919808	0.0933439723756708	0.935038017199959	74	9.99900009999e-05	0.000987279912785421	1.0111382203567	75	0.627937206279372	0.865328101336208	0.95855246457497	75	0.0116988301169883	0.0587058070508739	0.944032657445932	76	0.0137986201379862	0.0739887346941931	1.00596370292876	74	0.747925207479252	0.915330849586522	1.00256908479812	75	0.910808919108089	0.973380546729078	0.973245940798005	73	0.14958504149585	0.375624659756247	0.933778553868612	74	0.0001999800019998	0.00160351901734925	1.0119185212975	76	0.57034296570343
sp|P05556|ITB1_HUMAN	3316	91646.2449329997	NVLSLTNK;SLGTDLMNEMR;LGFGSFVEK;GEVFNELVGK;LSEGVTLSYK;LKPEDLTQLQPQQLVLR;AFNKGEK;TVMPYLSTTPAK;SGEPQTFTLK;SAVTTVVNPK;WDTGENPLYK;KRDNTNELYSGK	1;1;1;1;1;1;1;1;1;1;1;1	12	75	17086:1:6.mgf;17106:1:6.mgf;17225:1:6.mgf;31833:1:4.mgf;30313:1:3.mgf;21154:1:3.mgf;30172:1:3.mgf;30540:1:3.mgf;30417:1:3.mgf;30297:1:3.mgf;30476:1:3.mgf;30169:1:16.mgf;30485:1:16.mgf;29268:1:16.mgf;28751:1:14.mgf;30381:1:16.mgf;30346:1:16.mgf;30130:1:16.mgf;29143:1:16.mgf;30284:1:16.mgf;29227:1:16.mgf;30439:1:16.mgf;30247:1:16.mgf;30610:1:16.mgf;33067:1:2.mgf;32968:1:2.mgf;33182:1:2.mgf;33090:1:…	-	Integrin beta-1 OS=Homo sapiens OX=9606 GN=ITGB1 PE=1 SV=2	0	0.977549296005682	71	0.255974402559744	0.585879896631492	0.876104722386991	73	9.99900009999e-05	0.000987279912785421	0.962885878584116	72	0.046995300469953	0.1773440466714	0.92560030887103	73	9.99900009999e-05	0.00100351806924571	0.850895436462151	72	9.99900009999e-05	0.0013292788368222	0.905960977341243	70	9.99900009999e-05	0.00129266734343515	0.940405442406287	75	0.0062993700629937	0.0356905813596913	0.875216249925403	68	9.99900009999e-05	0.000905250721218679	0.786350353608369	72	9.99900009999e-05	0.000912016421676218	1.09584663543297	71	9.99900009999e-05
sp|P21796|VDAC1_HUMAN	2405	30849.602506	GYGFGLLK;LTFDSSFSPNTGK;VTQSNFAVGYK;VTGSLETK;LGLGLEFQA;WNTDNTLGTELTVEDQLAR;LTLSALLDGK;WTEYGLTFTEK;LTFDSSFSPNTGKK;TDEFQLHTNVNDGTEFGGSLYQK;LETAVNLAWTAGNSNTR;NVNAGGHK	1;1;1;1;1;1;0;1;1;1;1;1	11	75	29090:1:8.mgf;29029:1:8.mgf;28777:1:7.mgf;28879:1:7.mgf;28862:1:8.mgf;24016:1:2.mgf;28664:1:7.mgf;28647:1:7.mgf;28911:1:8.mgf;24068:1:2.mgf;28759:1:7.mgf;28333:1:2.mgf;28970:1:8.mgf;28898:1:7.mgf;26654:1:16.mgf;27168:1:15.mgf;27256:1:15.mgf;26513:1:15.mgf;26934:1:15.mgf;27153:1:15.mgf;26561:1:16.mgf;26667:1:16.mgf;26755:1:16.mgf;27046:1:15.mgf;26757:1:16.mgf;27047:1:15.mgf;27277:1:15.mgf;16842:1:…	-	Voltage-dependent anion-selective channel protein 1 OS=Homo sapiens OX=9606 GN=VDAC1 PE=1 SV=2	0	0.932074890437885	73	0.0101989801019898	0.056525137676968	0.912993117831204	70	9.99900009999e-05	0.000987279912785421	1.02053057794176	75	0.405659434056594	0.709061548729114	0.957913835514291	71	0.0123987601239876	0.0617106315469595	0.945632772559897	74	0.0567943205679432	0.208519220280138	0.922861802426284	74	0.0002999700029997	0.00322256506743692	0.898954893751103	74	9.99900009999e-05	0.00123760443428274	0.864902077907396	73	9.99900009999e-05	0.000905250721218679	0.849478797871185	74	9.99900009999e-05	0.000912016421676218	1.00591196857306	73	0.816218378162184
sp|P30533|AMRP_HUMAN	1658	41422.895468	LQERDELAWK;LHLPPVR;NLNVLLAK;KHLQDLSGR;LNQLWEK;LAELHADLK;ELGYTVK;TKELGYTVK;VHEYNVLLETLSR;EKNQPKPSPK;EKVHEYNVLLETLSR;SLNQGLDR;FSGEELDKLWR;RVSHQGYSTEAEFEEPR;LDGLDEDGEKEAR	1;1;1;1;1;1;1;1;1;1;1;1;1;1;1	15	75	18227:1:7.mgf;18475:1:7.mgf;18419:1:7.mgf;18357:1:7.mgf;13796:1:15.mgf;13679:1:15.mgf;14182:1:15.mgf;14139:1:16.mgf;14303:1:15.mgf;13736:1:16.mgf;13235:1:16.mgf;12753:1:16.mgf;14377:1:16.mgf;14661:1:16.mgf;13480:1:16.mgf;12643:1:16.mgf;14042:1:15.mgf;14418:1:15.mgf;13910:1:15.mgf;13898:1:16.mgf;13906:1:15.mgf;13445:1:15.mgf;14547:1:15.mgf;13557:1:15.mgf;12879:1:16.mgf;12997:1:16.mgf;13113:1:16.mg…	-	Alpha-2-macroglobulin receptor-associated protein OS=Homo sapiens OX=9606 GN=LRPAP1 PE=1 SV=1	0	0.832050154898798	74	9.99900009999e-05	0.00103588961986654	0.965152425376005	73	0.105289471052895	0.30377132499516	0.913813643168655	73	0.0003999600039996	0.0040880334077145	0.778490764924379	72	9.99900009999e-05	0.00100351806924571	0.903313396536339	74	9.99900009999e-05	0.0013292788368222	0.842391162738386	64	9.99900009999e-05	0.00129266734343515	0.921519247508668	73	0.0002999700029997	0.00295228541661963	0.705597837893849	72	9.99900009999e-05	0.000905250721218679	0.827555068629456	71	9.99900009999e-05	0.000912016421676218	0.851846190369135	75	9.99900009999e-05
sp|P38919|IF4A3_HUMAN	3874	47108.278898	KVDWLTEK;GLYAYGFEKPSALQQR;KLDYGQHVVAGTPGR;GRDVLAQSQSGTGK;RKVDWLTEK;KGVALNFVK;GVALNFVK;FMTDPLR;DVLAQSQSGTGK;VDWLTEK;EQLYDVYR;ELAVQLQK;RDELTLEGLK;QFFVAVER;ETQALLLAPTR;VLLSTDVWAR;LDYGQHVVAGTPGR;GFKEQLYDVYR;MLVLDEADEMLNK	0;0;1;1;0;1;1;1;1;0;1;1;1;1;1;1;1;1;1	15	75	20157:1:3.mgf;20676:1:4.mgf;19942:1:3.mgf;20063:1:3.mgf;19925:1:3.mgf;20274:1:3.mgf;20131:1:3.mgf;20387:1:3.mgf;20306:1:3.mgf;20045:1:3.mgf;20006:1:3.mgf;25890:1:7.mgf;26373:1:8.mgf;20050:1:10.mgf;26271:1:7.mgf;22909:1:11.mgf;26344:1:8.mgf;19850:1:11.mgf;25966:1:7.mgf;26223:1:8.mgf;22970:1:11.mgf;22103:1:1.mgf;22591:1:1.mgf;22644:1:1.mgf;22411:1:1.mgf;25895:1:9.mgf;24996:1:1.mgf;25101:1:7.mgf;248…	-	Eukaryotic initiation factor 4A-III OS=Homo sapiens OX=9606 GN=EIF4A3 PE=1 SV=4	0	0.865293131594048	70	9.99900009999e-05	0.00103588961986654	0.878399722779785	74	9.99900009999e-05	0.000987279912785421	1.10456998760614	73	9.99900009999e-05	0.00133802409232761	0.920516407890814	72	9.99900009999e-05	0.00100351806924571	0.974019518012674	75	0.395760423957604	0.687622467821555	1.09274949731878	73	9.99900009999e-05	0.00129266734343515	0.971111643139285	74	0.26027397260274	0.547274907243941	0.904557928919146	74	9.99900009999e-05	0.000905250721218679	0.94627696328197	73	0.0016998300169983	0.00991621679132278	0.944036454099653	72	0.002999700029997
sp|Q1KMD3|HNRL2_HUMAN	4387	85604.372724	ANFSLPEK;VTQNLPMK;YNVLGAETVLNQMR;KLLPPSEK;SGDETPGSEVPGDK;LLPPSEK;AYYEFREEAYHSR;YGGQPLFSEK;GLEEPEMDPK;LVQLASR;KVVVVVPNEEDWKK;KVVVVVPNEEDWK;KEVEGDDVPESLMLEMK;EVEGDDVPESLMLEMK;FPTLWSGAR;NYYGYQGYR	1;1;1;1;1;1;1;1;1;1;1;1;1;1;1;1	16	75	19497:1:4.mgf;19870:1:4.mgf;19620:1:4.mgf;19625:1:4.mgf;19742:1:4.mgf;19869:1:4.mgf;19745:1:4.mgf;19988:1:4.mgf;19477:1:4.mgf;19993:1:4.mgf;14858:1:14.mgf;14805:1:14.mgf;14919:1:14.mgf;14696:1:14.mgf;10517:1:14.mgf;30569:1:5.mgf;32764:1:3.mgf;33777:1:8.mgf;28463:1:10.mgf;33374:1:5.mgf;28267:1:10.mgf;30905:1:10.mgf;34077:1:3.mgf;30906:1:10.mgf;28466:1:10.mgf;29854:1:6.mgf;25184:1:14.mgf;28364:1:10…	-	Heterogeneous nuclear ribonucleoprotein U-like protein 2 OS=Homo sapiens OX=9606 GN=HNRNPUL2 PE=1 SV=1	0	0.921278854417875	71	9.99900009999e-05	0.00103588961986654	0.990126524086582	73	0.506149385061494	0.774371886119659	1.11749820413781	72	9.99900009999e-05	0.00133802409232761	1.01037168683414	71	0.469153084691531	0.758874510005279	1.11062958811552	70	9.99900009999e-05	0.0013292788368222	1.07064508109644	69	9.99900009999e-05	0.00129266734343515	0.942310274349108	69	0.0011998800119988	0.00945951916436263	0.967693821063773	72	0.111288871112889	0.301681337863548	1.03737285599281	71	0.0256974302569743	0.0957884663580068	0.918525749715599	75	9.99900009999e-05
sp|Q92522|H1X_HUMAN	3083	22455.522055	YSQLVVETLR;GAPAAATAPAPTAHK;AAPGAAGSR;ALVQNDTLLQVK;AGGSAALSPSK;RGAPAAATAPAPTAHK;AAKPSVPK;YSQLVVETLRR;KAAKPSVPK;AGGSAALSPSKK;TAAAGGK	1;1;1;1;1;1;1;1;1;1;1	11	75	29868:1:13.mgf;29836:1:13.mgf;26363:1:8.mgf;30046:1:13.mgf;25570:1:7.mgf;26613:1:14.mgf;30079:1:13.mgf;25399:1:7.mgf;26247:1:8.mgf;29988:1:13.mgf;26485:1:8.mgf;29647:1:13.mgf;30141:1:13.mgf;31095:1:9.mgf;26498:1:8.mgf;31192:1:9.mgf;30179:1:13.mgf;26387:1:8.mgf;29800:1:13.mgf;29753:1:13.mgf;29709:1:13.mgf;26266:1:8.mgf;25303:1:9.mgf;31655:1:8.mgf;26491:1:14.mgf;29908:1:13.mgf;31774:1:8.mgf;29953:1…	-	Histone H1x OS=Homo sapiens OX=9606 GN=H1FX PE=1 SV=1	0	0.790668313438997	73	9.99900009999e-05	0.00103588961986654	0.936964130048941	70	0.0047995200479952	0.0276550248657854	1.35125341218068	74	9.99900009999e-05	0.00133802409232761	1.03643011197581	69	0.102689731026897	0.308524243587458	1.22046830579966	75	9.99900009999e-05	0.0013292788368222	1.40429733912756	70	9.99900009999e-05	0.00129266734343515	1.04366790105017	75	0.0838916108389161	0.260247386547568	1.07815693384274	72	0.0001999800019998	0.00162703729627037	1.28578231652635	73	9.99900009999e-05	0.000912016421676218	0.824746476278613	72	9.99900009999e-05
sp|O75367|H2AY_HUMAN	4724	39745.520973	SLAFPSLGSGR;LEALLTPPPAK;KQGEVSK;GKLEALLTPPPAK;SLFLGQK;AASADSTTEGTPADGFTVLSTK;AGVLFPVGR;EFVEAVLELR;QTAAQLLLK;GVTLASGGVLPNLHPELLAK;HLLLAVANDEELNQLLK;KGGKEFVEAVLELR;GGKEFVEAVLELR	1;1;1;1;1;1;0;1;1;1;0;1;1	11	74	23912:1:13.mgf;23723:1:14.mgf;22995:1:13.mgf;23612:1:14.mgf;23723:1:13.mgf;23850:1:14.mgf;23844:1:13.mgf;23965:1:13.mgf;24027:1:13.mgf;24081:1:13.mgf;23601:1:13.mgf;24432:1:13.mgf;24203:1:13.mgf;24315:1:13.mgf;30825:1:14.mgf;30937:1:14.mgf;30717:1:14.mgf;31057:1:14.mgf;31075:1:14.mgf;2948:1:6.mgf;23199:1:13.mgf;23129:1:13.mgf;23709:1:13.mgf;24020:1:13.mgf;23868:1:13.mgf;23190:1:13.mgf;23449:1:13.…	-	Core histone macro-H2A.1 OS=Homo sapiens OX=9606 GN=H2AFY PE=1 SV=4	0	0.856497934146436	69	9.99900009999e-05	0.00103588961986654	0.856994495159332	65	9.99900009999e-05	0.000987279912785421	1.07138043751142	73	0.0012998700129987	0.0105898622420802	0.894312399779373	72	9.99900009999e-05	0.00100351806924571	0.920884409637589	73	0.0001999800019998	0.00231992009924483	0.982203115948825	73	0.263473652634737	0.575005804140616	0.916133563365833	72	0.0002999700029997	0.00295228541661963	0.83930866489174	69	9.99900009999e-05	0.000905250721218679	0.837084969754139	70	9.99900009999e-05	0.000912016421676218	0.996277933752162	68	0.851414858514149
sp|P17987|TCPA_HUMAN	2960	60800.7648700001	TSASLLLR;AFHNEAQVNPERK;LHPTSVLSGYR;YLNENLLVNTDELGR;YPVNSVNLLK;FATEAALTLLR;YFVEAGAMAVR;SQNVMAAASLANLVK;LLEVEHPAAK;QAGVFEPTLVK;EQLALAEFAR;SSLGPVGLDK;SLLVLPNTLAVNAAQDSTDLVAK	1;1;1;1;1;1;1;1;1;1;1;1;1	13	74	14016:1:4.mgf;13330:1:3.mgf;12988:1:3.mgf;13101:1:3.mgf;13218:1:3.mgf;5612:1:1.mgf;4775:1:11.mgf;4856:1:11.mgf;4777:1:11.mgf;4881:1:11.mgf;12878:1:6.mgf;14648:1:7.mgf;34044:1:4.mgf;30309:1:4.mgf;33994:1:2.mgf;26601:1:5.mgf;25243:1:6.mgf;25176:1:6.mgf;25304:1:6.mgf;25361:1:6.mgf;31639:1:11.mgf;31582:1:11.mgf;34067:1:1.mgf;23348:1:10.mgf;23244:1:10.mgf;29600:1:6.mgf;23364:1:10.mgf;26391:1:12.mgf;26…	-	T-complex protein 1 subunit alpha OS=Homo sapiens OX=9606 GN=TCP1 PE=1 SV=1	0	0.906219334410521	71	9.99900009999e-05	0.00103588961986654	1.00760342510352	73	0.665033496650335	0.866730968936426	1.01634692585121	74	0.503449655034497	0.787705075646282	0.909357548328662	71	9.99900009999e-05	0.00100351806924571	1.02692192383741	73	0.332766723327667	0.631780505832429	1.02347283296269	72	0.158384161583842	0.430494500661292	1.00829275443688	73	0.71032896710329	0.895256544079448	0.926756055123479	70	0.0001999800019998	0.00162703729627037	1.02774425271382	71	0.171182881711829	0.394768686396667	0.890456394742928	73	0.0001999800019998
sp|P26373|RL13_HUMAN	181	24285.536946	AKEAAEQDVEK;LATQLTGPVMPVR;GFSLEELR;RVATWFNQPAR;PASGPLRPLVR;VATWFNQPAR;STESLQANVQR;VLTEEEKNFK;TLGLSVDPR;EAAEQDVEK;NKSTESLQANVQR;SKLLLFPR;KGDSSAEELK	1;1;1;1;1;1;1;1;1;1;1;1;1	13	74	7672:1:13.mgf;32097:1:7.mgf;24045:1:13.mgf;32217:1:7.mgf;25601:1:7.mgf;31963:1:7.mgf;31949:1:8.mgf;25464:1:7.mgf;23573:1:14.mgf;31847:1:7.mgf;25822:1:7.mgf;31253:1:6.mgf;32317:1:7.mgf;32109:1:8.mgf;32197:1:7.mgf;31983:1:7.mgf;32337:1:7.mgf;25701:1:7.mgf;25581:1:7.mgf;25726:1:7.mgf;31974:1:8.mgf;32074:1:8.mgf;23932:1:13.mgf;32437:1:7.mgf;24152:1:13.mgf;31138:1:6.mgf;31868:1:7.mgf;32077:1:7.mgf;254…	-	60S ribosomal protein L13 OS=Homo sapiens OX=9606 GN=RPL13 PE=1 SV=4	0	0.85665251692302	72	9.99900009999e-05	0.00103588961986654	0.914970749503498	69	9.99900009999e-05	0.000987279912785421	1.05097928640468	74	0.0316968303169683	0.133573244885456	0.884948287134097	73	9.99900009999e-05	0.00100351806924571	0.982625065539963	71	0.482151784821518	0.750341798260878	0.942234077129543	70	0.0026997300269973	0.0200167103581258	0.899796797161701	71	0.0004999500049995	0.00451286232323513	0.798617351294104	71	9.99900009999e-05	0.000905250721218679	0.871934872961267	71	9.99900009999e-05	0.000912016421676218	0.910892390237293	72	9.99900009999e-05
sp|P34932|HSP74_HUMAN	5310	95108.5516109999	STNEAMEWMNNK;EDLYAVELVGGATR;LKETAESVLK;AGGLETLANEYSDR;KMDQPPQAK;ELSTTLNADEAVTR;NTVQGFK;QLQQYMK;EFSLTDVVPYPLSLR;LFEELGK;NAVEEYVYEMR;SVLEQTK;NFTTEQVTAMLLSK;QSLTMDPVVK;VLATAFDTTLGGR;EMLNLYLENEGK;NLGQPLK;FVSEDDRNSFTLK;AFSDPFVEAEK;SQVLSNAK;MLMQDKLEK;NHAAPFSK;TSTVDLPLENQLLWQLDR;KEDLYAVELVGGATR;LKKEDLYAVELVGGATR	1;1;1;1;1;1;1;1;1;1;1;1;1;1;1;1;1;1;1;1;0;0;1;1;1	23	74	22714:1:10.mgf;22604:1:10.mgf;22732:1:10.mgf;32288:1:6.mgf;33258:1:7.mgf;32269:1:6.mgf;32150:1:6.mgf;32382:1:6.mgf;24422:1:3.mgf;24435:1:3.mgf;24545:1:3.mgf;22829:1:12.mgf;22578:1:12.mgf;25950:1:1.mgf;22707:1:12.mgf;25047:1:1.mgf;24930:1:1.mgf;4794:1:1.mgf;4811:1:1.mgf;4702:1:1.mgf;17282:1:12.mgf;17527:1:12.mgf;17401:1:12.mgf;7093:1:5.mgf;6970:1:5.mgf;15560:1:16.mgf;15452:1:16.mgf;15546:1:16.mgf;…	-	Heat shock 70 kDa protein 4 OS=Homo sapiens OX=9606 GN=HSPA4 PE=1 SV=4	0	1.25566379495916	69	9.99900009999e-05	0.00103588961986654	1.11151941552122	70	9.99900009999e-05	0.000987279912785421	0.886476469423995	74	9.99900009999e-05	0.00133802409232761	1.11278572517702	70	9.99900009999e-05	0.00100351806924571	0.988720594846219	72	0.655534446555344	0.861550400395913	1.06814346042179	70	9.99900009999e-05	0.00129266734343515	1.18828984126676	74	9.99900009999e-05	0.00123760443428274	1.35740387719208	70	9.99900009999e-05	0.000905250721218679	1.16699785747059	72	9.99900009999e-05	0.000912016421676218	1.12259902368041	72	9.99900009999e-05
sp|Q7Z6Z7|HUWE1_HUMAN	140	485505.125567987	ALAMSLGQDLPMDQR;FLVVTQK;LALPAPR;ALQDPAFSDGLR;VLLSPDYLPAMR;FDMAENVVLVASQK;TDATTALLK;AALPLTTSDTK;QLGTLLAELR;SLLTLSHEPK;SAATSGAGSTTSGVVSGSLGSR;HVLDTLLQLAK;LDEGLRK;LVNQPSSLFGSK;TVLNQLLR;TLTSLVHLER;LSESPSELMESLTK;LLAELVR;GLVNDLAR;LGSSGLGSASSLQAAVR;QVVNQVWEAADVLLK;RPVMLTLLR;LKGPNAVQLVK;EWYMLLSR;HVMDGSLPTSLK;DGGSGNSTLLVSR;ELNYLLR;SMLNFLK;VLDFDVKR;LLVGNDDVHLLAR;EVLQNQLGLRPPTR;LDNMNVSR;SLLSLLQR;LVPKDEK;LT…	1;1;1;1;1;1;1;1;1;1;1;1;1;1;1;1;1;0;1;1;1;1;1;1;1;1;1;1;1;1;1;1;1;1;1	34	74	34079:1:15.mgf;24072:1:10.mgf;23784:1:11.mgf;24197:1:10.mgf;24134:1:10.mgf;23812:1:11.mgf;14584:1:5.mgf;14464:1:5.mgf;14338:1:5.mgf;21440:1:8.mgf;21324:1:8.mgf;21429:1:9.mgf;21542:1:9.mgf;31713:1:9.mgf;34301:1:3.mgf;35006:1:5.mgf;13846:1:2.mgf;13953:1:2.mgf;13826:1:2.mgf;14673:1:3.mgf;16119:1:4.mgf;14665:1:3.mgf;32061:1:11.mgf;31658:1:10.mgf;31745:1:10.mgf;15648:1:5.mgf;15508:1:5.mgf;12345:1:7.mg…	-	E3 ubiquitin-protein ligase HUWE1 OS=Homo sapiens OX=9606 GN=HUWE1 PE=1 SV=3	0	0.986490417691906	71	0.513248675132487	0.81686056746438	1.09991592450132	68	9.99900009999e-05	0.000987279912785421	0.989745841719207	73	0.615738426157384	0.858796771751396	0.97975654925367	72	0.223277672232777	0.501081410799707	1.1035709354885	71	9.99900009999e-05	0.0013292788368222	1.01769090178289	69	0.292370762923708	0.6074383368609	1.01483125620999	74	0.43955604439556	0.723152057940607	0.997214907535047	71	0.877912208779122	0.952697901115099	1.11562769678929	71	9.99900009999e-05	0.000912016421676218	0.892911370288892	72	9.99900009999e-05
sp|P00352|AL1A1_HUMAN	1630	55436.1733860001	LADLLERDR;VAFTGSTEVGK;LADLLER;SLDDVLKR;TLPLDGNFFTYTR;LAKEELFGPVQQLMK;SLDDVLK;LLDLLESGK;YLLGNPLTPGVTQGPQLDKEQYDK;ELGEYGFHEYTEVK;VTLELGGK;TMDASER;GYFVQPTVFSNVTDEMR;QAFQLGSPWR;RVTLELGGK;SSSGTPDLPVLLTDLK;LLDLLESGKK;LFVEESLYDEFVRR;EELFGPVQQLMK;LFVEESLYDEFVR	0;1;0;1;1;1;1;1;1;1;0;1;1;1;0;1;1;1;1;1	16	73	27020:1:2.mgf;25276:1:3.mgf;26911:1:2.mgf;27227:1:2.mgf;26805:1:2.mgf;25391:1:3.mgf;27133:1:2.mgf;27121:1:2.mgf;14808:1:3.mgf;14690:1:3.mgf;14810:1:3.mgf;16043:1:4.mgf;15978:1:4.mgf;14920:1:3.mgf;16080:1:4.mgf;16153:1:4.mgf;14943:1:3.mgf;15033:1:3.mgf;16190:1:4.mgf;15068:1:3.mgf;14685:1:3.mgf;15182:1:3.mgf;30720:1:3.mgf;32402:1:2.mgf;32190:1:2.mgf;31836:1:2.mgf;32301:1:2.mgf;31950:1:2.mgf;31720:1…	-	Retinal dehydrogenase 1 OS=Homo sapiens OX=9606 GN=ALDH1A1 PE=1 SV=2	0	1.19333294703059	71	9.99900009999e-05	0.00103588961986654	1.2515881915346	72	9.99900009999e-05	0.000987279912785421	0.950775638687257	72	0.062993700629937	0.220027224524256	1.14791095349745	71	9.99900009999e-05	0.00100351806924571	1.16197911624228	73	9.99900009999e-05	0.0013292788368222	1.25957281919366	70	9.99900009999e-05	0.00129266734343515	1.35830513450087	72	9.99900009999e-05	0.00123760443428274	1.57237325921932	71	9.99900009999e-05	0.000905250721218679	1.54614130397905	72	9.99900009999e-05	0.000912016421676218	0.990112465483965	72	0.749025097490251
sp|P00488|F13A_HUMAN	5447	83709.7872239998	KLLASMSSDSLR;STVLTLPELLLK;DGTHVVENVDATHLGK;VEYVLGR;VGSAMVNAK;HVYGELDVQLQR;LALETALMYGAK;AVPPNNSNAAEDDLPTVELQGVVPR;NVWVHLDGPGVTRPMK;LSLQSSPK;SNVDMDFEVENAVLGK;KPLNTEGVMK;KDGTHVVENVDATHLGK;LLASMSSDSLR;KETFDVTLEPLSFK;NVWVHLDGPGVTR;GTYLPVPLVSELQSGK;ETFDVTLEPLSFK	1;1;1;1;1;1;1;1;1;1;1;1;1;1;1;1;1;1	18	73	12735:1:8.mgf;22153:1:8.mgf;22384:1:9.mgf;21964:1:8.mgf;22611:1:9.mgf;22491:1:9.mgf;13318:1:9.mgf;22380:1:9.mgf;12848:1:8.mgf;22033:1:8.mgf;22731:1:9.mgf;22276:1:8.mgf;22490:1:9.mgf;22101:1:8.mgf;12968:1:8.mgf;22603:1:9.mgf;34936:1:6.mgf;34956:1:6.mgf;34900:1:8.mgf;35051:1:6.mgf;35469:1:7.mgf;35457:1:7.mgf;34876:1:8.mgf;9485:1:12.mgf;9450:1:12.mgf;15720:1:6.mgf;15837:1:6.mgf;21642:1:16.mgf;20953:…	-	Coagulation factor XIII A chain OS=Homo sapiens OX=9606 GN=F13A1 PE=1 SV=4	0	0.848974189814155	70	9.99900009999e-05	0.00103588961986654	0.903976166952964	71	9.99900009999e-05	0.000987279912785421	1.07494546137785	73	0.005999400059994	0.0356806424620696	0.907037947534214	71	9.99900009999e-05	0.00100351806924571	0.976829139467729	73	0.47955204479552	0.748395544077306	1.16489415772659	70	9.99900009999e-05	0.00129266734343515	1.08638495132098	73	0.0035996400359964	0.0226677022700207	0.999554202759182	68	0.983401659834017	0.992181098931058	1.05987667734459	73	0.0012998700129987	0.00791597486957891	0.939443209191951	72	0.0170982901709829
sp|P27797|CALR_HUMAN	3619	48264.8784509999	FVLSSGK;QLDNPDYK;KLKDPDASKPEDWDER;EQFLDGDGWTSR;VHVLFNYK;FYGDEEKDKGLQTSQDAR;KPEDWDEEMDGEWEPPVLQNPEYK;DKQDEEQR;LKDPDASKPEDWDER;KVHVLFNYK;FYALSASFEPFSNK;GLQTSQDAR;LDDPTDSKPEDWDKPEHLPDPDAK;GQTLVVQFTVK	1;1;1;1;1;1;1;1;1;1;1;1;1;1	14	73	18419:1:9.mgf;15285:1:6.mgf;15328:1:6.mgf;15102:1:6.mgf;18509:1:9.mgf;15430:1:6.mgf;18391:1:9.mgf;15048:1:6.mgf;15212:1:6.mgf;15385:1:6.mgf;14931:1:6.mgf;15545:1:6.mgf;15600:1:6.mgf;18537:1:9.mgf;17431:1:7.mgf;15168:1:6.mgf;15488:1:6.mgf;16736:1:10.mgf;14989:1:6.mgf;7519:1:6.mgf;7427:1:6.mgf;7502:1:6.mgf;7527:1:6.mgf;7554:1:6.mgf;7419:1:6.mgf;7424:1:6.mgf;9263:1:13.mgf;24971:1:12.mgf;22151:1:12.m…	-	Calreticulin OS=Homo sapiens OX=9606 GN=CALR PE=1 SV=1	0	1.07834752079718	72	0.001999800019998	0.0145444335185075	0.932190901569998	72	9.99900009999e-05	0.000987279912785421	0.971036828342962	71	0.275772422757724	0.586737560553568	1.05009529630553	73	0.0418958104189581	0.161190564424012	0.912869324423172	73	0.0011998800119988	0.010444604612292	0.937062978174322	71	0.0007999200079992	0.00723127687231277	0.944380478307731	71	0.0290970902909709	0.120128853149868	1.0267693068147	72	0.195780421957804	0.445101391500194	0.875775069665158	73	9.99900009999e-05	0.000912016421676218	1.15385644398827	73	9.99900009999e-05
sp|Q14974|IMB1_HUMAN	1798	98401.4978719997	PMLHELLTEGR;TVSPDRLELEAAQK;VAALQNLVK;SSAYESLMELVK;LLETTDRPDGHQNNLR;WLALDANAR;EHLKNPDWR;VLANPGNSQVAR;GDQENVHPDVMLVQPR;TLATWATK;NSLTSKDPDLK;LQQVLQMESHLQSTSDR;DTAAWTVGR;VAAGLQLK;SNELLTALLQGMR;AAVENLPTFLVELSR;TTLVLMER;LAATNALLNSLEFTK	1;1;1;1;1;1;1;1;1;1;1;1;1;1;1;1;1;1	18	72	29201:1:15.mgf;29321:1:15.mgf;19190:1:8.mgf;19231:1:8.mgf;19343:1:9.mgf;19494:1:9.mgf;19378:1:9.mgf;19612:1:9.mgf;19433:1:8.mgf;19453:1:9.mgf;19538:1:9.mgf;19192:1:8.mgf;19570:1:9.mgf;19434:1:8.mgf;32809:1:1.mgf;32832:1:1.mgf;32954:1:1.mgf;32932:1:1.mgf;35038:1:4.mgf;35036:1:4.mgf;10828:1:1.mgf;8966:1:11.mgf;10948:1:1.mgf;9156:1:11.mgf;9078:1:11.mgf;26527:1:6.mgf;26403:1:6.mgf;29178:1:7.mgf;28994…	-	Importin subunit beta-1 OS=Homo sapiens OX=9606 GN=KPNB1 PE=1 SV=2	0	1.08634754527149	70	9.99900009999e-05	0.00103588961986654	1.06934418834233	64	0.0001999800019998	0.00177883086326936	0.893278301805652	70	0.0001999800019998	0.00232433899467196	0.970493672143358	70	0.201179882011799	0.472699129778974	0.98713514771771	72	0.694530546945305	0.881227338612772	0.950906467892243	68	0.0024997500249975	0.0187619614422322	1.03621430812719	68	0.115488451154885	0.326860171125745	1.04298559311892	70	0.0151984801519848	0.0660549329682416	1.02672179582251	71	0.143485651434857	0.348269468995821	1.00264079773606	72	0.912308769123088
sp|Q15293|RCN1_HUMAN	4251	38848.154035	YLFDNVAK;HWLLPQDYDHAQAEAR;LSWEEYK;LDNDGDGFVTTEELK;EEFTAFLHPEEFEHMK;TFDQLTPDESKER;HLVYESDKNKDEK;HLVYESDK;LVDRLDNDGDGFVTTEELK;TFDQLTPDESK	1;1;1;1;1;1;1;1;1;1	10	72	24196:1:5.mgf;24494:1:5.mgf;22217:1:4.mgf;22346:1:4.mgf;24314:1:5.mgf;23573:1:5.mgf;24138:1:5.mgf;24376:1:5.mgf;19443:1:14.mgf;19555:1:14.mgf;24066:1:5.mgf;24262:1:5.mgf;24560:1:5.mgf;19675:1:14.mgf;24434:1:5.mgf;23632:1:14.mgf;19614:1:14.mgf;19487:1:14.mgf;19541:1:14.mgf;16912:1:11.mgf;16234:1:4.mgf;17759:1:4.mgf;17705:1:4.mgf;15929:1:4.mgf;17087:1:11.mgf;17017:1:11.mgf;17633:1:4.mgf;17713:1:4.m…	-	Reticulocalbin-1 OS=Homo sapiens OX=9606 GN=RCN1 PE=1 SV=1	0	0.961479255391373	72	0.0860913908609139	0.288484166410377	1.11565894664995	71	9.99900009999e-05	0.000987279912785421	1.0299487624225	65	0.121987801219878	0.349797726994218	0.986239695558722	67	0.371162883711629	0.668487578632928	1.14578043650951	69	9.99900009999e-05	0.0013292788368222	1.05243125609903	71	0.0200979902009799	0.100276317421406	1.00828879319398	69	0.789321067893211	0.928073917045037	1.0128969015965	71	0.680531946805319	0.858863689639309	1.13464108017496	70	9.99900009999e-05	0.000912016421676218	0.880519337002373	71	9.99900009999e-05
sp|Q16658|FSCN1_HUMAN	606	55105.2777310001	WSLQSEAHR;FLLVAHDDGR;LVARPEPATGYTLEFR;YLAPSGPSGTLK;VTGTLDANR;YLKGDHAGVLK;ASAETVDPASLWEY;KVTGTLDANR;LLNRPLLVFR;YWTLTATGGVQSTASSK;YLTAEAFGFK	1;1;1;1;1;1;1;1;1;1;1	11	72	9511:1:15.mgf;9637:1:15.mgf;9490:1:15.mgf;9616:1:15.mgf;20729:1:5.mgf;20148:1:5.mgf;20421:1:5.mgf;20793:1:4.mgf;20613:1:4.mgf;20675:1:5.mgf;20549:1:5.mgf;20489:1:5.mgf;20609:1:5.mgf;20298:1:5.mgf;20380:1:5.mgf;20264:1:5.mgf;20743:1:4.mgf;28457:1:7.mgf;28403:1:7.mgf;28803:1:8.mgf;28701:1:7.mgf;28063:1:1.mgf;28520:1:7.mgf;26025:1:10.mgf;28577:1:7.mgf;28361:1:7.mgf;28597:1:7.mgf;28478:1:7.mgf;28633:…	-	Fascin OS=Homo sapiens OX=9606 GN=FSCN1 PE=1 SV=3	0	0.880351794564653	72	9.99900009999e-05	0.00103588961986654	1.0047931392391	67	0.78992100789921	0.924098541066139	0.889622267899976	70	9.99900009999e-05	0.00133802409232761	0.773228061901395	70	9.99900009999e-05	0.00100351806924571	0.896047833312908	69	9.99900009999e-05	0.0013292788368222	1.05697590284071	70	0.0011998800119988	0.0100572360346383	1.15330626107645	67	9.99900009999e-05	0.00123760443428274	0.939529996186318	72	0.0037996200379962	0.0206826774949624	1.05332322460928	71	0.0065993400659934	0.0313378778853632	0.884953373764292	71	9.99900009999e-05
sp|Q92878|RAD50_HUMAN	4992	154804.952622999	RDEMLGLVPMR;TTELVNK;MSLLGVR;FDELFSATR;TLDQALMK;TANQLMNDFAEK;TLEGVLTR;LQLSTNLQR;DSLLQSLATQLELDGFER;QKFDELFSATR;NVKYELQQLEGSSDR;LDTVSSK;TQMEMLTK;ELREPQFR;LQGLDLDR;YELQQLEGSSDR;QSLLDLK;MEVLSLQNEK;FQMELKDVER;KLAQQAAK;GQDLEYLELR;RRDEMLGLVPMR;FQQEKEELLNK;QLEDWLHSK;LLELDQELLK;LLQDQQEQLQHLK;WLQDNLTLR;LAPDKLK;EMGQMQVLQMK;GNTFVHDPK;EMLSSLGVSK;EQVSPLETTLEK	1;1;1;1;1;1;1;1;1;1;1;1;1;1;1;1;1;1;1;1;1;1;1;1;1;1;1;1;1;1;1;1	32	72	21035:1:12.mgf;24127:1:6.mgf;24309:1:6.mgf;9720:1:8.mgf;9832:1:8.mgf;10066:1:8.mgf;9948:1:8.mgf;24016:1:6.mgf;24106:1:6.mgf;26490:1:7.mgf;34268:1:5.mgf;16740:1:3.mgf;16840:1:3.mgf;16724:1:3.mgf;16873:1:3.mgf;27774:1:10.mgf;16888:1:16.mgf;17432:1:15.mgf;17316:1:15.mgf;17009:1:16.mgf;17519:1:5.mgf;17415:1:5.mgf;17307:1:5.mgf;36292:1:5.mgf;36267:1:5.mgf;26710:1:16.mgf;26664:1:16.mgf;26762:1:16.mgf;2…	-	DNA repair protein RAD50 OS=Homo sapiens OX=9606 GN=RAD50 PE=1 SV=1	0	0.995011025789756	68	0.794920507949205	0.944919181630727	1.00914801624579	68	0.609039096090391	0.841185279389671	0.951421668120885	71	0.0133986601339866	0.0692283015559579	0.942445105761527	72	0.0003999600039996	0.00334781336681147	0.962495351089746	71	0.0947905209479052	0.291098016519435	1.05672102397198	69	0.0011998800119988	0.0100572360346383	1.09262812452364	71	0.0002999700029997	0.00295228541661963	1.03675021314152	69	0.0578942105789421	0.186422413167654	1.0365808901538	70	0.0286971302869713	0.104356310495291	0.989976956783648	72	0.63043695630437
sp|Q99460|PSMD1_HUMAN	6529	106777.070333	RLDVFEK;QFAALVASK;DKDPLLR;VSTAVLSLTAK;LLHVAVSDVNDDVRR;TSSAFVGK;LLHVAVSDVNDDVR;VMPAQLK;EALQLMATYLPK;FTATASLGVLHK;LEGLVNK;HGGSLGLGLAAMGTAR;KKEPEPNFQLLDNPAR;KEPEPNFQLLDNPAR;DNLEWLAR;QALGLALETR;NNNTDLMLLK;DTSEDLEELVEPVAAHGPK;NAQALEDMVGYAQETQHEK;MLTSAAGLLSLLDEDEPQLK;QDVYDLLK	1;1;1;1;1;1;1;1;1;1;1;1;1;1;1;1;1;1;1;1;1	21	72	15635:1:4.mgf;15936:1:4.mgf;15539:1:4.mgf;15447:1:4.mgf;15745:1:4.mgf;15927:1:4.mgf;15845:1:4.mgf;16047:1:4.mgf;27831:1:8.mgf;27258:1:9.mgf;27960:1:8.mgf;27423:1:9.mgf;27484:1:8.mgf;27683:1:8.mgf;27383:1:9.mgf;27192:1:9.mgf;27714:1:8.mgf;27600:1:8.mgf;6967:1:7.mgf;6898:1:7.mgf;6774:1:7.mgf;7015:1:7.mgf;27472:1:11.mgf;27512:1:10.mgf;27601:1:11.mgf;27394:1:11.mgf;27357:1:11.mgf;27632:1:10.mgf;27509…	-	26S proteasome non-ATPase regulatory subunit 1 OS=Homo sapiens OX=9606 GN=PSMD1 PE=1 SV=2	0	0.930604245000688	67	9.99900009999e-05	0.00103588961986654	1.01942426066585	66	0.297870212978702	0.583313234786919	0.939283264823556	72	0.0098990100989901	0.0534546545345466	0.880979851884764	71	9.99900009999e-05	0.00100351806924571	0.985582448310997	72	0.580941905809419	0.818118511250652	0.99354233700535	69	0.727327267273273	0.909457169037195	1.0378022383783	69	0.0450954904509549	0.165268878517554	0.934609228507514	70	0.0002999700029997	0.00234970084506312	1.03023881671424	70	0.160683931606839	0.377839441489377	0.889419424793193	70	9.99900009999e-05
sp|P04040|CATA_HUMAN	4054	59928.8306480001	LNVLTVGPR;LFAYPDTHR;DLFNALATGK;VFEHLGK;AFYVNVLNEEQR;GLPDGHR;NALHTFVQSGSHLAAR;FSTVAGESGSADTVRDPR;GPLLVQDVVFTDEMAHFDR;GPLLVQDVVFTDEMAHFDRER;RFNTANDDNVTQVR;GAGAFGYFEVTHDLTK;LSQEDPDYGLR;ADVLTTGAGNPVGDK;DAQLFLQK;FNTANDDNVTQVR;YNAEKPK;VWPHKDYPLLPVGK;KTPLAVR;FSTVAGESGSADTVR	1;1;1;1;1;1;1;1;1;1;1;1;1;1;1;1;1;1;1;1	20	71	20119:1:12.mgf;20005:1:12.mgf;19134:1:9.mgf;14738:1:13.mgf;16630:1:9.mgf;17625:1:10.mgf;19360:1:9.mgf;15614:1:10.mgf;17553:1:10.mgf;17515:1:10.mgf;15733:1:10.mgf;17443:1:10.mgf;15688:1:10.mgf;14029:1:15.mgf;17398:1:10.mgf;14161:1:15.mgf;14082:1:15.mgf;15499:1:10.mgf;19245:1:9.mgf;17654:1:10.mgf;29190:1:14.mgf;29346:1:14.mgf;29242:1:14.mgf;29289:1:14.mgf;14910:1:5.mgf;14870:1:5.mgf;15055:1:5.mgf;1…	-	Catalase OS=Homo sapiens OX=9606 GN=CAT PE=1 SV=3	0	1.0140207954194	71	0.588741125887411	0.856228377162284	0.830380807406848	71	9.99900009999e-05	0.000987279912785421	1.25178798787724	70	9.99900009999e-05	0.00133802409232761	1.26040916180665	69	9.99900009999e-05	0.00100351806924571	1.03492600201736	70	0.243575642435756	0.53483215910147	1.05412676344675	71	0.0147985201479852	0.0792110262657945	0.84362196538685	70	9.99900009999e-05	0.00123760443428274	1.06145568057069	67	0.0010998900109989	0.00710214692816433	0.868445067432707	71	9.99900009999e-05	0.000912016421676218	1.21001359014268	71	9.99900009999e-05
sp|P07942|LAMB1_HUMAN	1535	205132.292404999	LHTLGDNLLDSR;YFQMSLEAEER;LSGVLGPYR;EALEEAEK;LLDELAGK;LLKDVTEMMAQVEVK;AEMLLEEAKR;ELAEQLEFLK;YSDLEPSTEGEVLFR;NVEELKR;GALDSLTK;DLLAQSPAAEPLK;AVLTVQRPGR;VENLLAK;YEPQLPDHWEK;VESLSQVEVLLQHSAADLAR;LEDPYSPR;TLDGELDEK;NLGNLFEEAEK;ALDPAFK;DVTEMMAQVEVK;LPSWTGAGFVR;LSGVLGPYRETVDSVER;VTADMVK;YLEDKAQELAR	1;1;1;1;1;1;1;1;1;1;1;1;1;1;1;1;1;1;1;1;1;1;1;1;1	25	71	25148:1:5.mgf;25783:1:15.mgf;25802:1:15.mgf;25669:1:15.mgf;25219:1:5.mgf;25691:1:15.mgf;29135:1:6.mgf;29282:1:6.mgf;21280:1:6.mgf;23319:1:16.mgf;23199:1:16.mgf;8902:1:14.mgf;8795:1:14.mgf;8851:1:14.mgf;8956:1:14.mgf;33253:1:1.mgf;33397:1:1.mgf;33266:1:1.mgf;30211:1:9.mgf;36501:1:15.mgf;25650:1:11.mgf;26171:1:10.mgf;26290:1:10.mgf;26049:1:10.mgf;25550:1:11.mgf;26111:1:10.mgf;25769:1:11.mgf;25938:1…	-	Laminin subunit beta-1 OS=Homo sapiens OX=9606 GN=LAMB1 PE=1 SV=2	0	1.03870174307305	70	0.0287971202879712	0.127518162552395	0.902749163929568	69	9.99900009999e-05	0.000987279912785421	1.09430837967488	68	9.99900009999e-05	0.00133802409232761	1.10975777725722	69	9.99900009999e-05	0.00100351806924571	0.974217094226068	70	0.252274772522748	0.545391304520061	0.961981851143005	69	0.0845915408459154	0.283529282539726	0.904438936529182	70	9.99900009999e-05	0.00123760443428274	0.998529848448845	69	0.952404759524048	0.981684770712118	0.870393333179486	66	9.99900009999e-05	0.000912016421676218	1.15342549285626	71	9.99900009999e-05
sp|P28838|AMPL_HUMAN	5204	56511.9510450001	FAELLEK;GSDEPPVFLELHYK;LFEASLETGDR;GVLFASGQNLAR;GLTFDSGGLSLK;EKEDDVPQFTSAGENFDK;GSPNANEPPLVFVGK;MPLFEHYTR;ETLNLSGPPLK;LYGSGDQEAWQK;GLVLGLYSK;TEVHLRPK;QLMETPANEMTPTR;ASANMDLMR;TLQVDNTDAEGR;TLLEFLLR	1;1;1;1;1;1;1;1;1;1;1;1;1;1;1;1	16	71	30831:1:9.mgf;31442:1:8.mgf;30926:1:9.mgf;31430:1:8.mgf;31227:1:9.mgf;31554:1:8.mgf;31130:1:9.mgf;30941:1:9.mgf;31036:1:9.mgf;31535:1:8.mgf;31111:1:9.mgf;31679:1:8.mgf;30845:1:9.mgf;31015:1:9.mgf;32130:1:8.mgf;31581:1:9.mgf;32062:1:8.mgf;26014:1:3.mgf;31943:1:8.mgf;32103:1:8.mgf;23522:1:12.mgf;23411:1:12.mgf;23636:1:12.mgf;22270:1:13.mgf;22375:1:13.mgf;22044:1:13.mgf;22250:1:13.mgf;22474:1:13.mgf…	-	Cytosol aminopeptidase OS=Homo sapiens OX=9606 GN=LAP3 PE=1 SV=3	0	1.1673899049794	67	9.99900009999e-05	0.00103588961986654	1.03547121419112	69	0.0727927207279272	0.234768066533727	0.938032362207495	70	0.0037996200379962	0.0247441637906647	1.08826350523446	71	9.99900009999e-05	0.00100351806924571	0.970187521061456	70	0.192380761923808	0.463628518664721	1.06786758160037	61	9.99900009999e-05	0.00129266734343515	1.11166450519441	70	9.99900009999e-05	0.00123760443428274	1.21644026583345	70	9.99900009999e-05	0.000905250721218679	1.07735655216786	71	0.0001999800019998	0.00160351901734925	1.12367685734943	70	9.99900009999e-05
[truncated: 5,825 more rows]
[truncated: 73 more columns]
